# Supplementary material for: Single-cell RNA sequencing unifies developmental programs of Esophageal and Gastric Intestinal Metaplasia
Source: Cancer Discov. Author manuscript; Available in PMC 2023 Jun 23. (PMC10236154; doi:10.1158/2159-8290.CD-22-0824)
Supplement: Table S3 [file EMS172799-supplement-Table_S3.xlsx]

## Sheet: 1
Top	p.value	FDR	summary.logFC	logFC.2	logFC.3	logFC.4	logFC.5	logFC.6	logFC.7	logFC.8	logFC.9	logFC.10	logFC.11	logFC.12	logFC.13	logFC.14	logFC.15	logFC.16	logFC.17	logFC.18	logFC.19	logFC.20	GeneName
3	2.29695e-104	6.64669e-103	0.0424709	0.0272463	0.0424709	0.0438771	0.040214	0.0352767	0.0726342	0.0352275	0.0243121	0.0223674	0.0583047	0.0740786	0.0426262	0.0471831	0.0495707	0.0265138	0.0538293	0.0479483	0.0757696	0.00653464	TK1
10	0	0	0.47903	0.0737344	0.253841	0.408219	0.375078	0.103317	0.536553	0.399998	0.252651	0.252563	0.297744	0.521181	0.39982	0.532381	0.46371	0.0896783	0.44609	0.47903	0.52832	0.230902	ADH1C
12	3.41248e-63	5.66292e-62	0.0224356	0.00683854	0.0121058	0.0206695	0.0261277	0.0175251	0.0334158	0.0274092	0.0138402	0.0226413	0.0246979	0.0333587	0.0174078	0.0149914	0.0224356	0.0142711	0.0196524	0.0175597	0.0375356	0.00882394	ACAT2
13	0	0	1.22644	0.252466	0.65882	1.22644	0.861368	0.434001	1.48077	0.512932	0.357389	0.816557	1.0434	1.34286	0.950201	1.14779	0.494824	0.40295	0.521635	0.627876	1.3515	0.121887	PTMA
15	0	0	0.653783	0.0268546	0.0729562	0.23813	0.528274	0.351729	0.619544	0.537246	0.0578029	0.25209	0.370454	0.779373	0.653783	0.247479	0.260176	0.229835	0.318337	0.183192	0.525921	0.184516	FABP5
19	0	0	0.51084	0.0461727	0.127373	0.379776	0.582356	0.235164	0.487919	0.495238	0.180097	0.352962	0.251492	0.538338	0.599755	0.51084	0.421787	0.226128	0.356462	0.487021	0.392957	0.24818	TSPO
24	0	0	0.152429	0.0305987	0.078185	0.127412	0.265703	0.036838	0.20237	0.28407	0.0566876	0.0944142	0.122251	0.249372	0.10533	0.104087	0.111799	0.0479611	0.118466	0.152429	0.171384	0.0721351	CA9
28	3.84555e-76	7.79288e-75	0.0167071	0.00299739	0.00549524	0.00829668	0.0108149	0.0053306	0.0145542	0.00688448	0.0115503	0.00659668	0.0140856	0.00812547	0.0109791	0.0185416	0.0192687	0.00464961	0.0139115	0.0167071	0.018194	0.0109857	AL355312.4
32	1.82769e-56	2.72674e-55	0.0158926	0.010743	0.0158926	0.0160043	0.0141041	0.0104647	0.0240093	0.014387	0.00929566	0.00957286	0.0170778	0.0269732	0.0169838	0.0190765	0.021288	0.00749039	0.00962307	0.0181515	0.0252527	3.04769e-05	CENPN
37	3.29225e-46	4.05492e-45	0.0153992	0.00535091	0.0105526	0.0126896	0.0116833	0.00379675	0.0502976	0.0107413	0.0132369	0.00913004	0.0242794	0.0659118	0.015903	0.0137376	0.0153992	0.00448376	0.0213176	0.0139338	0.0217883	0.00889289	RPL39L
39	0	0	0.435677	0.0112613	0.06066	0.257651	0.363306	0.20617	0.280062	0.422405	0.0786587	0.277954	0.0703325	0.278479	0.435677	0.35253	0.169766	0.187248	0.231801	0.267545	0.235775	0.12503	CLIC1
40	2.15363e-159	1.05443e-157	0.0822942	0.018542	0.0425962	0.0822942	0.0603086	0.0345308	0.126784	0.00829777	0.0336963	0.053244	0.0738149	0.127181	0.0560203	0.0360927	0.0806739	0.0182887	0.0545418	0.0453993	0.141113	0.0261972	EI24
44	4.05675e-124	1.43822e-122	0.0670714	0.0099709	0.0195509	0.0320933	0.0890058	0.0358622	0.103538	0.0678915	0.0289594	0.0362443	0.0569869	0.104552	0.0802913	0.0643871	0.0520728	0.0251495	0.0460821	0.0670714	0.0774545	0.0272907	IMPA2
50	0	0	0.369705	0.06836	0.173645	0.369705	0.366085	0.193244	0.482258	0.304119	0.0922884	0.290277	0.243271	0.463975	0.460667	0.372844	0.220062	0.16824	0.233532	0.277611	0.45897	0.0469227	PPIA
51	3.94324e-63	6.52757e-62	0.0215873	0.0138485	0.0215873	0.0211026	0.0246882	0.0120902	0.0396986	0.0187706	0.0031138	0.00585966	0.0244729	0.052863	0.0215653	0.0169993	0.0239724	0.00626964	0.0225194	0.0200073	0.0347741	0.0011238	HELLS
54	1.42321e-289	1.47319e-287	0.166935	0.0558263	0.100302	0.166935	0.124636	0.0584885	0.236132	0.133477	0.037289	0.120297	0.138648	0.235988	0.15472	0.11562	0.116621	0.0407758	0.0911162	0.0753252	0.19484	0.00419586	SERBP1
57	2.11448e-213	1.4652e-211	0.0855428	0.008294	0.0424729	0.0685049	0.0981461	0.0376654	0.076474	0.0861653	0.0192	0.030941	0.0401391	0.0847585	0.0864243	0.0714719	0.0683519	0.0192558	0.0584926	0.0855428	0.0807414	0.0296062	KCNE3
60	2.21813e-60	3.51236e-59	0.0529084	0.00427748	0.0159455	0.0370445	0.0363762	0.0166573	0.0561725	0.0601563	0.0168638	0.024559	0.041655	0.0540526	0.0529084	0.0469361	0.0130998	0.0123076	0.0309802	0.0240335	0.0557813	0.0113498	G3BP1
61	4.14991e-98	1.10724e-96	0.107033	0.0199762	0.0608841	0.107033	0.0464817	0.0807069	0.22288	0.174191	0.0295999	0.0469375	0.133003	0.250472	0.157624	0.103922	0.0500611	0.0693105	0.0664414	0.0385207	0.216084	0.0342038	HNRNPA3
63	3.89246e-63	6.44669e-62	0.0667014	0.00977854	0.0168703	0.0376763	0.0309108	0.0339141	0.0868008	0.0419164	0.00689616	0.0337322	0.0667014	0.0913998	0.0578946	0.0477549	0.0563083	0.0352387	0.0571043	0.0285209	0.0813857	0.0214998	UQCC2
65	1.67952e-41	1.859e-40	0.0201542	0.00776716	0.0112432	0.0149488	0.0155909	0.00523013	0.0274082	0.00945621	0.0104717	0.00829029	0.0186358	0.0349579	0.0151656	0.0147873	0.0201542	0.00371708	0.0075442	0.0155833	0.0263881	0.00754367	ECT2
68	2.61097e-97	6.90044e-96	0.0437151	0.0160229	0.0345951	0.0437151	0.0158829	0.017722	0.0637007	0.0331745	0.0242459	0.0174572	0.0541	0.0625266	0.0353486	0.0309879	0.0470539	0.019166	0.0405175	0.0141482	0.0650927	0.00164399	POLD2
72	1.57087e-73	3.07373e-72	0.0333249	0.0160135	0.0333249	0.0364984	0.0249398	0.0191738	0.0657001	0.0305966	0.00888556	0.0168485	0.0417469	0.0740645	0.0351641	0.0267895	6.0917e-05	0.00854699	0.0323992	0.0161131	0.0514994	0.000493894	PRKDC
73	0	0	0.294955	0.142098	0.220458	0.294955	0.21957	0.163401	0.411012	0.189633	0.17625	0.235968	0.345083	0.377349	0.232628	0.22732	0.177976	0.120723	0.244559	0.17306	0.406003	0.0289879	H2AFZ
75	0	0	0.216757	0.0297313	0.0713658	0.132165	0.216757	0.0763481	0.11422	0.158184	0.0385539	0.129346	0.0481463	0.124592	0.133592	0.172712	0.128374	0.0558329	0.116246	0.152422	0.139467	0.0151706	MGST1
77	4.47229e-83	9.83551e-82	0.051944	0.00200065	0.0102075	0.024679	0.051944	0.0243553	0.0502617	0.0568546	0.0273367	0.0165202	0.0398031	0.0627197	0.0381443	0.022628	0.00976273	0.0108202	0.0383474	0.0349986	0.0467941	0.026715	IMPDH1
78	1.53181e-62	2.51339e-61	0.0148911	0.00665179	0.0124149	0.0136252	0.0143057	0.00847815	0.0231765	0.00846321	0.00878588	0.0101949	0.017168	0.0281538	0.0140664	0.0137368	0.0155284	0.00717675	0.0142201	0.0148911	0.0192388	0.00415915	MCM6
88	1.76939e-38	1.81473e-37	0.017818	0.00104441	0.00333443	0.00972271	0.0129356	0.0109309	0.0115513	0.0156089	0.004746	0.0105819	0.00658961	0.0125896	0.0170772	0.008733	0.017818	0.0062493	0.0072704	0.00853555	0.0134314	0.00502913	RPE
88	6.54897e-141	2.73864e-139	0.243113	0.0929403	0.128277	0.100074	0.140459	0.138351	0.336904	0.132103	0.107212	0.0659018	0.244451	0.371296	0.243113	0.139468	0.0535198	0.121597	0.157984	0.147812	0.366149	0.00958583	TUBA1B
107	8.66441e-222	6.34469e-220	0.123628	0.0290421	0.0675633	0.123628	0.088504	0.0856983	0.145994	0.160162	0.0529911	0.0929183	0.0873899	0.125642	0.13997	0.0974856	0.0850913	0.089996	0.0673249	0.076226	0.136568	0.0614739	PLP2
112	1.02314e-131	3.89049e-130	0.0682765	0.00134811	0.0169116	0.0682765	0.0362854	0.0315533	0.0449883	0.0376781	0.0524938	0.058036	0.0314168	0.0401512	0.0481454	0.0274928	0.0707905	0.0221962	0.0521825	0.00797183	0.0256444	0.0428047	TMEM14A
113	1.88596e-54	2.71581e-53	0.0147475	0.00777057	0.0128333	0.0117997	0.0140295	0.00935362	0.0209602	0.0105984	0.00625973	0.00344953	0.0164006	0.0275244	0.0134381	0.012827	0.0146176	0.00670484	0.0134241	0.0147475	0.0134024	0.00213263	ASF1B
117	1.25687e-65	2.17394e-64	0.0498151	0.0141088	0.0247112	0.0498151	0.0324337	0.0239792	0.065941	0.0204208	0.0185343	0.0493758	0.0407142	0.0541556	0.0530879	0.0260725	0.0394436	0.0190706	0.0252188	0.00838693	0.0703358	0.00347791	SNRPC
119	1.47795e-65	2.54977e-64	0.0263556	0.0133612	0.0228137	0.0221189	0.021607	0.0196942	0.039735	0.0160749	0.00850289	0.0103319	0.030285	0.0412981	0.0218783	0.0221233	0.0175155	0.0121539	0.0136952	0.0263556	0.0367272	0.00226537	RRM2
120	0	0	0.156516	0.0168956	0.0616815	0.156516	0.139375	0.0412905	0.099973	0.0280866	0.0525899	0.145405	0.0521343	0.0999618	0.152527	0.0989812	0.0902956	0.0340243	0.0650826	0.0619477	0.0829445	0.0169923	HIGD2A
122	1.87863e-35	1.7733e-34	0.0150389	0.00189461	0.00629534	0.00801115	0.0086613	0.00836072	0.0188893	0.00584628	0.00911402	0.00828851	0.0121998	0.0130207	0.00630031	0.00544363	0.0150389	0.00518402	0.0123057	0.00795303	0.0287826	0.00368242	TUBG1
124	1.16988e-147	5.22441e-146	0.0469545	0.000878609	0.011807	0.0238849	0.060032	0.011015	0.0485983	0.0534849	0.0272608	0.00948642	0.0374204	0.0540592	0.0396375	0.0398981	0.0276675	0.00752512	0.0410418	0.0469545	0.0495438	0.0309707	GPRC5B
133	4.01746e-293	4.19744e-291	0.277454	0.0156671	0.0498688	0.277454	0.227089	0.130941	0.159185	0.0432844	0.0145922	0.264156	0.110621	0.128093	0.244722	0.177969	0.0121139	0.137313	0.0641353	0.042622	0.0850065	0.0496966	TMA7
135	3.96951e-50	5.2662e-49	0.0143078	0.00205421	0.00432099	0.00758845	0.0143078	0.00436292	0.0173599	0.00486973	0.0048171	0.00191037	0.0086689	0.0197446	0.0114752	0.010443	0.0102614	0.00269383	0.0134385	0.0116998	0.00325014	0.0060173	STEAP3
137	2.37001e-220	1.70936e-218	0.11831	0.0290251	0.073229	0.11831	0.0937835	0.0691676	0.155865	0.125225	0.0221035	0.0991312	0.112994	0.157964	0.1338	0.0879839	0.111975	0.0516138	0.0809631	0.0807976	0.153187	0.00728172	SNRPD1
138	8.19273e-44	9.60055e-43	0.0305851	0.0108948	0.020639	0.0305851	0.0226774	0.0147916	0.0580182	0.0176773	0.0124725	0.0322023	0.0373893	0.0637793	0.029004	0.0163858	0.0369198	0.0110605	0.0279777	0.0212201	0.0578753	0.00227979	MRPL17
142	0	0	0.228907	0.0444366	0.125477	0.228907	0.213067	0.0901707	0.190553	0.210092	0.0513307	0.147564	0.165115	0.152823	0.180512	0.218915	0.179636	0.108087	0.106324	0.1613	0.114379	0.0608446	MZT2B
145	2.81443e-51	3.8076e-50	0.0481695	0.00643772	0.0218906	0.0283712	0.0434384	0.0169091	0.0537795	0.0561871	0.0120326	0.00218791	0.0372987	0.0584394	0.043586	0.0481695	0.0314832	0.0202457	0.0251419	0.0245436	0.0559606	0.0132643	EIF3B
153	9.61522e-74	1.88692e-72	0.035482	0.0123848	0.0267128	0.035482	0.0275465	0.0153994	0.0594284	0.0257073	0.0232445	0.0356482	0.0454024	0.0549086	0.019167	0.0157676	0.0316334	0.00944903	0.0355097	0.0168102	0.0639129	0.0123529	EEF1E1
154	2.05084e-108	6.1965e-107	0.0410614	0.0195816	0.0361226	0.0410614	0.0294059	0.0331386	0.0594927	0.0223486	0.0127727	0.0259551	0.04534	0.0699658	0.0384155	0.0509615	0.0414944	0.036872	0.0458518	0.040848	0.0702179	0.017841	NMU
157	3.62322e-55	5.2948e-54	0.0150171	0.0077666	0.0150171	0.0152038	0.0176119	0.0040623	0.0232917	0.0146421	0.0111362	0.00884091	0.0207693	0.0277597	0.0103928	0.012678	0.017449	0.00286452	0.0121509	0.012558	0.030664	0.00126282	GGH
168	9.9984e-84	2.21484e-82	0.0353512	0.0130854	0.0239678	0.0353512	0.0268604	0.0104598	0.0412633	0.00504292	0.00846915	0.0304717	0.0302703	0.0421463	0.0230082	0.0178892	0.0175675	0.00615004	0.0264517	0.00954743	0.0396469	0.00150288	MRPL24
171	7.49811e-296	7.93286e-294	0.165171	0.0282665	0.0672363	0.165171	0.128646	0.102473	0.179217	0.110371	0.0392729	0.143937	0.114845	0.154792	0.157308	0.134846	0.0788673	0.0904487	0.0956502	0.100814	0.180415	0.0330327	SNRPG
173	9.1703e-32	7.74694e-31	0.0133993	0.000829411	9.21331e-05	0.00362184	0.00222086	0.00294957	0.00383026	0.00722499	0.0026978	0.00109538	0.00403409	0.00898341	0.00827586	0.0081519	0.0133993	0.00261466	0.0017644	0.00181456	0.00110038	0.00180765	STX6
174	1.84021e-160	9.06268e-159	0.118882	0.00354445	0.0181456	0.0756219	0.11392	0.0718042	0.0732572	0.0646834	0.0336348	0.0865955	0.0367101	0.0756965	0.118882	0.108008	0.0908549	0.0688468	0.0889541	0.0981961	0.0631952	0.051465	MRPL14
176	1.85559e-190	1.15033e-188	0.135826	0.0273975	0.0429824	0.135826	0.0746233	0.0112093	0.152806	0.0955733	0.063833	0.138374	0.112022	0.14336	0.0354203	0.0662933	0.108694	0.00419351	0.0172245	0.0288669	0.120685	0.026333	JTB
177	1.08488e-37	1.09034e-36	0.0270126	0.00884587	0.0166969	0.0199738	0.0152311	0.0141139	0.0335605	0.00804107	0.0144528	0.0145836	0.0270126	0.0405639	0.0203248	0.0195615	0.0195726	0.00789099	0.0206675	0.0158759	0.0359932	0.00756853	RRM1
177	6.79468e-86	1.55231e-84	0.100492	0.0108359	0.0230839	0.0308343	0.0518689	0.0375974	0.0913286	0.0960552	0.000764367	0.0340861	0.0390021	0.104454	0.100492	0.0172795	0.0416749	0.0123224	0.0554615	0.0333765	0.03774	0.0188891	TMEM238
181	4.58901e-53	6.45039e-52	0.0247445	0.0125169	0.0201863	0.0247445	0.0238445	0.0040372	0.0433999	0.0293112	0.00964658	0.0140303	0.0291302	0.0379275	0.0151201	0.0261726	0.018004	0.00697258	0.0185776	0.0218578	0.0380521	0.00382792	SHMT2
184	3.54622e-186	2.13525e-184	0.109083	0.0340642	0.0567796	0.109083	0.0854869	0.0753839	0.120814	0.0041333	0.0495473	0.10467	0.0755832	0.140446	0.126618	0.0673678	0.0838345	0.063659	0.0843361	0.0710831	0.0890184	0.0205384	LSM4
187	7.04868e-159	3.43603e-157	0.0826837	0.0104911	0.0203743	0.0568089	0.0826837	0.0403493	0.0501677	0.0969399	0.0127714	0.0375599	0.0172436	0.0590334	0.0847224	0.0795656	0.0742478	0.041677	0.0695408	0.0796877	0.0452762	0.0343977	LAD1
189	3.20845e-62	5.23626e-61	0.0831942	0.00381128	0.00842874	0.0294729	0.0509713	0.0240876	0.0450942	0.0831942	0.0149462	0.0314613	0.0244731	0.044052	0.0570232	0.0347807	0.0378845	0.020268	0.0309476	0.0148524	0.0125932	0.0190928	DEGS2
190	3.72929e-226	2.78559e-224	0.132941	0.023281	0.0617643	0.132941	0.0655754	0.050923	0.165101	0.0273418	0.051859	0.1195	0.100527	0.165109	0.114676	0.0272542	0.0801658	0.036655	0.0750979	0.0092921	0.171226	0.0160338	ERH
192	1.13934e-30	9.34263e-30	0.00806608	0.00161049	0.00194348	0.00392508	0.0022953	0.00241813	0.0101895	0.01077	0.00389948	0.000344447	0.00657216	0.00825437	0.00790889	0.00409238	0.00806608	0.00247206	0.00373231	0.00206571	0.00688893	0.00497841	DCAF1
192	5.68996e-126	2.04315e-124	0.134567	0.0410963	0.0610665	0.114494	0.135766	0.10275	0.181557	0.149647	0.00633866	0.0887881	0.0931323	0.206232	0.162389	0.134567	0.101342	0.0833494	0.0988188	0.116256	0.16248	0.0112854	EIF5A
196	4.74537e-108	1.42864e-106	0.0386831	0.0175947	0.0334125	0.036897	0.0343836	0.0284109	0.048841	0.0378403	0.019632	0.0233062	0.0418853	0.0513928	0.039244	0.0366666	0.0268481	0.0250347	0.034718	0.0386831	0.0503665	0.00405362	CENPW
196	1.77648e-38	1.82138e-37	0.0114212	0.00322239	0.00724159	0.00949452	0.0103709	0.00512721	0.0105512	0.00781777	0.00623644	0.00279693	0.00966024	0.0109039	0.00934236	0.0112459	0.0120652	0.00327655	0.00786313	0.0114212	0.00948711	0.00203346	RACGAP1
202	1.00277e-99	2.72977e-98	0.0349393	0.016703	0.031365	0.0332954	0.0311627	0.0238113	0.0474523	0.0265357	0.0173318	0.0168624	0.0387029	0.0523439	0.033541	0.035093	0.0331866	0.0182762	0.0291051	0.0349393	0.0545584	0.00223643	ZWINT
202	4.47915e-30	3.61632e-29	0.011435	0.00124348	0.004514	0.00726816	0.00361338	0.00379646	0.0151051	0.0063542	0.00105785	0.00473517	0.00897684	0.0213345	0.0122868	0.00595325	0.011435	0.00195659	0.00589923	0.00254031	0.0150974	0.00037837	GTF2H3
205	4.27755e-56	6.35343e-55	0.0108292	0.0050161	0.00995626	0.0105115	0.00850756	0.00741588	0.0147728	0.00816416	0.00584636	0.00339379	0.0131457	0.0153469	0.00812372	0.011361	0.00916127	0.00702304	0.0107233	0.0108292	0.0134001	0.00343428	MYBL2
207	1.28058e-53	1.81599e-52	0.0203468	0.00919958	0.0195552	0.0203468	0.0206318	0.0154536	0.0326269	0.0144767	0.00378967	0.00639049	0.0244676	0.0347075	0.0224889	0.0174525	0.0168759	0.00855244	0.0179596	0.0212348	0.033581	0.00101432	CDK1
210	2.14971e-172	1.15171e-170	0.138004	0.0333815	0.0646687	0.0849637	0.10786	0.0699869	0.136824	0.0693259	0.0236741	0.0497378	0.102431	0.12373	0.103784	0.138004	0.103206	0.0689843	0.070985	0.113233	0.121718	0.040503	CENPX
222	1.73718e-52	2.40651e-51	0.0379455	0.00502742	0.0111574	0.0195591	0.0123437	0.010327	0.0275908	0.0181206	0.00348252	0.00429355	0.0201565	0.0251517	0.0202458	0.0379455	0.0265772	0.0124022	0.0118022	0.0140045	0.0303247	0.00235083	GTPBP4
222	1.92026e-144	8.23552e-143	0.08101	0.0046433	0.00498214	0.0121333	0.0742594	0.0296443	0.0475614	0.0766856	0.0240372	0.0131601	0.0300945	0.0420908	0.08101	0.0562662	0.0347827	0.0254605	0.0225416	0.0575552	0.053027	0.0278172	TSPAN15
225	4.59026e-184	2.71035e-182	0.128247	0.0203771	0.0554771	0.128247	0.0451389	0.0290118	0.132974	0.0696878	0.0431017	0.10257	0.0863701	0.138225	0.0448412	0.13145	0.0759249	0.0270441	0.0655046	0.0556792	0.0909623	0.017195	EIF1AX
233	5.5485e-52	7.60464e-51	0.0120646	0.00679683	0.0105985	0.0120646	0.0105634	0.00803483	0.0151054	0.00866981	0.00612427	0.00698511	0.0125657	0.0185852	0.0111453	0.0119106	0.0138728	0.00448402	0.0113162	0.0115407	0.0166783	0.00189856	UHRF1
234	1.11928e-147	5.00514e-146	0.0735605	0.0152628	0.020504	0.0441618	0.0360963	0.0157897	0.0493121	0.0364508	0.015357	0.0285621	0.027491	0.0407333	0.0540221	0.0735605	0.0395227	0.010693	0.0258628	0.0557309	0.0523203	0.0083432	SMAGP
237	4.40957e-157	2.11874e-155	0.126781	0.00365823	0.00139643	0.0594832	0.126781	0.057166	0.0852929	0.0167868	0.00395073	0.0731531	0.0160529	0.101305	0.124033	0.05249	0.0724922	0.0348587	0.0545481	0.068787	0.0861987	0.01263	RAB25
239	1.22131e-36	1.19071e-35	0.0493177	0.0106212	0.0110366	0.0297506	0.0270269	0.0201432	0.0640536	0.0166472	0.0348491	0.0384104	0.0422268	0.0576591	0.0493177	0.0339953	0.0429272	0.0223653	0.042107	0.0171404	0.0494048	0.024433	AAMP
243	4.58307e-41	5.00837e-40	0.0106708	0.00371968	0.00928863	0.00989209	0.0091104	0.0077189	0.0117732	0.00817661	0.00415248	0.00343791	0.0108382	0.0102553	0.00880185	0.0107996	0.0110015	0.00299305	0.00798644	0.0106708	0.0105417	0.00297561	ANLN
246	5.14251e-149	2.32753e-147	0.11667	0.0314812	0.0763959	0.11667	0.0559818	0.0539603	0.168976	0.0985807	0.0409825	0.0909326	0.0969815	0.178394	0.137934	0.0585972	0.0368183	0.0353333	0.0630066	0.0104917	0.151411	0.0113215	HNRNPC
248	3.75437e-48	4.79489e-47	0.0217516	0.00924431	0.0186718	0.0217516	0.0162973	0.00474002	0.0368925	0.0177776	0.00161045	0.0130153	0.0239797	0.0320787	0.0203293	0.0181415	0.0190456	0.0056729	0.0252471	0.0133059	0.0356079	0.0042937	GPATCH4
248	3.7127e-139	1.51665e-137	0.0877683	0.00154973	0.000790543	0.0258293	0.0877683	0.0044424	0.0203109	0.075364	0.028549	0.0293644	0.0146297	0.0434126	0.0113622	0.0556181	0.0355388	0.00473143	0.0470973	0.0653014	0.0512889	0.0302044	ANXA3
251	5.16432e-139	2.10451e-137	0.0908439	0.014455	0.0311323	0.0675939	0.106164	0.0682872	0.121992	0.11375	0.00767086	0.034613	0.0679921	0.173494	0.119631	0.0908439	0.085447	0.0488077	0.0269759	0.0736827	0.102756	0.0103661	HNRNPAB
261	5.6716e-43	6.54331e-42	0.00929287	0.00478861	0.00929287	0.0096836	0.00833618	0.00645263	0.0121626	0.00851884	0.00563209	0.00375033	0.0100444	0.0147593	0.0109692	0.0106115	0.0111238	0.00379853	0.00893832	0.010054	0.0121843	0.00305742	MCM2
261	6.92801e-186	4.14914e-184	0.103506	0.0261706	0.0604901	0.103506	0.027614	0.0323776	0.102774	0.0839667	0.037317	0.0815824	0.0964194	0.0871054	0.0653575	0.021231	0.0237334	0.0268209	0.0586169	0.0102206	0.101396	0.00981129	TRMT112
269	7.0866e-27	5.16675e-26	0.0113103	0.00205537	0.00622831	0.00391535	0.00675085	0.00357809	0.0148811	0.00868502	0.00601976	0.00157546	0.0100828	0.0177671	0.00772596	0.00395515	0.0113103	0.00071779	0.00979783	4.34975e-05	0.0137455	0.00213242	QSER1
270	1.58394e-33	1.41245e-32	0.0068522	0.00415929	0.00738973	0.00703501	0.00941116	0.0068522	0.0129744	0.00666374	0.00512364	0.00398469	0.00893284	0.0151564	0.00781886	0.00810217	0.00912301	0.00409461	0.00838585	0.00889328	0.0087704	0.00327644	TCF19
274	2.08243e-177	1.16595e-175	0.08945	0.0190913	0.0386868	0.08945	0.0377078	0.0358248	0.0954561	0.030541	0.0202654	0.0778958	0.0544948	0.102053	0.0423311	0.0157729	0.0378633	0.0248315	0.0581354	0.000221152	0.0895079	0.0128301	MRPL20
275	2.54016e-175	1.40581e-173	0.0735262	0.0103056	0.0239648	0.0735262	0.0400126	0.030411	0.0470075	0.0251584	0.0197821	0.0558701	0.0358994	0.0351935	0.0419759	0.0761414	0.0620433	0.0268463	0.0354092	0.0540976	0.0507271	0.0188815	TOMM5
284	3.32589e-49	4.34868e-48	0.012659	0.00429235	0.0105629	0.0117775	0.01402	0.00890822	0.0169307	0.0090184	0.00591512	0.00983457	0.0112077	0.0240925	0.0132382	0.0112091	0.012988	0.00437428	0.0101285	0.012659	0.0191821	0.0027993	RMI2
287	3.8361e-26	2.72979e-25	0.0093534	0.00139513	0.0038402	0.00645608	0.0024457	0.000963148	0.00509608	0.00383188	0.00200446	0.00438108	0.00471233	0.0041231	0.00575328	0.00378444	0.0093534	0.00209679	0.00078682	0.00120481	0.00478635	0.000936384	CHAMP1
295	5.20654e-100	1.42544e-98	0.0843449	0.0139838	0.0424604	0.0843449	0.0705843	0.0326614	0.126465	0.116134	0.0142039	0.0313101	0.0664943	0.139409	0.0679541	0.0915767	0.0161549	0.0184617	0.039426	0.0404646	0.0944149	0.0158493	EIF3A
300	9.39934e-26	6.61702e-25	0.00967858	0.00291528	0.0039059	0.00544335	0.0002027	0.00121672	0.00755214	0.00219848	0.000550443	0.000878052	0.00399648	0.00916655	0.00560272	0.00641695	0.00967858	0.00301271	0.00212783	0.00112132	0.0101929	0.00146484	ARMC6
304	1.31304e-70	2.46567e-69	0.0967009	0.0117668	0.0280742	0.0805278	0.0621801	0.0613143	0.0826518	0.0498252	0.0281383	0.0967009	0.0311862	0.0787421	0.107353	0.0553633	0.0601545	0.0491453	0.0676163	0.0271639	0.0724696	0.0310247	PSMB3
304	7.53891e-100	2.05728e-98	0.0898835	0.00686614	0.0433635	0.0898835	0.0312234	0.0269654	0.131959	0.111392	0.0585448	0.0784512	0.0752009	0.117793	0.0378012	0.0683109	0.0694294	0.0299656	0.0201501	0.0646353	0.139887	0.0677804	MYDGF
307	3.61588e-78	7.53226e-77	0.0821304	0.0150349	0.0373488	0.0511582	0.031112	0.0328018	0.100307	0.0791455	0.011949	0.0174021	0.0653495	0.119777	0.0821304	0.046665	0.0270626	0.0255721	0.039524	0.0124678	0.0731261	0.00275272	HNRNPD
307	5.76338e-92	1.43712e-90	0.0939672	0.00457052	0.0191438	0.0256046	0.0482685	0.0584981	0.0152275	0.069739	0.0177078	0.0369695	0.015028	0.00213432	0.0939672	0.0333499	0.0480645	0.0332803	0.0227321	0.0492479	0.0512018	0.0184854	PSMB8
310	4.4399e-55	6.46853e-54	0.0167022	0.0106506	0.0167022	0.0178719	0.0189824	0.0153449	0.035811	0.0185905	0.00829096	0.0100358	0.0206392	0.051471	0.0221235	0.0183882	0.0161342	0.0122728	0.0212086	0.0183532	0.0295236	0.00573727	MCM4
311	1.40513e-95	3.64464e-94	0.10412	0.0115227	0.029846	0.0666324	0.0757749	0.0510024	0.0955037	0.06838	0.0196345	0.0556068	0.0550341	0.116051	0.10412	0.0461368	0.0240189	0.0354799	0.0601601	0.0484385	0.103405	0.027003	SNRPD3
313	6.27529e-62	1.01721e-60	0.0177637	0.0116052	0.0177637	0.0178866	0.0177174	0.0113783	0.0263457	0.00967446	0.00770433	0.00969564	0.0202149	0.0328101	0.0166013	0.0209264	0.00611693	0.0102201	0.0154191	0.0182046	0.0276792	0.00257096	MCM5
318	2.51212e-147	1.11739e-145	0.0885777	0.0127891	0.0554698	0.0885777	0.0205429	0.0296422	0.107144	0.0927767	0.00352196	0.0420509	0.0504768	0.140594	0.0823202	0.0830818	0.0662862	0.0346745	0.017564	0.0556177	0.0805983	0.0252628	MTDH
318	4.68094e-67	8.32835e-66	0.0690526	0.00629201	0.0188491	0.0404071	0.042789	0.0342069	0.0564681	0.0434903	0.0042292	0.0264875	0.0128873	0.0649125	0.0690526	0.0191311	0.0338714	0.0201724	0.0502373	0.0144606	0.020752	0.0103863	GPI
319	4.13822e-147	1.83097e-145	0.0831367	0.0220196	0.0403598	0.0831367	0.0690896	0.0428353	0.0804953	0.0159054	0.039181	0.079578	0.0534579	0.068225	0.0588926	0.0341391	0.0628259	0.0171104	0.0523929	0.0396177	0.076057	0.00785897	LSM3
321	1.23119e-110	3.7952e-109	0.0768022	0.00881398	0.0235074	0.0768022	0.0678963	0.0376118	0.0578771	0.00717022	0.0375999	0.0658062	0.0553599	0.041311	0.0765256	0.0689604	0.0635898	0.0376928	0.0639755	0.0297346	0.0475343	0.0350783	POLR2F
323	2.30723e-60	3.65e-59	0.0312644	0.00690294	0.0181036	0.0312644	0.0221902	0.0167889	0.0330838	0.0182998	0.0120284	0.0278404	0.0236179	0.0358162	0.0243558	0.0231697	0.0345615	0.0149514	0.0185807	0.011262	0.0297523	0.00657032	TFDP1
325	8.796e-101	2.44004e-99	0.100759	0.0183459	0.0267202	0.100759	0.108325	0.0415437	0.101282	0.0766666	0.0393558	0.109566	0.0603549	0.122113	0.128369	0.0837302	0.113197	0.0385268	0.079257	0.067978	0.134114	0.0195143	CLTA
327	6.75379e-25	4.60665e-24	0.00891352	0.00154226	0.00164718	0.0060345	0.00370642	0.00381941	0.0122401	0.00471103	0.00115015	0.00280855	0.0075685	0.0129521	0.0120973	0.00329299	0.00891352	0.000615172	0.000516559	0.000697148	0.012609	0.000188377	NBN
332	1.40958e-107	4.2285e-106	0.062798	0.0174162	0.0329333	0.062798	0.0573462	0.0452411	0.0767186	0.0559081	0.036287	0.0581687	0.0576295	0.0819827	0.0730328	0.0493775	0.0419067	0.0266727	0.0507194	0.0491749	0.0765226	0.0138762	RPA3
335	1.95214e-139	7.98424e-138	0.0851461	0.00649199	0.030825	0.0727492	0.0851461	0.0211673	0.0657256	0.015637	0.0167618	0.0599477	0.0292678	0.0747814	0.0302916	0.0850497	0.0406503	0.0146625	0.0324263	0.0706513	0.0353609	0.0149775	SYPL1
336	6.74783e-111	2.08965e-109	0.0567218	0.0144121	0.0407516	0.0567218	0.0566884	0.0406517	0.083015	0.0695276	0.0175403	0.0162517	0.0518704	0.0811843	0.0656075	0.0771713	0.0469969	0.0293196	0.0313815	0.0535067	0.0582766	0.0195333	TMPO
338	3.92955e-98	1.04928e-96	0.0885753	0.0177363	0.0473557	0.0885753	0.0282533	0.0384195	0.115515	0.0642371	0.00771764	0.0554452	0.0740902	0.132126	0.0819141	0.0800679	0.0375465	0.0417235	0.0291906	0.0135163	0.0971619	0.00949976	HNRNPM
343	4.08742e-117	1.34002e-115	0.08189	0.0281744	0.0541228	0.08189	0.05885	0.0354234	0.0779151	0.0783646	0.0268493	0.0617671	0.0668797	0.0691487	0.0656966	0.0604479	0.0244907	0.0373066	0.0498242	0.0355542	0.0707165	0.00421111	SIVA1
345	4.7636e-135	1.86203e-133	0.0689337	0.0154329	0.035303	0.0689337	0.0552154	0.0248854	0.0588477	0.0651899	0.0189974	0.0446055	0.0494775	0.0412153	0.0502355	0.0706027	0.0445727	0.0223519	0.0405341	0.021064	0.051199	0.00585748	BIK
346	3.7073e-64	6.2606e-63	0.0390146	0.011991	0.031763	0.0340336	0.0382292	0.0279912	0.0580652	0.0372331	0.00638968	0.00771741	0.0385011	0.0709354	0.0441631	0.0333549	0.0261492	0.0166067	0.0177169	0.0390146	0.0503136	0.00334174	TOP2A
348	1.00975e-78	2.11922e-77	0.0246376	0.0115228	0.0184184	0.0161335	0.0240663	0.0161555	0.0377111	0.0189788	0.0132422	0.0125434	0.0291687	0.0388195	0.0223116	0.0183704	0.00740975	0.0119167	0.0243028	0.0246376	0.0414392	0.00272497	CENPM
349	1.32306e-65	2.28607e-64	0.021533	0.0107163	0.019907	0.021533	0.0188083	0.0155933	0.0315332	0.0191096	0.0107769	0.0104156	0.0222845	0.0413057	0.0242172	0.0207168	0.0110914	0.0115775	0.014778	0.0216225	0.0262211	0.0032557	LMNB1
351	2.32092e-117	7.63875e-116	0.0885029	0.000823025	0.0446884	0.0885029	0.0198238	0.00544234	0.104644	0.0593969	0.0353826	0.0515971	0.0302941	0.155612	0.0272426	0.0594072	0.0670217	0.00619436	0.033446	0.021149	0.0994084	0.0280611	CANX
359	1.26286e-32	1.0981e-31	0.0101028	0.00309048	0.00722838	0.00776818	0.00829126	0.00554011	0.017978	0.00618601	0.00438584	0.00304249	0.0117849	0.0223026	0.00909291	0.00828073	0.0105316	0.00591752	0.00692329	0.0101028	0.0178332	6.12007e-05	PLK1
368	5.09968e-107	1.52029e-105	0.0892881	0.0131523	0.0260041	0.0574944	0.0697375	0.0401444	0.104792	0.0373272	0.0418836	0.0457705	0.0706134	0.100312	0.0452329	0.0892881	0.0887507	0.0299895	0.0372531	0.0692708	0.120777	0.0374485	LRRC59
369	2.57721e-51	3.49089e-50	0.0116312	0.00445265	0.00872341	0.0104677	0.0101199	0.00841567	0.0116963	0.00723637	0.000335514	0.00186292	0.0109443	0.0117113	0.0109774	0.0109154	0.00711037	0.00806755	0.00692347	0.0116312	0.0122434	0.0022819	TROAP
369	7.07258e-37	6.94177e-36	0.0419767	0.00323523	0.0149591	0.0253912	0.0344953	0.00781688	0.0454377	0.0505129	0.0112433	0.0172711	0.0185179	0.0808734	0.0419767	0.0286064	0.0405769	0.00168486	0.0280126	0.024929	0.0486232	0.0153116	CCDC47
371	3.99908e-33	3.52394e-32	0.00718155	0.003996	0.00669157	0.00718155	0.00779406	0.00569686	0.0105231	0.00919396	0.00317315	0.00138422	0.0091592	0.0112673	0.00874914	0.00675664	0.00365675	0.0032786	0.00526817	0.00763277	0.00924669	0.000184024	SGO1
373	9.11621e-46	1.11462e-44	0.012409	0.00568422	0.0107675	0.012409	0.0119868	0.0107661	0.0235753	0.0101235	0.00410118	0.00575652	0.0159953	0.0310084	0.0145308	0.0113909	0.00842667	0.00686105	0.00845481	0.0129974	0.0248385	0.00144141	CEP55
376	1.84884e-23	1.1922e-22	0.00359508	0.00201187	0.00376848	0.00546185	0.00314448	0.00390234	0.00933237	0.00730304	0.00254	0.000823339	0.00718301	0.0130594	0.00768483	0.00663314	0.00359508	0.00422023	0.00517666	0.00091007	0.0107704	0.00329841	NUP205
379	1.45041e-47	1.83424e-46	0.0296918	0.00873458	0.0130654	0.0187894	0.0210017	0.00732772	0.0213645	0.0167784	0.00220626	0.00849668	0.0166177	0.0210786	0.0171847	0.0296918	0.00826278	0.00612618	0.0144625	0.0258332	0.0285432	0.00431576	TRIP6
380	5.34268e-80	1.13839e-78	0.0442181	0.00962291	0.0239587	0.0314617	0.0258015	0.0194131	0.0221721	0.0408981	0.00481581	0.0170565	0.00685852	0.02945	0.0442181	0.0210879	0.0268839	0.0114238	0.019771	0.0230131	0.0231029	0.00354117	BRI3BP
384	1.25945e-16	6.16633e-16	0.0143214	0.000583611	0.00169742	0.0053386	0.00645864	0.00268516	0.0143214	0.00366716	0.00154819	0.00160554	0.00473656	0.0196632	0.00607147	0.00956194	0.00574104	0.0051792	0.00463619	0.00511449	0.0143444	0.0059239	IDE
385	3.39376e-103	9.67857e-102	0.10737	0.00311009	0.0122175	0.0401747	0.0316277	0.0056891	0.0203943	0.0350295	0.0219503	0.00906561	0.0162664	0.0172084	0.0447229	0.10737	0.0633377	0.00674646	0.0339526	0.0419225	0.0507337	0.00726946	NCOA7
388	1.45906e-94	3.73542e-93	0.069333	0.00897606	0.0134787	0.069333	0.0547708	0.0267813	0.0465746	0.0158163	0.0333635	0.0722837	0.0220281	0.0263544	0.063112	0.0444647	0.0399452	0.0305595	0.0335618	0.0303888	0.0176101	0.0273777	TRAPPC1
393	1.29632e-30	1.06195e-29	0.0231077	0.00628977	0.00576304	0.0058334	0.015886	0.0101091	0.0231077	0.00756384	0.000713913	0.00162878	0.0151411	0.0331359	0.018291	0.0125962	0.0130864	0.00893146	0.0125173	0.00800098	0.0273338	0.00508426	RRP7A
395	8.43607e-86	1.92338e-84	0.025403	0.00864031	0.0172142	0.0189209	0.0213149	0.0187858	0.0255135	0.0208255	0.0131096	0.0116915	0.0195697	0.0309783	0.0225471	0.0255229	0.0236554	0.0156701	0.0178257	0.025403	0.0164226	0.00452086	DHFR
396	2.28919e-60	3.62317e-59	0.0467578	0.0115007	0.0217913	0.0467578	0.0430584	0.0409234	0.0638649	0.0414335	0.00389572	0.046335	0.0211396	0.0723155	0.0629701	0.0234548	0.0329598	0.0241423	0.0278482	0.0330472	0.0687719	0.0100084	PSMA5
398	7.00594e-99	1.88727e-97	0.0588944	0.0124802	0.0252062	0.0588944	0.0257187	0.0401702	0.0676628	0.0462042	0.0198436	0.0578901	0.0249221	0.0832774	0.0610813	0.0234443	0.0379825	0.0245595	0.037806	0.0149163	0.0880906	0.00534084	PSMB2
398	1.42615e-56	2.13147e-55	0.0387881	0.0166052	0.0336931	0.0350972	0.0365608	0.0252155	0.0529013	0.0348588	0.0105414	0.017142	0.0433356	0.0528616	0.0413019	0.0344438	0.0297628	0.0177922	0.0209377	0.0387881	0.0637627	0.00129347	UBE2C
402	6.77686e-36	6.49193e-35	0.0444871	0.00368613	0.0106715	0.0114564	0.0322382	0.021279	0.0487168	0.0117962	0.00356349	0.00243784	0.0202271	0.050019	0.0444871	0.0236455	0.0325685	0.0180323	0.0312609	0.0214097	0.0622304	0.0194869	RALBP1
407	2.97618e-42	3.36192e-41	0.00845663	0.00487533	0.00757992	0.0079573	0.00689068	0.00509342	0.00789143	0.00654931	0.00414349	0.00290347	0.00755968	0.00884253	0.00752235	0.00891544	0.0098977	0.00493988	0.00715838	0.00845663	0.00757081	0.00204264	E2F1
428	7.63237e-35	7.08678e-34	0.0352856	0.0112961	0.0212924	0.0352856	0.0314965	0.022722	0.0644885	0.0213903	0.00242716	0.0213696	0.0414852	0.0838988	0.0491177	0.0366683	0.0389879	0.0117528	0.0191548	0.0257824	0.0612161	0.00251321	SYNCRIP
430	1.98201e-50	2.64831e-49	0.0375585	0.00501436	0.0147028	0.0184833	0.0139292	0.0176826	0.0387079	0.0172556	0.0141144	0.000593278	0.0232113	0.0422247	0.0375585	0.0172204	0.00822872	0.00773002	0.0149519	0.00620046	0.0465407	0.0178826	TMEM165
437	4.54365e-22	2.78685e-21	0.00877112	0.00210167	0.00100905	0.00191704	0.00590717	0.00402568	0.011993	0.00133247	0.00476549	0.00368205	0.00739619	0.0137219	0.00690691	0.00466305	0.00877112	0.00284168	0.00810579	0.00740319	0.0118652	0.00617935	NUP50-DT
439	6.92294e-58	1.05441e-56	0.0283753	0.00754623	0.0181416	0.0283753	0.00235455	0.00579728	0.0104884	0.0197414	0.00531041	0.0242396	0.0178751	0.00639851	0.0166564	0.0090423	0.0272477	0.00754018	0.0318609	0.00853752	0.0206117	0.00594491	MTHFS
440	3.87948e-29	3.0428e-28	0.00998556	0.00698804	0.00998556	0.0116905	0.00649886	0.00466327	0.011957	0.00889364	0.0012281	0.00583976	0.0107853	0.0135118	0.0103559	0.00934323	0.00300563	0.00437977	0.00923295	0.00780707	0.0125729	0.000687901	NR2C2AP
442	1.3965e-29	1.11091e-28	0.0165062	0.0058951	0.01062	0.0105358	0.00326744	0.00779904	0.0230544	0.00745483	0.00661562	0.00587792	0.0165062	0.0254679	0.00535568	0.00638903	0.00512546	0.00461493	0.0166286	0.00475186	0.0204816	0.0051925	RFC2
448	4.4737e-75	8.95221e-74	0.0355278	0.0159662	0.0256547	0.0355278	0.0189248	0.0207235	0.0592585	0.0351094	0.0103364	0.0315036	0.0452164	0.0598767	0.0334006	0.0204108	0.0239407	0.0111296	0.0294373	0.0203958	0.0568892	0.00563124	EBNA1BP2
450	7.30611e-22	4.43738e-21	0.0100954	0.000291728	0.0018137	0.00580803	0.00524456	0.00464437	0.0044264	0.00390827	0.0025955	0.00437945	0.00193437	0.0029576	0.00988093	0.00551551	0.0100954	0.00228536	0.00466277	0.00347532	0.0124906	0.00171145	GLE1
452	6.74853e-41	7.34845e-40	0.053244	0.00521433	0.013634	0.0213504	0.053244	0.0181181	0.0545693	0.0222729	0.0210282	0.0185278	0.0364001	0.0940474	0.0483512	0.00462275	0.00991661	0.00268191	0.04203	0.0264476	0.0118236	0.0255805	ORM1
453	3.24903e-26	2.31498e-25	0.0205512	0.0114423	0.0176705	0.0205512	0.0048093	0.0162888	0.0350429	0.00574268	0.0147077	0.0169036	0.0261396	0.0421746	0.0224795	0.013503	0.0166429	0.0115188	0.0244907	0.0115079	0.0379971	0.00406473	SLBP
455	4.23077e-78	8.79676e-77	0.104041	0.0118517	0.0219894	0.0854277	0.0878474	0.0369355	0.0962447	0.0688174	0.0405588	0.0821845	0.0623129	0.0980833	0.104041	0.0969321	0.10015	0.0198014	0.0375484	0.054487	0.079795	0.00393058	HNRNPF
456	7.25627e-101	2.01624e-99	0.053919	0.0130552	0.0274397	0.053919	0.0387314	0.0279903	0.0385606	0.0306388	0.0109752	0.047881	0.0325003	0.0404593	0.0658169	0.0381363	0.0554333	0.0200959	0.0364797	0.0387419	0.00973607	0.00509019	COA4
457	4.17406e-62	6.79231e-61	0.0295136	0.00555347	0.0135113	0.0192871	0.0172947	0.01675	0.043146	0.0228404	0.00698652	0.00975737	0.0283821	0.0651645	0.0295136	0.0188663	0.00248098	0.0138599	0.0217528	0.0162723	0.0182643	0.00629532	ALYREF
466	9.02043e-30	7.22367e-29	0.0193825	0.00694783	0.014927	0.0193825	0.00908291	0.0122566	0.0318065	0.0206247	0.00355198	0.01243	0.0230166	0.0453576	0.0276861	0.0164325	0.00643224	0.00635687	0.0174827	0.00301592	0.0276328	0.00044776	SUPT16H
472	2.13956e-100	5.87205e-99	0.0895795	0.00770763	0.0328046	0.0895795	0.0839931	0.0373149	0.125569	0.0219675	0.0367647	0.0586913	0.0611161	0.101885	0.0572467	0.0893492	0.109775	0.0408761	0.033624	0.079365	0.0447008	0.0280116	EIF2S2
473	7.62231e-55	1.10522e-53	0.0556766	0.0062233	0.0117244	0.0331864	0.0556766	0.0371939	0.0190348	0.0510182	0.0154028	0.0406053	0.0187122	0.000176331	0.0355284	0.0455151	0.0395721	0.0314472	0.0272882	0.0396581	0.0056719	0.0194922	ZDHHC12
474	1.28457e-31	1.07974e-30	0.00699485	0.00464744	0.0072511	0.00723287	0.00991209	0.00699485	0.0173311	0.00739325	0.00353719	0.00133861	0.0112251	0.0221155	0.0086729	0.0058281	0.00536079	0.00249287	0.00883961	0.00832727	0.015345	0.00182576	FANCI
479	1.55251e-26	1.11686e-25	0.0130481	0.00437849	0.00543822	0.0110605	0.0117182	0.00426816	0.0136417	0.0109703	0.0084647	0.00433628	0.0130481	0.0138225	0.00903639	0.00896436	0.00126806	0.000652468	0.0111298	0.00998588	0.0108887	0.00627102	SLC2A4RG
483	2.95e-21	1.74955e-20	0.00235852	0.00304959	0.00475673	0.00635032	0.00468683	0.00208589	0.00970152	0.00794011	0.00402823	0.00411827	0.0067756	0.0113921	0.00736998	0.00781749	0.00235852	0.00244424	0.00148194	0.00683578	0.0108461	0.00242464	KDELC2
486	3.30267e-21	1.95456e-20	0.00599488	0.000851322	0.0032022	0.00413856	0.005831	0.00368171	0.0084731	0.00267383	0.00196693	0.000470912	0.00465187	0.00948174	0.00796149	0.00393957	0.00599488	0.00153606	0.00422187	0.00239775	0.00240869	0.00079544	DNAAF5
486	6.77172e-47	8.46162e-46	0.0124629	0.00549623	0.0108168	0.0139421	0.0114019	0.0124629	0.0247088	0.021743	0.00449299	0.00519425	0.0166077	0.0296359	0.0186437	0.0165787	0.0174246	0.0108084	0.0131649	0.0123459	0.0303021	0.00383621	LMNB2
489	1.49476e-67	2.68657e-66	0.0587397	0.00117522	0.00703932	0.0346492	0.0498819	0.0389394	0.0542579	0.0081033	0.0185806	0.0338092	0.019891	0.0685216	0.0587397	0.0399008	0.0246934	0.0278422	0.0355428	0.0294215	0.0435534	0.0199942	ARPC5L
494	5.50802e-64	9.2642e-63	0.0667695	0.0145185	0.029473	0.0667695	0.0215995	0.0365871	0.0890151	0.0124779	0.0020412	0.0658603	0.0499464	0.081261	0.075864	0.0219473	0.0617054	0.0361157	0.0378564	0.00988541	0.00915394	0.0230729	MRPL57
495	5.8311e-23	3.69825e-22	0.00440527	0.00166267	0.00469708	0.00548664	0.00323228	0.00394544	0.00499594	0.00626438	0.00163107	0.00440527	0.00523704	0.00738953	0.00515846	0.0051085	0.00687646	0.0029068	0.00262553	0.00416813	0.00590599	0.000597912	SKP2
496	2.55768e-33	2.2657e-32	0.0135008	0.000739409	0.00380388	0.00638518	0.0135008	0.00487365	0.0107306	0.0132325	0.00655829	0.00225048	0.00947438	0.00807535	0.012022	0.0112523	0.0120342	0.0042282	0.0105601	0.0112813	0.0100303	0.0070104	RARG
496	7.93496e-23	5.00325e-22	0.00563359	0.00314005	0.00563359	0.00473967	0.00493683	0.0038431	0.00730385	0.000439173	0.00396139	0.0033454	0.00652088	0.0102454	0.00553282	0.0060562	0.00764094	0.00272201	0.00636358	0.00547657	0.0065817	0.00153993	WDR76
503	4.41785e-40	4.71866e-39	0.0257011	0.00453747	0.0164205	0.0257011	0.0199271	0.00739054	0.0384137	0.0252468	0.00665478	0.0125261	0.0211985	0.0414474	0.0201311	0.0260158	0.0361624	0.00184821	0.0176563	0.00723904	0.03743	0.000859078	IPO7
505	4.18945e-57	6.30637e-56	0.0499723	0.00349878	0.00664587	0.0348687	0.0499723	0.0307963	0.027588	0.0447363	0.020002	0.0415882	0.00968559	0.0396527	0.0514413	0.0424427	0.0216467	0.0244938	0.00940698	0.0403785	0.0408947	0.0237576	EIF4E2
512	5.97228e-82	1.29643e-80	0.0437942	0.0044211	0.0156455	0.0210849	0.0303466	0.0172573	0.0460057	0.0432835	0.0153705	0.0106201	0.0313871	0.0534581	0.0437942	0.0280932	0.0241466	0.0110396	0.0297688	0.0210114	0.0423737	0.0200739	MED24
519	1.42469e-28	1.09716e-27	0.00624939	0.00280111	0.00481762	0.0053618	0.00567336	0.00424112	0.00921592	0.00544999	0.00274883	0.000828179	0.0059345	0.0115343	0.00716515	0.00458528	0.00536244	0.00277201	0.00413185	0.00624939	0.00682166	0.00119265	KIF4A
519	2.30786e-20	1.32468e-19	0.00799348	0.00101405	0.00127325	0.00258141	0.00298224	0.00400675	0.0072895	0.00777479	0.00325852	0.00108683	0.00498725	0.0103395	0.00578046	0.00318968	0.00799348	0.00289026	0.00320985	0.00165804	0.00518215	0.00188634	RFWD3
522	1.60236e-28	1.23228e-27	0.0113835	0.0011537	0.00495445	0.0113835	0.0104186	0.00118049	0.0154976	0.00452346	0.00767147	0.00804476	0.00895752	0.0153665	0.00909558	0.00830868	0.00720498	0.00122223	0.00602037	0.00592614	0.0170807	0.00231362	IMPACT
527	3.50032e-37	3.46396e-36	0.00857851	0.00255491	0.0067344	0.0071985	0.00543209	0.00513898	0.0120137	0.00624976	0.00119979	0.00102899	0.00522043	0.0141409	0.00921952	0.00938067	0.00791547	0.00497826	0.00687068	0.00857851	0.0143621	0.000953831	IQGAP3
531	5.85909e-87	1.35988e-85	0.0536298	0.0155202	0.0333453	0.0536298	0.0139979	0.0239681	0.0744204	0.00668914	0.00858643	0.0456596	0.0387816	0.0803062	0.0306123	0.0251618	0.0209258	0.0249068	0.020817	0.00552167	0.0529457	0.00448348	TXNL4A
540	9.48318e-69	1.73134e-67	0.0543344	0.00647757	0.0142805	0.0285254	0.018074	0.0122736	0.0452058	0.0414276	0.0143153	0.00897565	0.0248934	0.0455218	0.0378807	0.0543344	0.0262164	0.0155033	0.013201	0.017988	0.028807	0.0127381	DHX15
541	4.95902e-41	5.41215e-40	0.0273942	0.00694178	0.0137869	0.0215139	0.0165212	0.0141813	0.0245845	0.0338996	0.00711405	0.00597571	0.0161418	0.0155638	0.0273942	0.0286942	0.0153512	0.0171434	0.00721033	0.00665105	0.00763439	0.00634031	KHSRP
549	6.17819e-43	7.11064e-42	0.0317473	0.00890943	0.00871788	0.0201148	0.0250564	0.0226084	0.047321	0.0231002	0.00276421	0.0199911	0.0249506	0.0654541	0.0272389	0.0381961	0.000653606	0.0317473	0.0290779	0.0230163	0.0163169	0.0167319	SSNA1
559	1.48687e-32	1.29055e-31	0.00940497	0.00334848	0.00640495	0.00900647	0.00940497	0.00167361	0.0137062	0.0131579	0.00756091	0.00415946	0.0102617	0.015466	0.0110799	0.00748992	0.00954832	0.000653845	0.00816656	0.00737642	0.0126336	0.0033282	C2orf70
568	6.56546e-23	4.15457e-22	0.00469226	0.000185803	0.001187	0.00208583	0.00671334	0.00469226	0.0102804	0.00393849	0.00103259	0.00274599	0.00517959	0.0104222	0.00658798	0.00596022	0.00611323	0.00183372	0.00747472	0.00533165	0.0144845	0.0030376	RAB38
572	5.29866e-35	4.93355e-34	0.0187659	0.00487327	0.0113094	0.0187659	0.0141045	0.0087997	0.030134	0.00472216	0.00203378	0.0133154	0.0184098	0.0371223	0.0254439	0.0171618	0.0250056	0.00837786	0.0107066	0.00969735	0.0321035	0.00212341	IARS2
574	3.14087e-30	2.54134e-29	0.00632499	0.00103471	0.00411753	0.00572691	0.0112946	0.00632499	0.00540204	0.0123543	0.00269202	0.000563295	0.00359951	0.00778857	0.00997495	0.00687208	0.00693126	0.00142293	0.00493549	0.00811943	0.00578063	0.00452006	DNM3
576	1.37551e-80	2.96669e-79	0.0425491	0.0124099	0.0251646	0.0425491	0.0171887	0.0155294	0.0490387	0.0113764	0.0139662	0.0287548	0.0322831	0.0300306	0.036626	0.0239915	0.0130353	0.0131027	0.0294885	0.00679219	0.0480884	0.000585792	NUTF2
579	2.53877e-46	3.13264e-45	0.0186066	0.00300538	0.00310659	0.0030926	0.0127188	0.00785159	0.0044742	0.0219944	0.00447884	0.00385482	0.00389747	0.0181484	0.0186066	0.023313	0.010253	0.00887801	0.0132804	0.0177954	0.00289162	0.00418476	PRRG4
580	8.74597e-24	5.7256e-23	0.0196781	0.000848424	0.00716527	0.0196781	0.0127412	0.0137021	0.0182104	0.00818338	0.00728601	0.0125418	0.0151258	0.0256764	0.0248606	0.0186321	0.0189713	0.0131096	0.00980638	0.0137786	0.024941	0.00516839	LSM12
586	5.49257e-29	4.29093e-28	0.0188752	0.00224997	0.00903878	0.0128869	0.00737613	0.00516788	0.0263615	0.00130545	0.00514363	0.00405488	0.0119911	0.0356836	0.0188752	0.0117255	0.0125164	0.00379625	0.0115572	0.00929468	0.0262668	0.00175503	MTAP
589	2.11135e-40	2.27686e-39	0.0163593	0.00292007	0.011369	0.0173556	0.0128879	0.0163593	0.0329849	0.00795278	0.012359	0.0111798	0.023073	0.0259072	0.0190167	0.0126882	0.0108527	0.0117443	0.019869	0.0196456	0.0279196	0.00875521	SKA2
591	5.32487e-60	8.38429e-59	0.0281497	0.00917395	0.0196298	0.0235833	0.0281497	0.0151915	0.0327431	0.0206948	0.00277325	0.0139954	0.0279315	0.0330076	0.028884	0.028698	0.0191103	0.0111574	0.0289252	0.0219394	0.0211965	0.000288041	NOP16
593	1.52876e-67	2.7462e-66	0.0476998	0.00258272	0.00939613	0.026626	0.0441652	0.0245326	0.0441182	0.029303	0.00755436	0.0238214	0.0265987	0.0310004	0.0476998	0.0299032	0.0154161	0.0238055	0.011881	0.0327098	0.033845	0.0166469	PSMG3
595	2.99491e-22	1.85046e-21	0.0054887	0.00295677	0.00413427	0.0045321	0.00594869	0.00376601	0.00766205	0.00452474	0.00223515	0.00276667	0.005432	0.00846378	0.00540211	0.00420361	0.00541125	0.00176631	0.00534812	0.0054887	0.0050526	0.00147282	DTL
599	8.0012e-40	8.46244e-39	0.0157041	0.00915108	0.0114217	0.0208401	0.00596168	0.0157041	0.0292237	0.0179709	0.00253076	0.0126972	0.0257145	0.0330246	0.0208553	0.0147728	0.0135562	0.00884426	0.0202062	0.011008	0.0340534	0.00354062	POP5
616	1.43297e-41	1.5903e-40	0.0213733	0.00429634	0.0108419	0.0213733	0.00839916	0.0061598	0.025344	0.0140463	0.00842254	0.0035303	0.0197134	0.0263398	0.0194424	0.0222683	0.0134752	0.00940354	0.00862867	0.00430366	0.0264577	0.000828034	PRPF19
617	1.17378e-51	1.59895e-50	0.0200935	0.00017151	0.00120077	0.00805316	0.0200935	0.0121851	0.0122195	0.0227373	0.00430988	0.00415144	0.00983536	0.0156482	0.0194245	0.0135782	0.00722139	0.00631197	0.00763267	0.0155582	0.0121246	0.00704524	NEK6
617	5.3109e-70	9.90639e-69	0.0531987	0.000274047	7.14023e-05	0.0142515	0.0414907	0.0267107	0.0234211	0.0235473	0.0108015	0.00792002	0.00284344	0.0580571	0.0531987	0.0381622	0.0329814	0.0232441	0.0189443	0.0352597	0.0399686	0.0202926	TMOD3
630	1.75536e-39	1.8426e-38	0.0240255	0.00238265	0.0059308	0.0101009	0.000919342	0.00131676	0.0238521	0.0140019	0.0145636	0.00204664	0.0159074	0.0286934	0.0240255	0.0148368	0.0113149	0.00181302	0.00858478	0.00392479	0.0272829	0.0108542	DAG1
633	3.08249e-18	1.61633e-17	0.00734524	0.00183738	0.0044783	0.0037117	0.000895493	0.00334819	0.00764902	0.00521091	0.00160885	0.00318722	0.00502864	0.00662527	0.00406739	0.00381887	0.00734524	0.00127915	0.00354987	4.41479e-05	0.0102493	0.000350545	NUP155
634	2.57676e-58	3.94429e-57	0.0569589	0.00235803	0.00247788	0.0300332	0.0579738	0.0270143	0.0319192	0.0187746	0.0101817	0.0420329	0.00967783	0.0353756	0.0569589	0.0428359	0.0483965	0.0277291	0.0284614	0.0296056	0.0491083	0.00534973	AP1M2
637	2.34464e-43	2.72658e-42	0.046156	0.0131961	0.0237964	0.0350972	0.03434	0.00673158	0.0242696	0.0418616	0.0183125	0.0302772	0.0232739	0.0375599	0.046156	0.0273016	0.0331519	0.0142283	0.0249308	0.0209529	0.0341206	0.00184357	POLR2H
646	4.4635e-34	4.06013e-33	0.0187675	0.0108943	0.0187675	0.0171098	0.00833499	0.0178676	0.0486843	0.0101679	0.00747111	0.00487191	0.0292645	0.0584215	0.0299614	0.0164238	0.0101074	0.0106007	0.0227102	0.0144635	0.0450161	0.00688525	SMC4
654	8.6293e-24	5.65032e-23	0.00795687	0.00261297	0.00495612	0.00521784	0.00557598	0.00468823	0.00779473	0.00744208	0.00109033	1.07087e-05	0.00587721	0.00908925	0.00795687	0.00545646	0.0015049	0.00347408	0.00350404	0.00581249	0.00715005	0.00111618	PRR11
655	2.11399e-34	1.93819e-33	0.0100023	0.00402491	0.0100023	0.0102397	0.0128489	0.00751686	0.0203927	0.0113225	0.00135917	0.00607286	0.0124107	0.025442	0.0124271	0.00977915	0.00470724	0.00354019	0.0101904	0.00931962	0.0228813	0.00093073	NDC1
665	3.74471e-65	6.40113e-64	0.046321	0.0123371	0.0290598	0.046321	0.0428748	0.0203279	0.0826414	0.019008	0.021607	0.0299734	0.053985	0.0827095	0.0323729	0.0398311	0.0389311	0.0138611	0.0329178	0.0317821	0.0664499	0.0209988	GSPT1
668	1.51284e-27	1.12476e-26	0.0154132	0.00700026	0.00877635	0.0147149	0.00268775	0.00179046	0.0125333	0.0180136	0.00826535	0.0154132	0.0131724	0.0209906	0.0160709	0.00763078	0.00871829	0.000385576	0.0115482	0.0070924	0.0143125	0.000758135	SLC39A1
669	1.62795e-29	1.29135e-28	0.0087122	0.000427875	0.000587124	0.00323426	0.00741821	0.00502089	0.00687517	0.0091514	0.0030394	0.00214535	0.00504716	0.013388	0.0087122	0.00596707	0.00513354	0.00171264	0.00212745	0.00531959	0.00996026	0.00327936	AMOT
689	1.53065e-39	1.60875e-38	0.0304388	0.000151397	0.00136306	0.0105467	0.0159249	0.00643589	0.0347805	0.0264633	0.00897323	0.00437664	0.0179444	0.0398506	0.0304388	0.0189632	0.00481114	0.00412176	0.0104966	0.0125444	0.0218116	0.0141757	SEC23IP
700	1.20831e-25	8.47256e-25	0.0056638	0.00339543	0.00470037	0.0056638	0.00396372	0.00231435	0.00583201	0.00567385	0.00275394	0.00252421	0.00405892	0.00614726	0.00523173	0.00698631	0.00308057	0.00333907	0.00310059	0.00478468	0.00337199	0.00122327	NRM
700	1.57288e-29	1.24826e-28	0.00643925	0.00226574	0.0103211	0.0167631	0.00204189	0.00365438	0.0028182	0.00193689	0.00449321	0.0104803	0.00284839	0.00166527	0.0012357	0.0201978	0.0048868	0.00916624	0.0036781	0.00643925	0.00316381	0.00369783	LINC00443
715	2.57647e-39	2.69356e-38	0.0319042	0.00284058	0.010395	0.0194745	0.00858106	0.014584	0.0386344	0.0360488	0.00678057	0.0110441	0.0160995	0.0470013	0.0319042	0.0161625	0.0206575	0.00788221	0.017668	0.000757745	0.0146311	0.0100495	PRKAR2A
719	1.06902e-29	8.54654e-29	0.00825797	0.00518977	0.00825797	0.00702289	0.00683833	0.00432708	0.0113456	0.00871853	0.00336965	0.00101128	0.010007	0.0120371	0.00680029	0.00655101	0.00793029	0.00414194	0.00825006	0.00578056	0.0112104	0.000680484	LIG1
731	6.38326e-34	5.77663e-33	0.00574701	0.00292609	0.00608391	0.00616825	0.00764782	0.00574701	0.00934741	0.0099618	0.00293506	0.002559	0.00878016	0.00949308	0.00857725	0.00539371	0.0053619	0.00282878	0.00735004	0.00693136	0.00977841	0.000501857	POC1A
733	3.53701e-19	1.93419e-18	0.00684008	0.00298843	0.00453272	0.00684008	0.00671316	0.00310146	0.0108289	0.0014559	0.00287627	0.00499312	0.00942566	0.01196	0.00442455	0.00610762	0.00301238	0.0023341	0.00526245	0.00529845	0.0134454	0.000543265	EEF1AKMT4
740	5.37618e-19	2.91192e-18	0.00353203	0.00174803	0.00316735	0.00314811	0.00348792	0.00315404	0.00632817	0.00424806	0.00113091	0.00196473	0.00333705	0.00884548	0.00419349	0.00313349	0.00366096	0.00164608	0.00376603	0.00353203	0.00728652	0.00114366	SKA1
767	2.78429e-20	1.59378e-19	0.00457485	0.00152938	0.00322879	0.00351222	0.00307873	0.0040749	0.00635574	0.00332475	0.00168071	0.00222703	0.00498322	0.0056687	0.00580866	0.00302801	0.00344215	0.00207807	0.00333094	0.00457485	0.00536659	0.000180408	NCAPH
774	1.27395e-14	5.65378e-14	0.00545329	0.00312995	0.00382273	0.00545329	0.00192374	0.00302914	0.0047201	0.00403447	0.0025429	0.00511602	0.00415962	0.00541072	0.00291823	0.00249903	0.00588566	0.00186561	0.0058213	0.00082831	0.00530125	0.00108201	EEF2KMT
775	6.55444e-59	1.01254e-57	0.0254072	0.0080101	0.0166167	0.0254072	0.0285833	0.00944194	0.0306816	0.0271229	0.0114892	0.0191109	0.0234368	0.0357286	0.0269673	0.0290636	0.0203055	0.00793919	0.0127658	0.0221288	0.0253636	0.00240037	TP53
782	3.80173e-22	2.33992e-21	0.0336827	0.00245122	0.00750698	0.0180569	0.00782996	0.0176258	0.0398808	0.0166815	0.0199472	0.0187981	0.0257954	0.0300763	0.0336827	0.0227625	0.00815455	0.0165315	0.0241786	0.00298338	0.0477206	0.00964205	EIF4H
784	3.27889e-10	1.16392e-09	0.00418574	0.00243021	0.00336117	0.00418574	0.00249561	0.00202195	0.00745271	0.00388062	0.00131454	0.00241898	0.00458313	0.00835143	0.00433737	0.000953109	0.005279	0.00135323	0.0045098	0.00207623	0.00822738	0.00134774	POLR1B
789	1.33228e-57	2.0209e-56	0.0319265	0.00785082	0.0202196	0.0319265	0.0286501	0.0117427	0.0352674	0.0318802	0.0103616	0.0236996	0.0207284	0.0320962	0.0247712	0.0294481	0.0317459	0.00568642	0.01661	0.0184647	0.0328753	0.00169692	NUDT21
791	7.87929e-24	5.1673e-23	0.0293355	0.000608637	0.00294799	0.0104781	0.00356078	0.00855697	0.00482766	0.0293355	0.00845981	0.00544815	0.00770614	0.017866	0.0205828	0.010853	0.00876924	0.00626484	0.0145807	0.00870754	0.00145205	0.0113573	TMED5
797	4.77368e-16	2.28225e-15	0.0071038	0.00119468	0.00403982	0.00459561	0.00277454	0.00367553	0.00746532	0.00564529	0.00220469	0.0026629	0.00452476	0.00842234	0.0043274	0.00577852	0.0071038	0.00239031	0.00439772	0.00271028	0.00662817	0.000877769	TIMELESS
811	2.32692e-39	2.43723e-38	0.0230575	0.00871324	0.0160489	0.0230575	0.0158462	0.0149459	0.0441738	0.00466293	0.00544571	0.0212952	0.0220318	0.0522127	0.0178442	0.0139427	0.0143964	0.00440106	0.0256539	0.0161638	0.0454647	0.000978178	EIF2S1
824	4.75337e-32	4.05645e-31	0.0109146	0.0027515	0.00714797	0.00719247	0.0097211	0.00845433	0.0151883	0.00967103	0.00315911	0.000877221	0.00838041	0.0163775	0.0109146	0.00965691	0.00489268	0.00612356	0.00766613	0.0108261	0.0173128	0.00163346	CDCA8
830	8.99361e-27	6.52874e-26	0.0211761	0.00789267	0.00961809	0.0211761	0.0150115	0.0125676	0.0334703	0.0074494	0.0146186	0.0167768	0.0218291	0.040994	0.0235679	0.0119795	0.00694885	0.00920839	0.0189537	0.00833951	0.0290632	0.00586051	BABAM1
835	1.86247e-20	1.07252e-19	0.0172767	0.00095317	0.00254026	0.0134604	0.0113786	0.0062873	0.00991369	0.0242394	0.0145277	0.0106794	0.00288644	0.01811	0.00680832	0.0125642	0.0100311	0.00699404	0.00604504	0.00853098	0.015884	0.0172767	MAGT1
847	1.25954e-26	9.09416e-26	0.00558275	0.00330531	0.00558275	0.00542876	0.00580889	0.0042357	0.00895588	0.00546646	0.00337375	0.00218149	0.00720554	0.00992492	0.00546896	0.00561441	0.00617597	0.00341459	0.0047856	0.00573037	0.00843593	0.0023347	NCAPG2
860	4.13026e-42	4.64056e-41	0.0291659	0.00381062	0.0059201	0.00825993	0.0255851	0.0186545	0.0183019	0.0207499	0.00294863	0.00307624	0.0119206	0.00703902	0.0291659	0.0291088	0.0169997	0.0183082	0.00827267	0.0213035	0.00348256	0.00983782	IRAK1
882	1.00392e-20	5.83933e-20	0.00466406	0.00233989	0.00466406	0.00476859	0.00335858	0.00340956	0.00582864	0.00380248	0.000728416	0.00135613	0.0036043	0.00717795	0.00286997	0.00510129	0.00535956	0.00263303	0.00254685	0.00429915	0.00451985	0.00048156	KIF14
886	4.52555e-16	2.16609e-15	0.0185219	0.00016075	0.00475181	0.00906277	0.0123169	0.00918396	0.017382	0.0147872	0.0090257	0.00751831	0.0129814	0.0184129	0.0185219	0.0130937	0.00846209	0.00562006	0.0106437	0.00910873	0.0168252	0.0055638	MCMBP
891	6.30466e-15	2.85313e-14	0.00399077	2.61559e-06	0.000396609	0.00293629	0.00327702	0.00221112	0.00592252	0.00244995	0.000113212	0.000408302	0.00381842	0.00579378	0.00318865	0.00347468	0.00399077	0.00133338	0.000918274	0.00232621	0.00445445	0.001575	SCFD2
892	5.41787e-36	5.20047e-35	0.0232393	0.00828618	0.0173708	0.019591	0.0199455	0.00910685	0.0404261	0.0147738	0.00642297	0.0055789	0.0234885	0.0405505	0.0232393	0.0190154	0.000666604	0.00768565	0.0166557	0.0118451	0.0389135	0.0025359	SNRPA
915	2.65263e-14	1.15959e-13	0.00848144	0.00398299	0.00483282	0.00485779	0.00580094	0.00382381	0.0133538	0.00848144	0.0021406	0.00275698	0.00762512	0.0140441	0.00648342	0.00516457	0.0072579	0.0029457	0.00377095	0.00353177	0.0130727	0.00263413	ANKS6
928	6.17781e-44	7.26987e-43	0.0486854	0.00245638	0.026196	0.0486854	0.0358233	0.0211651	0.0524751	0.0142756	0.0185088	0.040393	0.0403848	0.0541675	0.0475973	0.0397706	0.0373091	0.024068	0.0295658	0.0201564	0.0447112	0.0260989	TRAPPC2L
939	1.53515e-23	9.92977e-23	0.00753399	0.00281056	0.00695567	0.00753399	0.00920806	0.00840399	0.0185286	0.0101607	0.00422285	0.00361576	0.0120606	0.0249847	0.0148273	0.00525661	0.00886712	0.00429309	0.00839746	0.0102314	0.021572	0.000942348	DLGAP5
944	2.67986e-37	2.65752e-36	0.0271819	0.00211989	0.000759387	0.00795398	0.0285228	0.00845952	0.0268343	0.0265744	0.0107095	0.0126416	0.0132905	0.0297427	0.0271819	0.0127563	0.00262068	0.00441286	0.0133386	0.0219539	0.0207234	0.00902536	TRADD
946	2.03877e-21	1.21731e-20	0.022152	0.00644196	0.00638749	0.0133558	0.00835842	0.00688021	0.022152	0.00449312	0.00844725	0.00703989	0.0160079	0.0192358	0.0133984	0.0126857	0.0140104	0.00766288	0.013329	0.00826373	0.0193689	0.000953002	SAE1
955	1.11574e-34	1.02971e-33	0.0321133	0.00665201	0.0137099	0.0321133	0.0232281	0.0179639	0.0398255	0.0504728	0.0112479	0.0252668	0.0221676	0.0442477	0.0394911	0.0274906	0.0286361	0.0146598	0.0186146	0.0194803	0.0352203	0.0071989	LSM8
958	1.92368e-35	1.8148e-34	0.0191303	0.00380683	0.00965407	0.0191303	0.00853075	0.011389	0.0215793	0.00479768	0.00321891	0.0124184	0.0138722	0.0269346	0.011307	0.00785693	0.0152188	0.00817009	0.0136167	0.00940338	0.0246729	0.00164172	MPHOSPH6
964	5.75276e-32	4.89437e-31	0.0206717	0.000612948	0.00351107	0.00924329	0.00934271	0.0113174	0.0269549	0.0084994	0.00875434	0.00654112	0.0138701	0.0282115	0.0206717	0.00481869	0.0120497	0.00737805	0.0144345	0.00803925	0.0287162	0.0076851	SPRYD4
973	3.19412e-21	1.89233e-20	0.030576	0.00443961	0.0096787	0.024126	0.013416	0.0097147	0.0172956	0.0413484	0.0136372	0.030576	0.0155114	0.0118821	0.0301419	0.0167011	0.0202342	0.0105304	0.0153207	0.00355096	0.0167219	0.00777448	PSMB4
975	1.54446e-34	1.4203e-33	0.0281132	0.00274227	0.00907236	0.0173718	0.0291371	0.0158149	0.0239011	0.0255582	0.00359584	0.00940111	0.00861922	0.0389251	0.0281132	0.0214984	0.0070882	0.0117798	0.0143328	0.0216843	0.0131109	0.00324038	MBD2
981	4.84332e-40	5.16324e-39	0.0240182	1.06285e-05	0.00105384	0.00805449	0.0216946	0.0141457	0.024192	0.0105709	0.00646276	0.00897819	0.0125348	0.0218224	0.0240182	0.0083287	0.0111947	0.00814138	0.0129906	0.00704439	0.0242398	0.00899085	GEMIN7
986	6.90354e-24	4.53893e-23	0.00467751	0.00211127	0.00396824	0.0037479	0.00444313	0.00166994	0.0118942	0.00283153	0.0024019	0.00179955	0.00729144	0.0140097	0.00504067	0.00274296	0.00387766	0.00146512	0.0054637	0.00467751	0.0087469	0.000821254	CDCA5
1000	4.07889e-23	2.59923e-22	0.0167063	0.00284407	0.00546523	0.0208254	0.0280182	0.0184039	0.0371207	0.00597364	0.0107723	0.0248481	0.0173882	0.0297668	0.0254135	0.0176779	0.0227344	0.0167063	0.00690795	0.015543	0.0279845	0.0109986	PPP1R7
1024	1.70399e-24	1.14434e-23	0.00558335	0.00278115	0.00441784	0.00416319	0.00559895	0.00517791	0.0113722	0.00495373	0.00280409	0.00255602	0.00670805	0.0159861	0.00533234	0.00380803	0.00377605	0.00260483	0.00569576	0.00558335	0.0100896	0.00254666	SHCBP1
1026	4.39043e-46	5.39758e-45	0.0210953	0.000197891	0.00326119	0.00771107	0.0160748	0.0101971	0.0146224	0.0146425	0.00567152	0.00398684	0.00958488	0.021702	0.0210953	0.0148516	0.0119475	0.00740053	0.0043698	0.0150966	0.0178314	0.0038391	FRAT2
1045	2.58984e-20	1.48475e-19	0.0355859	0.00466776	0.00989708	0.0258629	0.0218225	0.00478285	0.0301634	0.0413038	0.00927261	0.0355859	0.0169539	0.0397564	0.0265704	0.0175777	0.0248354	0.0117532	0.0161514	0.0118039	0.0320601	0.0108937	TMEM179B
1053	3.46026e-16	1.66213e-15	0.00718158	0.00203956	0.00328574	0.00393973	0.00320233	0.00113591	0.00349377	0.00620448	0.00270447	0.00266589	0.00495222	0.00727255	0.00718158	0.00383846	0.00562625	0.00109361	0.00266587	0.00115899	0.00511572	0.000916042	RPGRIP1L
1062	1.00996e-21	6.09649e-21	0.00799644	0.00395266	0.00599215	0.00515263	0.00892757	0.00638509	0.0125195	0.00878416	0.00115019	0.000317981	0.00906557	0.021653	0.00939822	0.00424495	0.00700318	0.00165979	0.00811381	0.00799644	0.0117537	0.000753298	BRCA2
1087	2.03218e-13	8.52367e-13	0.00621148	0.00114056	0.00198783	0.00368046	0.00162357	0.00178481	0.00376592	0.00539004	0.00244113	0.00157424	0.00323953	0.00563143	0.00466778	0.00433633	0.00621148	0.000526071	0.000457065	0.00116399	0.00497445	0.00164106	INTS2
1089	7.58183e-42	8.48446e-41	0.0332168	0.00294032	0.0155497	0.017977	0.00878719	0.0172846	0.0398065	0.0326949	0.00839733	0.000287569	0.0229473	0.049909	0.0332168	0.0201413	0.0245305	0.0108009	0.0220046	0.00692414	0.0195985	0.00989711	XPO1
1099	2.25117e-22	1.39815e-21	0.0205103	0.00155598	0.0122951	0.0205103	0.020889	0.0125634	0.0436622	0.00188861	0.00367724	0.0158968	0.0229677	0.0495231	0.0225437	0.0130576	0.0175826	0.00647138	0.0201394	0.0115117	0.0258436	0.00212256	NUDT5
1117	8.01946e-39	8.28068e-38	0.021808	0.00420769	0.00685912	0.0090019	0.013834	0.00501333	0.0137885	0.0142774	0.0105647	0.000692112	0.0138874	0.022248	0.021808	0.0129886	0.0182023	0.00381865	0.0119005	0.0142956	0.0157535	0.0109036	PKP4
1131	1.82486e-18	9.6564e-18	0.00721284	0.00216342	0.00481991	0.00481116	0.00577701	0.00396132	0.00860676	0.00193776	0.0023279	0.00308561	0.00642681	0.010224	0.00721284	0.00595765	0.0028011	0.00280021	0.006473	0.00614844	0.0105262	0.00127125	SLC29A2
1135	1.27107e-19	7.08595e-19	0.0142592	0.00270235	0.00869707	0.0113109	0.00164275	0.00414882	0.0144703	0.00788576	0.00378052	3.0204e-05	0.0102721	0.0195178	0.0142592	0.0133079	0.00695892	0.00492332	0.00313022	0.00365569	0.0162869	0.00357422	CKAP5
1141	1.78024e-13	7.48848e-13	0.00922069	0.00412045	0.00689874	0.00747404	0.00705372	0.00514777	0.00991178	0.000861283	0.00301936	0.00458945	0.00922069	0.0120267	0.00947854	0.00461767	0.00718577	0.003625	0.0064225	0.00217311	0.010467	0.00259744	UMPS
1150	1.56155e-29	1.23985e-28	0.0160242	0.00646191	0.0108735	0.013377	0.00581275	0.00410031	0.0127616	0.0173932	0.00309364	0.00469158	0.0123896	0.0144707	0.0160242	0.0128043	0.0152343	0.00668388	0.00964304	0.00734167	0.0134878	0.00313416	FPGS
1159	9.09362e-21	5.29574e-20	0.00418071	0.00166464	0.00398937	0.00418071	0.0043343	0.00404056	0.00997781	0.00463688	0.000828039	0.0014581	0.0054855	0.0139172	0.00555633	0.00372476	0.00502597	0.00184001	0.00293099	0.00426062	0.00989409	0.000167849	BUB1B
1187	1.74448e-18	9.23248e-18	0.00315564	0.00169909	0.00315564	0.00284082	0.00351538	0.00319614	0.0052969	0.00226126	0.00101299	0.0027418	0.00535171	0.00505819	0.00318267	0.00217367	0.0028901	0.00164468	0.00441549	0.00361624	0.00416236	0.000518358	CDC45
1200	1.89719e-14	8.35343e-14	0.0025525	0.00143551	0.0032852	0.00343934	0.00267548	0.000891897	0.0021508	0.00311144	0.00230136	0.0025525	0.00244011	0.00288753	0.00174451	0.00459297	0.00432916	0.00140554	0.00143766	0.00305974	0.003024	0.00185459	CYB5R2
1214	9.5197e-17	4.68621e-16	0.00429943	0.00287291	0.00452705	0.00485169	0.00612575	0.00429943	0.00640589	0.00561787	0.000392043	0.00203021	0.00625613	0.0121694	0.00590938	0.00515565	0.00477245	0.00216627	0.00462531	0.00613645	0.00896941	0.00126474	CDC6
1232	5.20465e-17	2.59598e-16	0.00285154	0.000423007	0.000484649	0.00332393	0.00339025	0.00121598	0.00270295	0.00294121	0.00243124	0.00285154	0.00234963	0.000698156	0.00273191	0.00297075	0.00368413	0.000845007	0.00114622	0.00294795	0.00285842	0.00163016	LINC02453
1293	1.1736e-11	4.51067e-11	0.00370019	0.00183084	0.00236251	0.0042687	0.00563733	0.000734149	0.00718557	0.00568924	0.0015907	0.000935694	0.00530749	0.00954429	0.00335667	0.00356155	0.00370019	0.000782126	0.00471003	0.00151654	0.00898649	0.0023086	VANGL1
1316	8.08087e-18	4.17012e-17	0.00517536	0.00131688	0.00053499	0.00420123	0.00437831	0.00490728	0.00498223	0.00535266	0.00187207	0.00513934	0.00374163	0.00399278	0.00575959	0.00505944	0.00189313	0.00245577	0.00294269	0.00517536	0.00446905	0.0028768	LINC00992
1344	8.53946e-16	4.03319e-15	0.0052432	0.00164262	0.00416925	0.00394597	0.00517549	0.00350665	0.00811171	0.00222088	0.00205738	0.0023879	0.0068385	0.00435966	0.0052432	0.0030054	0.00431751	0.00080867	0.00598728	0.00491934	0.00773625	0.00146403	FANCD2
1345	2.68707e-18	1.4123e-17	0.00698472	0.00154926	0.004558	0.00471927	0.00649919	0.00450322	0.0121229	0.00466915	0.00228665	0.00284347	0.00738326	0.0152717	0.00698472	0.0039943	0.00517634	0.001689	0.00414714	0.00601129	0.00960212	0.000729228	DEPDC1
1350	2.75876e-15	1.27092e-14	0.00305049	0.00139224	0.00305049	0.00294227	0.00235104	0.000870461	0.00662744	0.00286945	0.00253042	0.00158716	0.00371506	0.00929846	0.00309549	0.00337416	0.00217178	0.00154334	0.00415259	0.00311731	0.00962557	0.0016254	GINS3
1397	9.50564e-32	8.0161e-31	0.0121875	0.00147466	0.00671657	0.0121875	0.00841177	0.0014012	0.00697385	0.00983005	0.00445503	0.00802645	0.00632579	0.00354118	0.00840807	0.0143642	0.00867786	0.00609528	0.00467614	0.00486507	0.0112997	0.00271515	DHCR7
1407	7.63095e-21	4.45633e-20	0.0141173	0.00523102	0.0107877	0.0114658	0.0108933	0.0101001	0.0156539	0.00166044	0.0029899	0.00446585	0.0101597	0.0115652	0.0141173	0.0071783	0.00656723	0.00444383	0.00673231	0.00516278	0.013355	0.000192771	GART
1414	1.5129e-15	7.06187e-15	0.00295864	0.00126931	0.00295864	0.00261653	0.0028245	0.00316628	0.00620552	0.00190159	0.00233854	0.00194075	0.00340338	0.00718642	0.00404688	0.00157246	0.00288515	0.00170671	0.00300056	0.00196543	0.00416754	0.000834544	PLK4
1463	2.64125e-22	1.63708e-21	0.011336	0.00105764	0.00746207	0.010208	0.00927786	0.00379798	0.0150895	0.0106793	0.00364323	0.00842069	0.00967344	0.0155717	0.011336	0.00991179	0.00274518	0.00219103	0.00630458	0.00566348	0.00842221	2.51204e-05	RPA1
1464	9.80104e-12	3.7839e-11	0.00181385	0.000768268	0.00151688	0.00148288	0.00142665	0.000378995	0.00342642	0.00163322	0.0012095	0.000341165	0.00234141	0.00430749	0.00177741	0.00140836	0.00190218	0.000643744	0.00151507	0.00181385	0.00305553	1.09512e-05	CDC25A
1484	4.46042e-11	1.6592e-10	0.000382471	0.00134655	0.00176725	0.00144091	0.000514921	0.00241775	0.00690242	0.0049139	0.00246598	0.000382471	0.00452078	0.00973324	0.0056281	0.00104825	0.000533418	0.000779301	0.00364223	0.001378	0.008579	0.00200144	RAD51D
1499	1.67699e-36	1.62929e-35	0.0580476	0.00217438	0.00665424	0.00270175	0.0580476	0.0226034	0.00125891	0.0234967	0.00145221	0.00238437	0.00630865	0.00461925	0.0271361	0.000319941	0.00712646	0.00513448	0.0098585	0.022107	0.000539939	0.0119618	LYPD2
1526	7.00591e-16	3.32105e-15	0.00805984	0.00175734	0.0022717	0.00483154	0.00805984	0.00389801	0.00395688	0.00678648	0.00520881	0.000754605	0.00433388	0.00999832	0.0050454	0.00733271	0.00268229	0.00236193	0.00323652	0.00485578	0.00712911	0.00805685	SLC25A16
1540	1.04992e-11	4.046e-11	0.00300012	0.000659676	0.00367729	0.00405447	0.00556757	0.000620171	0.00840336	0.00990937	0.00242134	0.00300012	0.00695716	0.00693507	0.00387346	0.000946278	0.000857765	0.000124884	0.00402868	0.00291949	0.010944	0.000679448	THOC3
1548	1.70376e-13	7.17579e-13	0.00318409	0.00143048	0.00313789	0.00318409	0.00350432	0.0019991	0.0051979	0.00284757	0.000746089	0.00124084	0.00383234	0.00526912	0.00334346	0.00265478	0.00125453	0.00130516	0.00360334	0.00285676	0.00516934	0.000619976	POLE2
1553	3.26229e-35	3.05616e-34	0.0414354	0.000296836	0.00867712	0.006308	0.0414354	0.00672208	0.0121411	0.0347249	0.00409905	0.00705246	0.00652421	0.0186058	0.0283901	0.000141205	0.00304591	0.00315975	0.006826	0.018874	0.00245303	0.0101956	ALB
1571	1.08697e-05	2.96839e-05	0.000942708	0.000997323	0.00106489	0.000972223	0.000831675	0.000870409	0.00318255	0.00306075	0.000363849	0.000942708	0.00116384	0.00494943	0.00226154	0.000802656	0.000982847	0.000478616	0.00127315	0.000935184	0.00478033	0.00051804	TSACC
1578	5.1605e-29	4.03339e-28	0.0284082	0.00432389	0.0125612	0.0176097	0.0217155	0.0143154	0.0323487	0.00934117	0.00920373	0.0108372	0.0163956	0.030141	0.0284082	0.0229933	0.0129633	0.0141198	0.0172117	0.00331109	0.0120528	0.00486653	STARD7
1583	1.06424e-17	5.46089e-17	0.0289748	0.00405101	0.0037362	0.0118892	0.0161083	0.0124539	0.0289748	0.0111323	0.0126258	0.0124188	0.0167916	0.0176527	0.0192558	0.0165304	0.0217465	0.0109825	0.0140013	0.00880188	0.0256394	0.00507849	KXD1
1628	1.3144e-12	5.30539e-12	0.00131261	0.00115255	0.00204601	0.00227996	0.0019483	0.000905343	0.00260126	0.0015369	0.000474762	0.00131261	0.00204301	0.0024288	0.00190225	0.00248851	0.000323077	0.000623612	0.00204078	0.00201009	0.00278077	0.000255466	DCLRE1B
1639	4.73578e-17	2.36528e-16	0.0112598	0.00479761	0.00585688	0.0112598	0.0016176	0.00416702	0.0130449	0.00962942	0.00452175	0.00767698	0.00713288	0.0189808	0.00803789	0.00475331	0.0105952	0.003774	0.00185326	0.000946799	0.00886327	0.00176981	ACTR1B
1642	6.02678e-05	0.000157702	0.00105671	0.000410581	0.000511064	0.000500637	0.000182964	0.00021797	0.000544057	0.000393455	0.00134133	0.000456858	0.00148424	0.000674044	0.000527124	0.000522244	0.000851042	0.000387938	0.00155381	0.00105671	0.000568519	0.000893103	AC002116.2
1648	5.82571e-29	4.54167e-28	0.0327714	0.00133595	0.0090083	0.0151923	0.00977535	0.0124552	0.0352555	0.00627372	0.00886004	0.00286237	0.0183277	0.018455	0.0327714	0.0181618	0.0155824	0.0139034	0.0167764	0.00532802	0.0365269	0.0120601	WDR45B
1669	2.67533e-14	1.16936e-13	0.00318782	0.000858603	0.00251726	0.00250488	0.0028182	0.00194458	0.00463294	0.00321913	0.00110044	0.000316098	0.00295737	0.006615	0.00263596	0.00283135	0.00423221	0.00166759	0.00261876	0.00318782	0.00631864	0.00138402	KIF20A
1672	8.28498e-11	3.03574e-10	0.00343303	0.000828551	0.00237673	0.00295832	0.00274727	0.00103931	0.00538464	0.00322961	0.00181256	0.00294367	0.00312878	0.00636265	0.00343303	0.00318375	0.00349014	0.00200263	0.0025376	0.000725043	0.00320668	0.00179086	KRBOX1
1688	4.23399e-07	1.25308e-06	0.000965271	0.00020944	0.000859192	0.000862724	0.00175606	0.000729413	0.00307262	0.00265118	0.000939541	0.000982538	0.00259294	0.00312715	0.00265871	0.000991987	0.000965271	0.000963508	6.05111e-05	0.00114885	0.00178353	0.000941659	CENPO
1695	4.91324e-30	3.96106e-29	0.0163707	0.00042474	0.00165151	0.00520374	0.00624923	0.00616786	0.0157951	0.00260547	0.00495882	0.00101523	0.00737043	0.0106076	0.0163707	0.0116711	0.0122957	0.00469223	0.00614428	0.000152887	0.0142682	0.00633226	UBE3C
1736	7.93506e-21	4.6315e-20	0.0103957	0.0043114	0.00723431	0.0103957	0.00329663	0.00300801	0.00854375	0.0100191	0.00316307	0.00803791	0.00790069	0.00639923	0.0121905	0.00804298	0.00635357	0.00243075	0.00711841	0.004717	0.0113973	0.00129417	NIP7
1766	3.46325e-25	2.39338e-24	0.0246235	0.00592315	0.00629898	0.0141673	0.00548234	0.00699366	0.0294085	0.0189183	0.00770739	0.00667106	0.0179286	0.0236264	0.0246235	0.0129084	0.0200136	0.00526214	0.00790486	0.000119295	0.0233302	0.00614663	TIAL1
1784	4.0557e-12	1.59704e-11	0.00534664	0.00276844	0.00534664	0.00575861	0.00424624	0.00113469	0.00813943	0.00386138	0.00296627	0.00426384	0.00621955	0.00964923	0.00214428	0.00388039	0.00549098	0.00144548	0.00438912	0.000159731	0.0112421	0.000629608	CPSF4
1806	5.53186e-16	2.63721e-15	0.00542302	0.00253133	0.00391454	0.00388584	0.00493925	0.00345953	0.00593274	0.00691274	0.00159455	0.00205463	0.00554294	0.00881703	0.00542302	0.00383527	0.00126105	0.00229316	0.00386422	0.00408087	0.00766567	0.00160332	POLA2
1814	1.49286e-15	6.97031e-15	0.0214863	0.00599578	0.00304071	0.0154583	0.0111616	0.0142131	0.0301246	0.0176026	0.00697011	0.0189607	0.0151472	0.0327636	0.0214863	0.00932639	0.0198852	0.00593401	0.0144021	0.00637959	0.0344678	0.00961168	C14orf119
1821	1.81218e-10	6.52251e-10	0.0166046	8.48519e-05	0.000506455	0.00579365	0.00838642	0.00168382	0.00429691	0.0166046	0.00136907	0.00258846	0.00187367	0.0128035	0.00396041	0.00520192	0.00636469	0.000928302	0.00194912	0.00346871	0.00390153	0.0032272	ERLIN2
1837	3.10268e-18	1.62641e-17	0.00427302	0.0013394	0.00289535	0.00427302	0.00180431	0.000555064	0.00443913	0.00375544	0.00196361	0.00279022	0.00351076	0.00438694	0.00257752	0.00455363	0.00353624	0.00093736	0.00352347	0.00326831	0.00434136	0.000333385	PRRT3-AS1
1886	1.76323e-14	7.77888e-14	0.0110797	0.00164641	0.00485781	0.0122427	0.0064245	0.0110797	0.0110122	0.0104974	0.00357173	0.00704084	0.00211315	0.0215077	0.0105961	0.00982459	0.00629796	0.00819177	0.0111486	0.00706106	0.019008	0.00489406	NIPA2
1945	2.4124e-10	8.62639e-10	0.000779376	0.000245087	0.00116038	0.00117127	0.00161806	0.000607872	0.00268443	0.00106644	0.00153444	0.000779376	0.0020534	0.00382149	0.00130417	0.000994515	0.00119038	0.000441147	0.00153536	0.00138715	0.00165164	0.00081429	EXO1
1969	1.40028e-08	4.52303e-08	0.00206368	0.000337055	0.00161241	0.00180443	0.00150846	0.000769489	0.000976408	0.000748143	0.00109983	0.000736925	0.00108658	0.000436275	0.00162755	0.00305761	0.00345707	0.00117	0.00100834	0.00206368	0.000748044	0.00119268	CALHM6
1981	1.16494e-22	7.29866e-22	0.00832499	0.000135447	0.000937092	0.00212518	0.00370809	0.00305925	0.00474782	0.00108617	0.00217909	0.0023932	0.00298455	0.00814626	0.00832499	0.00273084	0.00449557	0.00170919	0.00075767	0.0034168	0.00477644	0.00104182	RMI1
1984	1.86138e-07	5.62608e-07	0.00106741	0.000568871	0.000977951	0.000985918	0.00102031	0.00108432	0.00149433	0.0013756	0.00047722	0.00106741	0.00115955	0.00222137	0.0012455	0.00065288	0.00131711	0.000304999	0.00104425	0.000942145	0.00155035	0.000193494	AUNIP
2043	1.72196e-16	8.38462e-16	0.00688018	0.00182885	0.00379538	0.00419515	0.00342374	0.00292946	0.0111733	0.00706472	0.00113306	0.00261932	0.00711547	0.0140566	0.00688018	0.00134466	0.00286537	0.00158307	0.0044767	0.00326316	0.00970526	0.00126137	FBXO5
2107	6.35189e-10	2.22114e-09	0.00110933	0.000568914	0.00110933	0.00119167	0.000704049	2.46149e-05	0.0012645	0.00085123	0.000586448	3.20057e-06	0.001378	0.00144978	0.00101061	0.00161485	0.00164811	0.000598655	0.00109098	0.00133499	0.0010635	0.000383099	C17orf53
2115	1.29479e-18	6.90046e-18	0.0156974	0.000522839	0.00444081	0.00839745	0.0106249	0.00198914	0.0105924	0.000443704	0.00241696	0.00465759	0.00543408	0.0180976	0.0156974	0.00798946	0.0093784	0.00619308	0.00511796	0.00634761	0.0172579	0.00512828	SIKE1
2137	2.08122e-11	7.88793e-11	0.00219142	0.00085425	0.00129297	0.00149284	0.00223246	0.00219142	0.0030169	0.00101153	0.000109663	0.00151964	0.0018299	0.00331484	0.00178076	0.000868428	0.00142342	0.000943204	0.00221618	0.00173685	0.00175729	0.00139886	IL19
2176	8.98062e-17	4.42669e-16	0.0115406	0.00071382	0.00331964	0.0071962	0.00700749	0.00621674	0.0133747	0.00626227	0.00034465	0.00242753	0.00746636	0.0122845	0.0115406	0.00750782	0.000214485	0.0025359	0.00400587	0.00538653	0.0145845	0.00154855	MSL3
2268	9.48447e-13	3.85424e-12	0.00864725	0.00082229	0.0031346	0.00279293	0.00478496	0.00152153	0.0136088	0.00822427	0.00297309	0.00154185	0.00603436	0.0135947	0.0073314	0.00864725	0.00348351	0.00376708	0.00479822	0.00585303	0.0114514	0.00324928	FTSJ1
2302	4.4629e-15	2.03863e-14	0.00407681	0.00121948	0.0022716	0.00190645	0.00407681	0.00214122	0.00536839	0.00244789	0.000865985	4.19993e-05	0.00273651	0.00669652	0.00431953	0.00185118	0.00248109	0.000733586	0.00190389	0.00348791	0.000403655	0.000601628	BRIP1
2323	5.24575e-12	2.05288e-11	0.00685486	0.00198819	0.00185403	0.00302528	0.000606271	0.00454216	0.00931746	0.00493052	0.0022417	0.00141876	0.00537315	0.00774922	0.00685486	0.00379721	0.00771659	0.00348018	0.00493356	0.00236579	0.010383	0.00152263	PUSL1
2420	4.30263e-11	1.60157e-10	0.00214843	0.000678555	0.000786216	0.00214843	0.00122925	0.000557576	0.0014151	0.00303083	0.00144648	0.000399949	0.00173562	0.00121254	0.00145226	0.000696425	0.00237535	0.000734312	0.00123123	0.000982584	0.00134474	0.00132064	AC005476.2
2579	2.07307e-09	7.02574e-09	0.00488538	0.000958608	0.00227904	0.00149678	0.00276054	0.00403836	0.00660231	6.98135e-05	0.00304277	0.00187157	0.00563232	0.00839992	0.00526488	0.0080082	0.00374577	0.00276879	0.00650369	0.00488538	0.0115692	0.000547126	CDK7
2752	0.00458026	0.0107047	0.000359316	0.000101701	0.000352775	0.000481755	0.000917139	0.000359316	0.000368413	0.000256415	0.000443952	0.000299235	0.000408354	9.90313e-05	0.000643698	0.000333927	0.000373062	0.000233685	0.000492251	0.000404056	0.000377318	0.000340509	AC009121.2
2861	2.15358e-08	6.87743e-08	0.00429357	0.000342301	0.00111024	0.00148959	0.00176657	0.00278551	0.00585663	0.00129917	0.00143259	0.00128139	0.00386186	0.0108195	0.00429357	0.00471726	0.00554477	0.00348134	0.00408696	0.001089	0.0055261	0.00251719	MED20
2964	2.17029e-10	7.77693e-10	0.00386267	0.000763677	0.00326092	0.00371472	0.000102645	0.00202913	0.00507966	0.00405235	0.000231702	0.00234389	0.00477555	0.00221693	0.00386267	0.0057207	0.00354808	0.00238279	0.00283886	0.00353716	0.00341204	0.000636469	HAUS7
3218	1.1723e-05	3.19491e-05	0.000971703	0.000275988	0.000971703	0.000964666	0.00111786	0.000654077	0.000945546	0.00170573	0.000175145	0.000528285	0.000790103	0.00110839	0.00110504	0.000986733	0.00107228	0.00063481	0.000465451	0.00091302	0.000654588	8.76055e-05	AP000251.1
3237	1.69349e-05	4.57703e-05	0.000318667	0.000574252	0.000720076	0.000839415	0.00048228	0.000275143	0.000352138	0.000415149	0.000186138	0.000318667	1.82386e-05	0.000588418	0.000619385	0.00112584	0.001231	0.000495726	0.000419134	0.000489815	0.000413605	4.79854e-05	LYPD5
3259	9.86957e-06	2.70385e-05	0.00218446	0.000448765	0.000318692	0.00127016	0.00135426	0.000729901	0.00349361	0.00149244	0.00126031	0.00121143	0.00205494	0.00485686	0.00136864	0.00116949	0.00107274	0.000492045	0.00100517	0.00218446	0.00165076	0.00083084	AC009509.1
3292	4.53702e-06	1.2673e-05	0.00176799	0.000771681	0.00132227	0.00176799	0.00184272	0.000793655	0.0024954	0.00404225	0.000691385	0.000208683	0.00146717	0.00173989	0.00220656	0.00168826	0.00216159	0.000775269	0.00114595	0.000651847	0.00301211	0.0007393	BEND3
3295	0.000432984	0.00107606	0.00291106	0.000494609	0.000693903	0.000437922	0.00212084	9.98295e-05	0.00291106	0.0017833	0.000860692	0.00120696	0.00216755	0.00360528	0.00180599	0.000874377	0.00181926	7.81653e-05	0.00200819	0.00148399	0.000991603	0.000714956	GPAT2
3738	0.042373	0.0922616	0.00135813	0.000554714	0.000740833	0.000658456	0.000412208	0.000623723	0.00114093	0.00121921	0.000526142	0.000929477	0.000657581	0.000825959	0.00114713	0.0016135	0.00135813	0.000677872	0.000774113	0.000569512	0.000715226	0.00077515	DAZ1
4504	0.00336819	0.00794224	0.000529226	0.000193981	0.000529226	0.000531961	0.000330628	0.000390912	0.00028493	0.00076188	0.000280153	0.000281849	0.000393257	0.000261592	0.000374179	0.000526014	0.000492471	0.000267792	0.000254283	0.000457387	0.000138458	0.000111479	AC130324.3
4644	0.000773457	0.00189358	0.000482952	0.000412894	0.000390494	0.000391918	0.000506837	0.000482952	0.00102474	0.000418659	0.000391746	0.000326931	0.000759153	0.00093187	0.000612492	0.00091831	0.00117238	0.000477175	0.00021309	0.000565591	0.00111965	8.25255e-05	ZNF215
4889	0.0365855	0.0801597	0.000192444	7.86937e-06	0.000185724	0.000252779	7.58975e-05	0.000151313	9.30286e-05	6.35115e-05	7.64425e-05	0.000192444	0.000181632	9.39455e-05	6.31055e-05	0.000370807	0.000382823	0.000250855	0.000160224	0.000228345	9.56687e-05	0.000107741	AL009031.1
5387	0.0400552	0.0873907	0.000309946	0.000213971	0.000434684	0.00015667	0.000264742	0.000107424	0.00041851	0.000109434	0.00033434	0.000309946	0.000204478	0.000529215	0.000240063	0.000135008	0.000197753	0.000285015	0.000221048	0.000157895	0.000620887	0.000294218	AC004223.2
6399	0.0274017	0.060604	0.000597866	0.000449738	0.000485504	0.000327941	0.000806354	0.000200338	0.000210327	0.00110125	0.000124812	0.000425862	0.000139514	0.000204121	0.000810036	0.000768113	0.00051275	0.000387784	0.000233397	0.000597866	0.000289948	0.000246432	LINC01269
6561	0.0252774	0.0560647	0.000353828	0.000183187	4.44963e-05	7.6484e-05	0.000450962	5.76548e-05	0.000679451	0.00103738	4.28403e-05	3.88717e-05	0.000118466	0.00111711	0.000488255	0.000658159	0.000664391	0.000419654	0.000126238	0.000353828	0.000594073	0.000206414	AC011815.1

## Sheet: 2
Top	p.value	FDR	summary.logFC	logFC.1	logFC.3	logFC.4	logFC.5	logFC.6	logFC.7	logFC.8	logFC.9	logFC.10	logFC.11	logFC.12	logFC.13	logFC.14	logFC.15	logFC.16	logFC.17	logFC.18	logFC.19	logFC.20	GeneName
4	0	0	1.86392	0.0876734	0.137444	0.734739	2.08687	0.266586	2.28108	2.08441	0.766204	0.784372	1.21185	2.19949	1.63206	1.6474	1.17384	0.545938	0.338335	1.86392	2.2927	1.03488	AGR2
7	3.02922e-39	4.57425e-38	0.0346584	0.00566213	0.00221166	0.00820297	0.040615	0.0220276	0.022976	0.0426443	0.0171799	0.00315616	0.0162143	0.0368696	0.039066	0.0349222	0.0364397	0.0183585	0.016891	0.0346584	0.0243801	0.0251894	ITPRIPL2
12	4.63131e-300	8.87571e-298	0.395431	0.0249767	0.064818	0.203304	0.520378	0.314681	0.377227	0.520898	0.287885	0.129388	0.326281	0.44253	0.460073	0.312652	0.245639	0.189598	0.357643	0.395431	0.309487	0.291972	ALDH3A1
20	2.09989e-37	3.00581e-36	0.0293456	0.00143339	0.0021218	0.011593	0.0253852	0.0178144	0.0138071	0.0123797	0.00444002	0.00629843	0.0100785	0.0233965	0.0293456	0.0327181	0.0329296	0.015261	0.0133551	0.0277662	0.00449128	0.00811579	NIPAL1
20	5.07601e-303	9.84041e-301	0.311798	0.044069	0.00139878	0.0876078	0.290572	0.148978	0.292907	0.281799	0.177707	0.081354	0.229786	0.26837	0.272859	0.340438	0.187605	0.119075	0.229147	0.311798	0.2584	0.21121	FOXQ1
21	1.05935e-25	1.0502e-24	0.0287912	0.00312527	0.000562476	0.010495	0.0204831	0.0134009	0.0178447	0.0237761	0.00791192	0.00664947	0.00861508	0.0263732	0.0287912	0.0219801	0.0356693	0.0118492	0.0114555	0.0173855	0.02023	0.0127186	OVOL2
24	1.96569e-23	1.7934e-22	0.0244243	0.00100347	0.00641043	0.0202484	0.018307	0.0166179	0.0288018	0.0133676	0.00877652	0.0145088	0.0151573	0.0313779	0.028612	0.0197663	0.0244243	0.0131918	0.0184074	0.0111827	0.0155906	0.0104887	LLPH
27	3.79839e-298	7.07725e-296	0.585848	0.0364812	0.0484657	0.308484	0.428242	0.360888	0.170554	0.0229212	0.200828	0.325663	0.0709593	0.26082	0.585848	0.353438	0.321838	0.237207	0.395586	0.458839	0.164669	0.26666	PRDX1
46	9.17561e-216	1.12311e-213	0.306701	0.0350703	0.00529843	0.096194	0.306701	0.207469	0.206495	0.167174	0.133514	0.116667	0.0243223	0.279763	0.279036	0.25827	0.134187	0.163323	0.206205	0.257334	0.295102	0.188489	MAL2
47	3.31557e-134	2.25096e-132	0.205862	0.0140283	0.037056	0.158707	0.211689	0.076956	0.206587	0.295567	0.0733301	0.1435	0.104791	0.233108	0.157139	0.233352	0.148508	0.0637292	0.0230714	0.205862	0.179851	0.097528	KDELR2
57	9.26473e-160	7.84648e-158	0.180536	0.0246699	0.0133298	0.180536	0.158905	0.112813	0.129568	0.0772618	0.0546037	0.193009	0.0414173	0.105239	0.162294	0.192039	0.17052	0.122878	0.0781988	0.137053	0.129267	0.0962995	NOP10
62	2.08261e-118	1.17389e-116	0.151163	0.0238216	0.0239328	0.079489	0.120246	0.0519487	0.185427	0.148443	0.0883076	0.0404433	0.0869133	0.188414	0.0964737	0.158628	0.133725	0.0776862	0.00634603	0.151163	0.212861	0.13002	PDIA4
67	8.47466e-86	3.15453e-84	0.0627489	0.015436	0.0175911	0.042135	0.0704586	0.0455163	0.0532211	0.0942081	0.0699166	0.0112041	0.055843	0.0402954	0.0707934	0.065525	0.0271678	0.0448944	0.0619468	0.0649503	0.0554994	0.0627489	CLIC3
67	1.25193e-47	2.27697e-46	0.0832655	0.00908542	0.00963637	0.0408886	0.0725468	0.0161158	0.0802766	0.0244743	0.0454944	0.0269701	0.0568663	0.0898532	0.0767263	0.0832655	0.0808638	0.0148621	0.0581898	0.0655739	0.0487335	0.0532865	GATA6
102	1.57888e-156	1.30425e-154	0.159467	0.0276578	0.00870018	0.0294101	0.213942	0.0905528	0.0844305	0.161948	0.0386961	0.0234253	0.0179993	0.100919	0.184977	0.122742	0.098461	0.0843555	0.0320196	0.159467	0.0251172	0.105163	NDRG1
117	2.10757e-66	5.65923e-65	0.0451909	0.00673912	0.00486589	0.0201222	0.0422067	0.02978	0.029734	0.0430779	0.0296414	0.0208955	0.0244633	0.03145	0.0311274	0.0517774	0.0473908	0.0297851	0.0329169	0.0451909	0.0344571	0.0338279	SFTA2
122	7.21638e-138	5.10597e-136	0.13159	0.00353298	0.00418036	0.04557	0.0510411	0.0269518	0.0216342	0.0625005	0.0391064	0.00396472	0.0309027	0.0205737	0.0657097	0.210502	0.0748993	0.0208866	0.0503852	0.13159	0.0308668	0.0458504	EPHA2
138	3.73741e-51	7.27906e-50	0.0654081	0.00830162	0.00825229	0.0423179	0.089676	0.0102546	0.102226	0.0830731	0.0445917	0.0196711	0.0571464	0.10716	0.02022	0.0664984	0.0674227	0.0282016	0.0803857	0.0623542	0.0654429	0.0654081	METTL7A
142	8.17032e-102	3.77433e-100	0.15317	0.0190378	0.0182771	0.0768119	0.137563	0.0818913	0.170787	0.139454	0.0667279	0.0376632	0.0825658	0.204311	0.15317	0.121655	0.110408	0.0628433	0.0876183	0.108626	0.164163	0.0869311	FAM120A
142	3.76066e-45	6.47459e-44	0.0665804	0.00915877	0.0136557	0.026227	0.0665804	0.0298089	0.0699226	0.0791234	0.0556151	0.00113149	0.0633766	0.061848	0.0641374	0.0726901	0.0478024	0.021477	0.0779358	0.0695659	0.0519325	0.0644455	FAR1
142	2.67474e-115	1.4539e-113	0.0452174	0.0111175	0.00472646	0.0255337	0.0462727	0.0452174	0.0547566	0.0538467	0.0306438	0.00703389	0.037202	0.0557535	0.0516268	0.0677695	0.0500425	0.0467675	0.0427529	0.0557909	0.0464676	0.0439357	ANO1
143	1.13291e-90	4.5179e-89	0.116011	0.0130102	0.00273863	0.0234755	0.116011	0.0380974	0.0636459	0.110558	0.0296378	0.00357862	0.0295359	0.0780345	0.111256	0.0549943	0.053355	0.0256504	0.080493	0.0473897	0.0612602	0.0438259	GCNT1
144	9.35612e-14	5.36294e-13	0.013347	0.000128402	0.00214688	0.00846762	0.0114052	0.004376	0.0144487	0.0149697	0.00321907	0.00945797	0.00867192	0.00785507	0.0124915	0.0118297	0.013347	0.00533326	0.00467953	0.00662834	0.00789566	0.00169782	TP53RK
156	1.2219e-82	4.33651e-81	0.0652046	0.00807453	0.00472252	0.0175573	0.0518081	0.0434307	0.0433776	0.0659025	0.0262051	0.00446762	0.0247294	0.0539319	0.0652046	0.0474745	0.0259036	0.0354835	0.0423531	0.0544006	0.0430511	0.0351382	MCU
166	1.78219e-31	2.15004e-30	0.0214417	0.004506	0.00440205	0.00982389	0.0214417	0.0125881	0.0169281	0.0219566	0.00467159	0.00524573	0.0075994	0.0192759	0.0211455	0.0156861	0.0192779	0.00858737	0.0068819	0.0159564	0.00785286	0.0109445	MBNL3
171	3.65852e-13	2.02441e-12	0.0140281	0.00233793	0.00227244	0.00523341	0.00867888	0.00675435	0.0116473	0.0103631	0.00264715	0.00368293	0.00509731	0.0141059	0.0104172	0.00988172	0.0140281	0.00687039	0.00956537	0.00915335	0.0193788	0.00729249	FAM118B
184	3.98452e-89	1.55568e-87	0.160662	0.0165882	0.0152454	0.132427	0.132536	0.0896838	0.0900588	0.113264	0.0250812	0.142042	0.0497589	0.0855545	0.160662	0.15822	0.13805	0.0864479	0.0241788	0.0912979	0.0693571	0.0416596	SEM1
186	7.71112e-52	1.52306e-50	0.0887065	0.0140848	0.012883	0.0887065	0.0368002	0.0171128	0.105133	0.125091	0.0787422	0.0873067	0.0599698	0.122842	0.0245533	0.0769396	0.0873991	0.0294507	0.0398139	0.020386	0.117845	0.0891082	TMED10
198	3.90322e-96	1.68044e-94	0.19574	0.0154107	0.0402281	0.11257	0.139133	0.118243	0.131336	0.148591	0.0731791	0.0623534	0.0773326	0.120155	0.19574	0.210132	0.135415	0.104803	0.123792	0.136603	0.141513	0.0897889	ARL6IP1
202	5.85201e-20	4.64642e-19	0.0200845	0.00637852	0.00234773	0.00277693	0.00419366	0.00943105	0.0145239	0.0200338	0.0130326	0.00344038	0.00977223	0.0105469	0.0200845	0.018804	0.0246783	0.0141163	0.00507961	0.00431447	0.0229666	0.012671	DGCR2
204	7.85895e-15	4.79923e-14	0.0090524	0.00304525	0.00247289	0.00735971	0.00507134	0.00225308	0.00341857	0.00608314	0.00440355	0.00656086	0.00478429	0.00370876	0.0055376	0.0159176	0.0109522	0.00564129	0.00491533	0.0090524	0.00723775	0.00319645	MSX2
207	3.61449e-82	1.27201e-80	0.0815642	0.00602802	0.000261033	0.00453775	0.0652695	0.0433337	0.0632505	0.0784684	0.0324976	0.00366674	0.036121	0.0762638	0.0815642	0.0409235	0.0297755	0.0337436	0.0345842	0.0405271	0.0477253	0.0400817	TRIOBP
213	4.16233e-32	5.1078e-31	0.0683369	0.00329438	0.0101429	0.050297	0.0403573	0.0140801	0.0832259	0.0740968	0.0295978	0.0396743	0.0264996	0.126698	0.0242166	0.0683369	0.0604522	0.0222494	0.0135944	0.0489153	0.110053	0.0462571	RPN2
219	1.58481e-76	5.13541e-75	0.10695	0.0231231	0.00309229	0.0161341	0.0919208	0.059144	0.124422	0.104638	0.055844	0.0129942	0.0658279	0.157276	0.10695	0.060057	0.0613117	0.0409377	0.0283746	0.0689928	0.108768	0.0810345	EDEM3
219	5.99826e-89	2.33918e-87	0.133659	0.0102679	0.00179817	0.0764851	0.117524	0.054602	0.0737745	0.145749	0.0315066	0.037163	0.0123992	0.0640597	0.133659	0.194651	0.0980677	0.00870679	0.0270411	0.115358	0.0270708	0.0471282	KLF5
227	1.4711e-86	5.53115e-85	0.109695	0.00768897	0.00583542	0.0416921	0.0981454	0.0389143	0.107825	0.0934183	0.0197831	0.0112099	0.0458361	0.12974	0.109695	0.0931324	0.0811615	0.0304935	0.0569515	0.0643085	0.0693741	0.0294317	ADD3
250	2.56273e-83	9.19241e-82	0.130661	0.00856475	0.0559847	0.112402	0.0493442	0.0768444	0.254361	0.213141	0.11138	0.0640995	0.0758474	0.323911	0.145956	0.164393	0.155206	0.130661	0.0471441	0.0849631	0.235577	0.166579	CALR
269	4.89595e-68	1.37062e-66	0.0889246	0.0286995	0.0131346	0.0962168	0.0861256	0.0677943	0.0830738	0.104625	0.0624488	0.0716158	0.0618202	0.0712797	0.0846087	0.116511	0.108919	0.0889246	0.0613674	0.0913573	0.0964053	0.079537	UGDH
280	1.49565e-43	2.50055e-42	0.0498	0.00272403	0.00307319	0.00813724	0.0498	0.0209729	0.0533347	0.0532374	0.0157907	0.0027008	0.0199396	0.0668436	0.036362	0.0167451	0.00121289	0.0100968	0.0220048	0.0236203	0.0617956	0.0203133	SPTLC2
296	5.36119e-72	1.63309e-70	0.141903	0.00192303	0.0181624	0.081766	0.120455	0.0726762	0.0961223	0.0602116	0.00265373	0.0684301	0.0385895	0.0825957	0.113312	0.141903	0.101431	0.0774245	0.0461227	0.091873	0.0707677	0.0473108	MRPL52
297	8.87465e-83	3.15629e-81	0.0663877	0.00581541	0.0134772	0.0184986	0.0663877	0.00511031	0.0301118	0.0445497	0.0239678	0.00993307	0.0230278	0.0468438	0.0403778	0.0336869	0.0167319	0.0116334	0.0394164	0.043399	0.039399	0.0346679	SLC9A2
302	1.38389e-64	3.60629e-63	0.0476045	0.00440626	0.00224704	0.0174085	0.067444	0.0476045	0.0318032	0.0296773	0.0187756	0.0149591	0.0272893	0.033557	0.0399374	0.0196403	0.0226243	0.0251741	0.030759	0.0397123	0.0291616	0.0301774	SPINK5
316	2.1531e-31	2.58912e-30	0.0181762	0.00603906	0.000708028	0.000959149	0.0227317	0.0181762	0.0215307	0.0297915	0.0179023	0.00359622	0.0188543	0.0177662	0.0272107	0.0175113	0.00143864	0.0141626	0.0186308	0.00418942	0.0145267	0.0161335	TSPAN5
332	1.51352e-20	1.23445e-19	0.0141391	0.000728324	0.00334031	0.0101831	0.00592987	0.00853764	0.0122166	0.00217432	0.00910169	0.00388561	0.00882781	0.0123828	0.00863799	0.0281855	0.00271011	0.0137972	0.0106238	0.0141391	0.0157718	0.00705523	MIR4435-2HG
336	6.56625e-70	1.91995e-68	0.109119	0.0136566	0.000152056	0.0168964	0.0703405	0.062351	0.063617	0.0890055	0.0157189	0.015081	0.00369337	0.0888627	0.109119	0.0622093	0.00274299	0.0534624	0.0224171	0.050132	0.0291091	0.059733	ACTR2
347	1.43177e-35	1.93858e-34	0.0263512	0.00430659	0.00308413	0.0117938	0.0263512	0.0129213	0.0188636	0.0226163	0.013191	0.00552938	0.0159404	0.019604	0.0248829	0.0264752	0.0194948	0.0153155	0.0183137	0.0240126	0.0144683	0.0139968	NRG4
348	5.76328e-56	1.24622e-54	0.0705986	0.00534768	0.00599403	0.0283405	0.0356082	0.0271874	0.0574156	0.0644302	0.00766319	0.00758174	0.0126969	0.08592	0.0705986	0.056424	0.0161904	0.0237651	0.0295939	0.0381557	0.0689771	0.0284737	IQGAP1
357	3.64524e-47	6.56574e-46	0.0546363	0.00701602	0.00653078	0.0121071	0.0308396	0.0314432	0.0279217	0.0465435	0.0205482	0.0170477	0.0154978	0.0408316	0.0546363	0.0382304	0.0114937	0.0289522	0.0255916	0.0300754	0.036452	0.0309502	VPS4B
358	6.06816e-53	1.23044e-51	0.0349879	0.0174333	0.0088859	0.0269704	0.0171522	0.0349879	0.0338859	0.0472433	0.0395649	0.0082313	0.0334903	0.0140717	0.0361035	0.0817764	0.0342709	0.0483047	0.0438104	0.018467	0.0465619	0.0443898	GCLC
398	3.67408e-41	5.79864e-40	0.0580127	0.00981876	0.00736909	0.0424103	0.0422352	0.0286034	0.0702917	0.0549048	0.0448407	0.0329974	0.0462181	0.0704008	0.0094223	0.0465409	0.00733491	0.0358063	0.000161635	0.0462527	0.0667485	0.0580127	SPCS3
399	1.55651e-44	2.65525e-43	0.0531904	0.0103863	0.00673497	0.00346564	0.0521981	0.0309442	0.0228701	0.0548742	0.00982125	0.00496521	0.00319081	0.0187518	0.0531904	0.0497171	0.0434353	0.0282435	0.0241246	0.0405464	0.0188806	0.0263534	LGR4
402	2.86178e-57	6.3943e-56	0.0797376	0.0121169	0.00304841	0.033814	0.0138941	0.0381243	0.0784349	0.0783439	0.0166476	0.0341494	0.0302274	0.0672113	0.0797376	0.0773988	0.0569244	0.0463277	0.0271142	0.040738	0.0879316	0.0210806	HDAC1
411	7.63231e-36	1.04223e-34	0.0709323	0.017234	0.00969317	0.0709323	0.0561209	0.0415426	0.0589348	0.0249223	0.0424276	0.0515397	0.031537	0.0358335	0.0860915	0.111889	0.103652	0.0466653	0.039962	0.0577605	0.0545518	0.054876	PTP4A2
430	2.07336e-25	2.03204e-24	0.0371835	0.00427029	0.00507898	0.0190954	0.0156669	0.0145429	0.0427865	0.043504	0.0193936	0.00529482	0.0227383	0.0454867	0.0371835	0.0258067	0.0409613	0.0151273	0.00550621	0.0166481	0.0280221	0.0227123	CASC4
439	2.63832e-28	2.87846e-27	0.0349465	0.00135853	0.00343726	0.0139344	0.0349465	0.0134107	0.0467659	0.0457409	0.0255812	0.00940213	0.0193253	0.0528047	0.0353206	0.0211361	0.0199266	0.0135159	0.0376949	0.0249048	0.0571067	0.0275257	ERO1A
442	1.01969e-34	1.34481e-33	0.0635342	0.00791531	0.00440493	0.00129641	0.0635342	0.031229	0.0460167	0.0348444	0.0351448	0.00508959	0.0127105	0.0617105	0.0193739	0.0494876	0.0341108	0.0264398	0.062364	0.0471382	0.0783945	0.0460176	CAPN2
442	6.39129e-44	1.07768e-42	0.0722542	0.0045305	0.00529794	0.0150409	0.0407132	0.0263317	0.0432338	0.040244	0.0250525	0.00134001	0.0310998	0.0344475	0.0440049	0.0722542	0.0175901	0.0255231	0.0357148	0.048019	0.0590431	0.0303686	VPS37B
443	7.0719e-22	6.08928e-21	0.0366444	0.00847936	1.29295e-05	0.00798481	0.0247145	0.0175152	0.014305	0.038162	0.0196633	0.00808543	0.00663904	0.0208654	0.0366444	0.0302753	0.0364679	0.0201443	0.0159362	0.0137994	0.0276482	0.0269703	CYFIP1
444	2.35193e-09	1.02254e-08	0.0182445	0.000386658	0.00176575	0.00707936	0.00799231	0.00190461	0.0182445	0.00427474	0.00819521	0.00390601	0.0106179	0.015609	0.0110526	0.00850194	0.0113745	0.00190169	0.0120009	0.00329512	0.0173369	0.00656954	TTTY14
450	3.61651e-53	7.38675e-52	0.0523015	0.00661744	0.00838213	0.0232105	0.0483839	0.0284638	0.0468728	0.0483585	0.0217346	0.0100731	0.0181018	0.049466	0.0523015	0.0431433	0.0366985	0.0233377	0.0373864	0.0414534	0.0509647	0.0300118	FAM129B
453	3.86224e-29	4.31485e-28	0.0264369	0.00177825	0.00226391	0.00573064	0.00759801	0.00885359	0.0111946	0.0260633	0.00796974	0.00653224	0.0108343	0.0321982	0.0264369	0.0120174	0.0142114	0.00858498	0.0125272	0.00923022	0.0175922	0.0129422	VKORC1L1
456	1.21499e-37	1.75035e-36	0.0822357	0.00943023	0.0171758	0.0408901	0.0418724	0.0339374	0.0893969	0.0827684	0.0456902	0.0238248	0.0600382	0.0721757	0.0615258	0.0822357	0.0596858	0.0454922	0.0233576	0.0676461	0.0774676	0.0631233	RPN1
461	4.82157e-59	1.12374e-57	0.113116	0.0102747	0.00577975	0.0495179	0.113116	0.0675616	0.0834632	0.0206162	0.0207974	0.0632035	0.026519	0.0699773	0.114766	0.0432321	0.0710429	0.0440756	0.0428514	0.0528466	0.079824	0.0411167	HEBP2
463	6.24371e-36	8.54003e-35	0.0610053	0.00520824	0.00422734	0.0610053	0.0406563	0.0285587	0.0704876	0.0730619	0.0309754	0.0633235	0.0359326	0.059471	0.0558321	0.039377	0.0730179	0.0262331	0.0215239	0.0326557	0.0648677	0.0350761	COPZ1
481	8.3711e-24	7.74269e-23	0.0359444	0.00982067	0.00201419	0.0178577	0.00536987	0.0210387	0.059384	0.0397209	0.0328853	0.0204528	0.0262856	0.0641727	0.0280237	0.0157072	0.000773926	0.0210821	0.0127293	0.00247192	0.0668798	0.0359444	TMED7
493	4.47581e-31	5.3287e-30	0.0262339	0.00099741	0.00678005	0.0118014	0.0198063	0.00893348	0.0263939	0.0327531	0.0146437	0.00757035	0.0205649	0.0254369	0.0262339	0.0274803	0.0127504	0.0088691	0.0147497	0.0194883	0.0219855	0.0170949	ARNTL2
514	1.28174e-39	1.9513e-38	0.0636301	0.000391982	0.00939356	0.0179094	0.0340737	0.0241662	0.038753	0.067379	0.0159833	0.000887879	0.0252386	0.0402281	0.0636301	0.0703098	0.0621854	0.0298617	0.00302127	0.0249128	0.0346164	0.0185112	PTBP1
542	1.83034e-46	3.25655e-45	0.0220149	0.00171505	0.000605591	0.00587836	0.0161638	0.0220149	0.0248092	0.0260803	0.0103821	0.00977505	0.01641	0.0314148	0.0224853	0.00880159	0.0103061	0.0131253	0.0207283	0.0145661	0.0316836	0.0144976	TRIM7
556	2.19592e-22	1.93095e-21	0.021468	0.000182749	0.00328446	0.00998627	0.021468	0.00073087	0.0192864	0.0284937	0.00784035	0.00736641	0.011374	0.0184055	0.00898638	0.0230511	0.000155988	0.0017167	0.0113175	0.0195723	0.0225361	0.0112877	MMEL1
556	1.66366e-20	1.35296e-19	0.0237498	0.00448016	0.00524306	0.0182757	0.0109735	0.00723434	0.0226937	0.0150132	0.00532759	0.0237498	0.0106319	0.0239179	0.0164345	0.0104689	0.0122914	0.0084502	0.0112476	0.00312859	0.0163513	0.00969915	RAMMET
563	3.53491e-08	1.40667e-07	0.0145032	0.000815962	0.000702988	0.000744922	0.0122032	0.00615933	0.00718614	0.0145032	0.00502139	0.003947	0.00909612	0.0176727	0.0112804	0.0114133	0.0128058	0.00597641	0.00344045	0.00664938	0.0156292	0.00631519	MFSD14B
578	2.80336e-22	2.45161e-21	0.0351818	0.0135704	0.0032416	0.0322373	0.0274607	0.023727	0.00648554	0.0320625	0.0229921	0.0377758	0.00484379	0.0100212	0.0319375	0.0550531	0.0232403	0.0258217	0.00490206	0.0351818	0.021089	0.022086	BCL10
585	3.79796e-27	3.99047e-26	0.0573489	0.00737797	0.0102682	0.0353574	0.0107769	0.0077279	0.0404224	0.0099523	0.023579	0.0180078	0.0254419	0.030678	0.0181092	0.0573489	0.020275	0.0197648	0.0171053	0.0154212	0.0332278	0.0255281	FAM84B
588	2.57575e-31	3.08961e-30	0.0391392	0.000587766	0.00362291	0.0238615	0.0391392	0.018986	0.0269239	0.016448	0.0186939	0.0141682	0.0129083	0.0416646	0.0442933	0.034892	0.0353493	0.0143123	0.0332178	0.0347118	0.0252077	0.0206117	ACO1
589	1.08226e-46	1.93274e-45	0.0397577	0.00697199	0.00209289	0.0143358	0.0282511	0.020733	0.00207943	0.0359066	0.0109819	0.0116178	0.00232055	0.00436745	0.0397577	0.0285798	0.0313386	0.0244071	0.0148055	0.0273282	0.0179409	0.0171234	CASP3
621	5.57576e-28	6.01673e-27	0.0545549	0.00402927	0.000394337	0.0292049	0.030443	0.0197766	0.0102182	0.00169806	0.0247984	0.0336102	0.0119607	0.0190315	0.0365957	0.0545549	0.0475595	0.0265629	0.0380438	0.0369899	0.0337689	0.0301149	CRB3
636	1.06062e-40	1.65523e-39	0.0596034	0.00630472	0.00197574	0.0103061	0.0596034	0.040347	0.0210853	0.00142255	0.0243256	0.00888075	0.0109953	0.0348028	0.0570536	0.0334667	0.0204793	0.023086	0.0223049	0.0421075	0.0293662	0.0374189	PDXK
638	1.88543e-10	8.8389e-10	0.00917048	0.00066925	0.00156806	0.00290566	0.00835861	0.0027205	0.00988971	0.0143987	0.00603266	0.000293224	0.00773431	0.00532962	0.0103412	0.010649	0.00471241	0.00442826	0.00917048	0.00427522	0.009005	0.00755549	EFNA5
645	8.9459e-22	7.66354e-21	0.0424008	0.00391241	0.0131697	0.0424008	0.00460879	0.00999162	0.0418244	0.0383832	0.0206123	0.0476287	0.019237	0.0678903	0.0326436	0.0100471	0.00963221	0.00814333	0.00743617	0.00211679	0.0217313	0.0217386	SELENOF
649	5.20855e-22	4.50682e-21	0.0349452	0.00180593	0.00520244	0.021681	0.0288528	0.0154519	0.012275	0.0139746	0.0104598	0.0133371	0.0190291	0.00751737	0.0349452	0.0368192	0.0314751	0.0194518	0.026363	0.0291569	0.0360623	0.00673469	PGD
651	1.04621e-28	1.15193e-27	0.0818167	0.0177589	0.00424737	0.0523273	0.0417208	0.0428424	0.0658531	0.0858614	0.0498621	0.0325054	0.0260997	0.0600631	0.058761	0.0818167	0.0295513	0.0422525	0.0240192	0.063021	0.0559671	0.0574953	UFM1
685	2.31443e-41	3.67525e-40	0.0678714	0.00205801	0.00528333	0.0264402	0.0172336	0.0278332	0.0463906	0.0477312	0.0317504	0.00990587	0.0256394	0.0627874	0.0678714	0.0427091	0.00835128	0.0275881	0.0208839	0.00548258	0.0536234	0.0351345	PTBP3
717	6.81755e-27	7.09203e-26	0.0224516	0.00543715	0.0042638	0.00370489	0.0155256	0.0142637	0.0151984	0.0217927	0.00833346	0.00102435	0.0100577	0.00925968	0.0224516	0.0120115	0.00566858	0.00864674	0.0134479	0.0133276	0.0116362	0.0135213	ATP7A
724	4.81456e-13	2.64619e-12	0.0149635	0.00282301	0.00258856	0.00937346	0.00716114	0.00658039	0.0168713	0.013368	0.00184818	0.00577652	0.00616917	0.0225472	0.0149635	0.008573	0.00770598	0.00624273	0.00566426	0.000497827	0.0144264	0.00406957	CDC27
748	8.06534e-30	9.20678e-29	0.0522746	0.0116391	0.00969817	0.0357773	0.0522746	0.0341762	0.049961	0.0717003	0.0155355	0.0332435	0.0196866	0.0436206	0.0567682	0.0523854	0.0381132	0.0314521	0.00474645	0.0310754	0.0772151	0.0292977	FDFT1
751	7.0656e-28	7.60482e-27	0.0352527	0.00354009	0.00810948	0.0137236	0.0096824	0.0159084	0.0358064	0.0229807	0.0117373	0.00920803	0.0164271	0.0407545	0.0352527	0.0225785	0.0211956	0.013682	0.0119403	0.00520391	0.0257012	0.0105995	USP7
769	2.59233e-37	3.70121e-36	0.0300428	0.00249876	0.00168905	0.00914321	0.0289781	0.0216493	0.025412	0.0307285	0.00985173	0.00484603	0.0135383	0.0273815	0.0300428	0.0147139	0.0137549	0.0135577	0.0144845	0.0189478	0.0304095	0.00826556	SYK
776	4.30038e-37	6.07012e-36	0.0448103	0.0118858	0.00257074	0.0180433	0.0324377	0.0274972	0.0174235	0.0277504	0.0240142	0.0133303	0.0101251	0.0105805	0.0448103	0.0445862	0.0136223	0.0230529	0.0178498	0.0238746	0.0232194	0.0267478	B4GALT5
780	8.44368e-07	2.98089e-06	0.00522283	0.000420614	0.00192549	0.00531988	0.00715487	0.0044668	0.00312232	0.0083739	0.00278117	0.00369939	0.00392287	0.00492356	0.0046781	0.0061328	0.00522283	0.00280425	0.00347737	0.00121088	0.00196046	0.00454326	GM2A
783	4.5937e-32	5.62892e-31	0.0442351	0.00952928	0.00230168	0.0294291	0.0206741	0.0277227	0.0156345	0.0283518	0.0261566	0.0275091	0.0232003	0.022553	0.0442351	0.0459841	0.0362023	0.0331253	0.0258789	0.0152121	0.0295358	0.0250388	UBE2R2
786	6.86172e-09	2.88237e-08	0.0239668	9.12008e-05	0.00172837	0.00759587	0.00535539	0.00339309	0.013922	0.0143115	0.0015598	0.00686262	0.00664869	0.0239668	0.0101515	0.00786649	0.00980185	0.0040616	0.00408536	0.00457879	0.0156687	0.00423643	FAM98A
791	1.3696e-10	6.49056e-10	0.00679309	0.00169459	0.00293922	0.0050832	0.00473774	0.00603189	0.010573	0.0065356	0.00634953	0.00513449	0.0076966	0.0151921	0.00679309	0.00954733	0.00346164	0.00448187	0.0083987	0.00547401	0.0106999	0.00665919	UST
856	7.9237e-19	5.98121e-18	0.0315812	0.00363631	0.00433057	0.0121351	0.0158512	0.0105334	0.0112661	0.0155337	0.00827538	0.00858137	0.0121024	0.00578149	0.0315812	0.0213554	0.0163737	0.0164267	0.00713347	0.00791381	0.0138456	0.0113339	FGD5-AS1
867	2.08194e-32	2.57558e-31	0.0468996	0.00932752	0.00433175	0.0171647	0.0278805	0.032037	0.0213343	0.00355951	0.020477	0.0210283	0.00605372	0.0465641	0.0468996	0.0253056	0.0328754	0.0220898	0.0262517	0.0134071	0.0228839	0.026624	ABCD3
898	2.33211e-25	2.27897e-24	0.0347749	0.00177641	0.00684748	0.0281572	0.0278336	0.0228952	0.0448873	0.0152771	0.0120438	0.0218684	0.0220427	0.0608276	0.0347749	0.033546	0.00454164	0.0144838	0.0355662	0.0283584	0.0470741	0.0155995	NAA50
910	2.56745e-06	8.69332e-06	0.00122787	0.00013839	0.000321861	0.00283576	0.00342278	0.00173976	0.00366923	0.00517044	0.00221193	0.00278043	0.00287079	0.00565694	0.00339099	0.00342416	0.00122787	0.000920471	0.00270599	0.00364746	0.00595059	0.00228024	SLC30A6
914	2.8521e-05	8.76994e-05	0.0119354	0.00122844	0.00257231	0.000606203	0.00833657	0.00372293	0.0112953	0.00630225	0.00097069	0.00243771	0.00407659	0.00876118	0.00755341	0.00829931	0.0127277	0.00367612	0.00415185	0.00328687	0.0119354	0.00483071	TNPO3
922	9.16583e-16	5.90026e-15	0.00985955	0.000564076	0.0028058	0.00365849	0.00985955	0.00444924	0.00968933	0.00688198	0.00333355	0.00323328	0.00530769	0.00941052	0.00778667	0.00408986	0.00541959	0.00182617	0.00508394	0.00651648	0.00765403	0.00444113	IQANK1
971	9.48167e-11	4.54475e-10	0.0224575	0.00487949	0.00429998	0.0198558	0.0203173	0.00872036	0.00659634	0.0111527	0.00717249	0.0224575	0.00583488	0.00957295	0.0232188	0.0258404	0.0310706	0.00928485	0.0137458	0.00854659	0.023345	0.0120206	GID8
999	1.94159e-23	1.77189e-22	0.0359877	0.00536467	0.00267786	0.00927183	0.0191286	0.0218865	0.0112959	0.00706251	0.00875102	0.00873875	0.00962136	0.00916981	0.0359877	0.0282943	0.0249766	0.0208541	0.0195103	0.0215392	0.00898039	0.0178159	PET117
1040	1.13207e-20	9.2784e-20	0.0494927	0.00276475	0.00823325	0.0339489	0.0203806	0.0226566	0.0429596	0.0582106	0.0255746	0.0274262	0.0122886	0.0638005	0.0281718	0.0560336	0.0606907	0.0242306	0.0131111	0.0494927	0.0377965	0.0324474	LMAN2
1064	2.98437e-28	3.25072e-27	0.026402	4.33606e-05	0.000620858	0.00949311	0.0186265	0.0161514	0.0216094	0.0213746	0.00930279	0.00325833	0.0094386	0.0291488	0.026402	0.024767	0.0263071	0.00869971	0.0110174	0.0122803	0.0290738	0.00609491	VCL
1092	5.05376e-28	5.47104e-27	0.0226601	0.00619703	0.0016783	0.00488208	0.0135557	0.013205	0.0174258	0.0161178	0.00778137	0.00427505	0.0125967	0.0205779	0.0226601	0.0139912	0.00557373	0.0114692	0.012085	0.00435728	0.00952329	0.0121127	WDFY1
1136	2.89924e-09	1.25093e-08	0.0187981	0.00495226	0.00463197	0.0185285	0.0141031	0.000741214	0.00956497	0.00711895	0.0153297	0.00264383	0.0129635	0.0132252	0.0111807	0.0304675	0.0320154	0.00649162	0.0046433	0.0188012	0.0110148	0.0187981	KLF9
1174	4.25288e-14	2.48836e-13	0.00882507	0.0011183	0.0041281	0.00347209	0.0054347	0.00249052	0.0103856	0.00825649	0.00529786	0.00209278	0.00750242	0.00853003	0.00882507	0.00391626	0.00495959	0.00345857	0.00408756	0.00142541	0.00752345	0.00454011	NYNRIN
1183	2.55432e-26	2.59203e-25	0.0316122	0.00527313	0.000354346	0.00242774	0.0282384	0.0172781	0.00750613	0.0336399	0.0086138	0.00473668	0.00889721	0.00189958	0.0316122	0.0157912	0.0198354	0.0148768	0.00808346	0.0196708	0.016249	0.017924	GSR
1279	2.08648e-05	6.50217e-05	0.00470084	0.00134187	0.00181412	0.00293074	0.00211203	0.000502926	0.00248889	0.00321305	0.0010591	0.0020789	0.00165982	0.00682054	0.000838815	0.00632394	0.00645626	0.00181811	0.000660879	0.00470084	0.00753548	0.00157804	XYLB
1298	2.9964e-24	2.81336e-23	0.0231544	0.000374085	0.00192997	0.00871574	0.00572853	0.0143692	0.00149765	0.0151127	0.00975237	0.00553386	0.00126283	0.014868	0.0231544	0.017314	0.00113743	0.011116	0.0164742	0.00693486	0.0139323	0.012923	RCOR1
1313	2.3104e-09	1.0054e-08	0.0158399	0.00159189	0.00383357	0.0109365	0.0158399	0.0105831	0.0151825	0.00805737	0.00906112	0.0106556	0.00908647	0.0199763	0.0171624	0.0187414	0.0119784	0.00725911	0.00505734	0.0114907	0.00864801	0.00739209	CNOT11
1316	5.4189e-05	0.000162223	0.00841884	0.000533056	0.000523064	0.000593762	0.00507982	0.00233068	0.00944861	0.00484101	0.00356549	0.00175564	0.00486802	0.0119946	0.00640498	0.00390975	0.00841884	0.00104194	0.0013204	0.00361374	0.0148597	0.00327205	FAM206A
1324	6.4223e-17	4.39933e-16	0.0207137	0.00562763	0.00114648	0.00786873	0.0102303	0.011865	0.0144795	0.0168352	0.011049	0.00548179	0.0108491	0.00840455	0.0207137	0.0304641	0.0063233	0.0168681	0.0074728	0.0142466	0.00447188	0.0104109	PPP3R1
1331	1.74865e-12	9.28976e-12	0.0199484	0.00241863	0.00383721	0.0103661	0.0107176	0.00986733	0.0135756	0.000456341	0.00544435	0.0107552	0.00106325	0.030298	0.0199484	0.0113688	0.0140673	0.00737635	0.0147857	0.008946	0.03075	0.00648749	ARMT1
1480	3.04122e-27	3.20441e-26	0.0328248	0.00586123	0.0057685	0.0162311	0.0328248	0.0119174	0.0330741	0.0272991	0.00711954	0.0105028	0.0132857	0.0387942	0.020524	0.0342084	0.0280356	0.0160347	0.00365991	0.0204576	0.0249869	0.00545027	SMARCD2
1573	3.79148e-12	1.98406e-11	0.0140933	0.00131164	7.03726e-05	0.00257611	0.0140933	0.00942016	0.015125	0.00862015	0.0125892	0.000522918	0.00929428	0.0128261	0.0135614	0.0118041	0.00699455	0.00740838	0.0139895	0.00731156	0.0251584	0.0118616	SPAG1
1586	1.72216e-19	1.3432e-18	0.0403242	0.00195917	0.00086902	0.0233101	0.0192816	0.0188159	0.00894295	0.0177421	0.0186281	0.017015	0.0102531	0.00238003	0.0403242	0.0228788	0.0261265	0.0200974	0.0260526	0.00822757	0.0162525	0.0291548	UBE2K
1632	3.36401e-19	2.58945e-18	0.0313677	0.000483443	0.00466963	0.00662402	0.0240576	0.0171127	0.0172772	0.0235641	0.00377337	0.00173464	0.0083923	0.0199036	0.0313677	0.0231658	0.0168413	0.010687	0.0176808	0.011281	0.00381289	0.0164724	CRK
1648	0.000273358	0.000767959	0.0043262	0.000672755	0.000842946	0.000850474	0.00252496	0.00295402	0.0042983	0.00497872	0.000933428	0.00119622	0.00244078	0.00631602	0.00355721	0.00277772	0.0043262	0.00163423	0.00151989	0.00334003	0.00702485	0.0026188	NLRP2
1657	5.1293e-19	3.9088e-18	0.021316	0.00165725	0.0032678	0.00604699	0.0144941	0.00961041	0.0218299	0.0170064	0.00248967	0.00291207	0.00790329	0.0288152	0.021316	0.0123749	0.00260944	0.00588662	0.0114328	0.00681634	0.0332066	1.30072e-05	METAP1
1809	1.19911e-14	7.25001e-14	0.00609033	0.00159522	0.00108621	0.00238082	0.00487993	0.00402137	0.00649993	0.00594405	0.00547191	0.00190691	0.00587223	0.00591638	0.00609033	0.00569847	0.00480329	0.00441911	0.00536684	0.00542411	0.00465903	0.00555928	CFAP73
2055	7.811e-06	2.53131e-05	0.0118512	0.00332387	0.00231237	0.00351847	0.00375981	0.00267131	0.00306915	0.00910374	0.00674671	0.00223105	0.00309091	0.00448781	0.00480195	0.0118512	0.0105813	0.00328547	0.0044323	0.00107948	0.00869308	0.00735689	ACVR2A
2076	3.87616e-08	1.53754e-07	0.0148265	0.00281531	0.00103744	0.00446294	0.00497633	0.00689379	0.0179469	0.0122025	0.0128461	0.00909386	0.00897349	0.0187452	0.0104353	0.015265	0.013307	0.0049694	0.012934	0.00652467	0.0167862	0.0148265	TAB2
2122	0.000491035	0.00134271	0.0022145	0.000325057	0.00157561	0.0022145	0.000651599	0.000188194	0.00198551	0.000797826	0.00104865	0.00140365	0.00147758	0.00158845	0.00123772	0.00147091	0.00308314	0.00130985	0.00155265	0.00131377	0.00248585	0.00033595	AC046168.2
2124	1.05521e-06	3.69604e-06	0.00303659	6.29695e-07	0.00126731	0.00233005	0.0018527	0.00218058	0.00741749	0.00247435	0.00333467	0.000383504	0.00468192	0.0100052	0.00303659	0.00388559	0.00634576	0.000755709	0.00517853	0.003005	0.0111101	0.00226804	AC009005.1
2149	5.8453e-11	2.84321e-10	0.0136504	0.00208598	0.00164698	0.00527032	0.00672558	0.00638855	0.00806941	0.0189056	0.00392983	0.00349866	0.00542747	0.00875586	0.0136504	0.00248913	0.00589484	0.0033552	0.00453371	0.0013357	0.00587211	0.00775061	RABL3
2226	1.47907e-09	6.52696e-09	0.0107278	0.00265805	0.00131618	0.00765327	0.00432433	0.00584222	0.00974285	0.0120715	0.00737066	0.00413331	0.00695803	0.0134865	0.0107278	0.0105701	0.00973858	0.00746685	0.0100513	0.00738836	0.00989793	0.00881553	BTBD10
2241	4.84813e-09	2.05558e-08	0.0203486	0.00341094	0.000197272	0.00839311	0.00232892	0.00539778	0.0101986	0.00547643	0.00597265	0.00189624	0.00440758	0.00426797	0.00909475	0.0203486	0.0103846	0.0112693	0.00756797	0.00601892	0.0115982	0.00775275	UBTD2
2256	1.5587e-11	7.86338e-11	0.0109823	0.00140137	0.00140901	0.00627626	0.00766	0.00375895	0.00515159	0.0125553	0.00221086	0.0040508	0.00557185	0.00778406	0.0109823	0.0126826	0.00192294	0.00675849	0.00315659	0.00868754	0.00666082	0.00492158	RNF4
2257	5.13795e-09	2.17572e-08	0.0127223	0.00276212	0.000707526	0.00135602	0.00493453	0.00532422	0.00573881	0.011414	0.00478637	0.00178345	0.00404774	0.010151	0.0127223	0.0133223	0.0029053	0.00543971	0.00752553	0.00809338	0.0146833	0.0068461	PATL1
2350	2.47008e-07	9.14266e-07	0.0110048	0.00287343	0.00255638	0.00599576	0.0060539	0.00533777	0.00870791	0.0100981	0.00589127	0.00250862	0.00517151	0.00792706	0.0110048	0.00508282	0.00074095	0.00518102	0.00529945	0.000764662	0.00867832	0.00707428	FOXJ2
2404	5.91662e-13	3.23442e-12	0.0198216	0.0055079	0.00254473	0.00242993	0.0166165	0.00986684	0.0112243	0.0115075	0.00587101	0.000206184	0.00750092	0.0111323	0.0198216	0.0116445	0.00944939	0.00459168	0.0119841	0.0139103	0.00767001	0.0114205	CDC14B
2422	0.0013321	0.00349769	0.00125244	0.00085428	0.00123226	0.00157877	0.00126374	0.00125361	0.00321565	0.00170872	0.000775652	0.00125244	0.0011009	0.00530589	0.00168493	0.00103754	0.00143687	0.000714664	0.00263209	0.00146269	0.00669379	0.000793586	AL359397.2
2518	1.03907e-08	4.30172e-08	0.00950089	0.000151186	0.00187939	0.00200764	0.00401874	0.00339679	0.00922288	0.00717782	0.0021704	0.00238126	0.0027267	0.012119	0.00950089	0.00520896	0.00263066	0.0037071	0.0060358	0.0054594	0.00469501	0.00292287	HIRA
2619	7.17737e-08	2.78444e-07	0.00527586	0.00113799	0.000463973	0.00199296	0.00158512	0.00527586	0.00724353	0.006831	0.00383974	0.0030761	0.00285907	0.00504224	0.00677268	0.00225688	0.00390078	0.002711	0.000413417	0.00068887	0.00657182	0.00385266	SLC10A3
2639	3.48575e-10	1.60562e-09	0.0152245	0.00491111	0.00401273	0.0082128	0.0146675	0.00835002	0.00699696	0.0103597	0.0064686	0.00587089	0.00531687	0.00893902	0.0152245	0.0146139	0.0054046	0.00962314	0.00730724	0.0103587	0.0105496	0.00705097	COP1
3025	0.000205723	0.000584905	0.00502516	0.00081161	0.00238782	0.0018067	0.00220976	0.00153361	0.00593022	0.000435809	0.000722664	0.000328675	0.0045485	0.00679547	0.00502516	0.00193828	0.00288736	0.000956713	0.00540774	0.000130691	0.00146383	0.000320783	THOC5
3075	0.0223573	0.0518117	0.00476858	0.000346161	0.0011179	0.00125174	0.00427285	0.000898251	0.000657054	0.000345855	0.00173273	0.00102085	0.000533011	0.00596832	0.00476858	0.0023027	4.78967e-05	0.00182399	0.000177274	0.00117561	0.00143372	0.00199688	ATG16L1
3625	0.000322593	0.000899122	0.00305055	0.000628379	1.65173e-06	0.000202607	0.000928847	0.00124203	0.00243352	0.00203997	0.00348438	0.00139327	0.00255294	0.0020583	0.00305055	0.00320151	0.00201653	0.00139667	0.00246811	0.000479181	0.00414031	0.00296434	ZBTB5
3925	0.00374751	0.00939341	0.00179007	0.000751877	0.000356882	0.000494757	0.00148604	0.00123376	0.000318471	0.00141847	0.00113042	0.00114533	0.000261913	0.00068388	0.00164643	0.00205043	0.00193107	0.00140287	0.00109048	0.00179007	0.00276638	0.0010111	TSPO2

## Sheet: 3
Top	p.value	FDR	summary.logFC	logFC.1	logFC.2	logFC.4	logFC.5	logFC.6	logFC.7	logFC.8	logFC.9	logFC.10	logFC.11	logFC.12	logFC.13	logFC.14	logFC.15	logFC.16	logFC.17	logFC.18	logFC.19	logFC.20	GeneName
1	0	0	2.03871	2.03871	1.20612	0.0445758	2.7585	2.65732	2.83465	2.82848	2.5114	1.95762	2.60251	2.79466	2.82562	2.51071	1.17541	2.50209	2.72087	2.61095	2.89336	2.59453	GKN2
1	0	0	2.10931	0.770909	0.44004	0.121855	2.42278	1.74196	2.17886	2.43805	1.47446	0.975487	1.33391	2.08887	2.43049	1.90161	0.979166	1.3889	1.58465	2.10931	2.03813	1.76394	S100P
1	1.76395e-57	2.78791e-56	0.0356881	0.00324031	0.00126497	0.0118931	0.0108718	0.0233027	0.0336295	0.03194	0.0189546	0.00753917	0.0207988	0.0309493	0.0227295	0.0234653	0.0356881	0.0164814	0.00509096	0.0121916	0.0383614	0.0288892	TARS
1	0	0	3.54877	1.68417	0.785577	0.0918608	4.80293	4.46168	4.51657	4.68644	4.0829	1.86117	3.47767	3.84213	4.71672	4.57897	1.42493	3.54877	3.23197	4.56041	4.63551	4.66149	TFF1
3	0	0	1.25298	0.495159	0.312001	0.206286	1.66625	1.12094	1.41457	0.841319	0.922027	0.771425	0.853819	1.42263	1.55135	1.03912	0.690415	0.849888	1.30643	1.25298	1.27356	1.11426	CA2
4	0	0	0.644744	0.133818	0.0355	0.25489	0.738124	0.563867	0.603893	0.443214	0.361027	0.264871	0.454411	0.575942	0.707299	0.649418	0.467154	0.407226	0.449427	0.644744	0.591048	0.387177	GPX2
6	0	0	0.766455	0.210512	0.080975	0.214676	0.809047	0.766455	0.359823	0.723093	0.440374	0.399691	0.149336	0.497178	0.824121	0.499372	0.363316	0.529943	0.662068	0.6699	0.609038	0.579267	AKR1B10
7	0	0	0.497967	0.227698	0.14592	0.0736545	0.360167	0.399947	0.1273	0.609136	0.29127	0.264944	0.0426721	0.18227	0.497967	0.226909	0.204773	0.311764	0.288068	0.297908	0.141531	0.366962	PLAC8
8	0	0	1.78538	0.292194	0.0465877	0.436275	2.00626	0.890913	1.31535	1.72442	1.32713	0.931225	1.38723	1.05257	1.17353	1.78538	1.04115	0.709679	1.05958	1.46364	1.29149	1.21049	SPINK1
8	0	0	0.208062	0.0523827	0.0225066	0.0550155	0.208062	0.124537	0.141895	0.180464	0.080817	0.0827943	0.0843029	0.150281	0.172941	0.139472	0.134054	0.0896096	0.092978	0.145915	0.0800496	0.101338	SH3BGRL2
9	0	0	0.563681	0.296198	0.169521	0.336292	0.63924	0.563681	0.458523	0.978633	0.605707	0.667709	0.14439	0.555039	0.800351	0.216864	0.57911	0.477252	0.450372	0.410477	0.259465	0.721788	FXYD3
10	0	0	0.719787	0.197951	0.0983917	0.0465313	0.754537	0.418071	0.357669	0.647378	0.478824	0.320681	0.312519	0.511634	0.66301	0.739192	0.402156	0.338564	0.611777	0.719787	0.474708	0.583368	CTSE
11	0	0	1.20264	0.230469	0.0773877	0.358012	1.20264	0.6566	0.747483	0.789637	0.439688	0.539564	0.333785	0.78646	0.969786	0.711546	0.468395	0.555856	0.690789	0.893099	0.673398	0.674873	S100A11
11	2.28771e-241	2.02977e-239	0.161063	0.0489082	0.0304834	0.0246698	0.161063	0.127939	0.18025	0.172871	0.105724	0.0590272	0.115071	0.177112	0.152401	0.0636862	0.0360164	0.0814038	0.0160281	0.0961512	0.15642	0.120617	RAB27A
12	0	0	0.547633	0.106211	0.0511084	0.101993	0.579126	0.267237	0.503957	0.103948	0.330015	0.179551	0.0648668	0.507812	0.504902	0.437643	0.299115	0.303794	0.567713	0.547633	0.549007	0.446671	ANXA10
13	0	0	0.221184	0.0994293	0.0626244	0.035761	0.207179	0.221184	0.213021	0.187283	0.138784	0.0970101	0.156339	0.229655	0.234336	0.0892064	0.0507983	0.129281	0.179577	0.164832	0.206156	0.156172	SPTSSB
13	0	0	0.622248	0.12114	0.0368509	0.236156	0.810198	0.470721	0.425996	0.402448	0.348711	0.376454	0.306297	0.520218	0.794347	0.513414	0.36812	0.32965	0.512371	0.622248	0.394904	0.417059	NQO1
14	0	0	0.619528	0.25249	0.139715	0.165415	0.691844	0.555404	0.657729	0.673304	0.522366	0.318125	0.631522	0.638683	0.813528	0.698071	0.37826	0.619528	0.603942	0.64623	0.612049	0.576162	TAGLN2
15	0	0	0.292877	0.0719545	0.0330006	0.0499793	0.292877	0.191916	0.25666	0.30157	0.107641	0.0560591	0.153539	0.288186	0.280218	0.199623	0.0889225	0.152775	0.12342	0.221408	0.19163	0.126976	CCND1
15	0	0	0.253156	0.118609	0.0593425	0.0343418	0.302779	0.253156	0.269896	0.479112	0.144487	0.0870519	0.153077	0.293086	0.306321	0.201044	0.128661	0.201339	0.245386	0.227948	0.235518	0.19656	AKR1C1
15	2.10707e-63	3.72519e-62	0.0477938	0.0178835	0.0125144	0.0141483	0.0366402	0.0280322	0.0249763	0.0259657	0.0420687	0.00690765	0.0345385	0.010807	0.0477938	0.0694326	0.0699819	0.0407375	0.0381944	0.0401376	0.00790009	0.0508334	BCAR1
16	8.50425e-117	3.00543e-115	0.0445567	0.00562885	0.00133678	0.0154531	0.0392396	0.0301146	0.0309608	0.0186188	0.000240197	0.0166319	0.0062093	0.0323906	0.0346936	0.0529555	0.0426837	0.0268112	0.00383178	0.0445567	0.0371006	0.00579105	TRIM16
17	0	0	0.347414	0.133141	0.0803942	0.0444938	0.320453	0.138699	0.394289	0.230046	0.273058	0.154823	0.323086	0.397858	0.347414	0.340596	0.207591	0.176179	0.359846	0.297005	0.337959	0.244982	TESC
17	0	0	0.725601	0.0745063	0.0250944	0.361673	0.997119	0.493466	0.76917	0.960735	0.198474	0.507482	0.494074	0.805284	0.36834	0.483623	0.587603	0.386017	0.393257	0.725601	0.383051	0.250804	MT1E
19	1.95064e-151	9.41305e-150	0.0647073	0.0294347	0.00644337	0.0534643	0.0211402	0.0241353	0.0241691	0.0160103	0.0379473	0.0369817	0.039242	0.0150823	0.030212	0.116657	0.0814829	0.0742657	0.031754	0.0647073	0.0283626	0.0413862	AL138930.1
19	0	0	1.20285	0.0788256	0.022109	0.218032	1.20285	0.602037	0.582821	1.02586	0.127274	0.4514	0.0562971	0.663406	1.09462	0.87678	0.500478	0.451245	0.585248	0.8614	0.327735	0.270783	GSTP1
20	5.28526e-153	2.58016e-151	0.0879668	0.0261801	0.0103922	0.00373287	0.0177895	0.0879668	0.149238	0.0991959	0.03882	0.0429448	0.0791592	0.161607	0.110454	0.0445401	0.0476459	0.0632392	0.104755	0.0269465	0.165111	0.045314	HACD3
23	5.09224e-184	3.17441e-182	0.0792539	0.0289786	0.0176925	0.0100546	0.0760916	0.0684133	0.0762513	0.0887983	0.0575582	0.0275995	0.0646007	0.0707734	0.0792539	0.0704391	0.0507206	0.0580033	0.0224463	0.0735007	0.0938752	0.0668199	CAPN9
24	9.30543e-209	6.66849e-207	0.0910158	0.0389872	0.0209415	0.000859542	0.0710596	0.0626259	0.100758	0.0864379	0.0851845	0.021654	0.0856404	0.0969102	0.0811431	0.096838	0.0577024	0.0781699	0.0198962	0.0910158	0.0876128	0.0934561	FAM177B
24	0	0	0.271453	0.112874	0.0480052	0.161357	0.225553	0.197368	0.124857	0.285441	0.0892971	0.160702	0.0707904	0.108116	0.216798	0.397281	0.236305	0.285505	0.156684	0.271453	0.111206	0.169128	AC008397.1
25	0	0	0.178127	0.124116	0.0822478	0.0318252	0.217278	0.155763	0.173915	0.227842	0.116106	0.119715	0.145813	0.165711	0.211553	0.173543	0.088863	0.166125	0.141376	0.178127	0.114443	0.151019	SOSTDC1
27	0	0	1.12287	0.288406	0.136713	0.267669	1.12287	0.698743	0.801717	1.04344	0.422458	0.612832	0.639533	0.836939	0.180529	0.325236	0.536997	0.521625	0.489997	0.727608	0.317145	0.528096	MT2A
27	0	0	0.443207	0.124767	0.0281312	0.119454	0.324514	0.271168	0.39945	0.366973	0.309483	0.0734644	0.362315	0.352225	0.336875	0.55917	0.325029	0.354991	0.336498	0.443207	0.360036	0.384507	KLF2
29	0	0	0.334562	0.111357	0.0164114	0.334562	0.238485	0.222966	0.279291	0.291177	0.244153	0.317748	0.230252	0.212608	0.244204	0.38017	0.305351	0.308825	0.0544335	0.263377	0.364143	0.294043	SEC61G
29	1.42221e-115	4.96854e-114	0.0572013	0.0241627	0.0149694	0.00244105	0.0393391	0.0384304	0.0173005	0.0353451	0.0308665	0.00662025	0.00676421	0.0346257	0.0429851	0.0709222	0.0619307	0.0470779	0.0422686	0.0572013	0.0142976	0.0428371	RHPN2
31	5.2665e-163	2.79033e-161	0.226443	0.0645453	0.039877	0.0994737	0.145217	0.112702	0.220064	0.125857	0.144925	0.124739	0.139077	0.209887	0.178236	0.226443	0.118245	0.126449	0.180116	0.171767	0.252552	0.167363	SDCBP
33	0	0	1.06999	0.301042	0.157407	0.367479	1.33227	0.696156	0.82501	1.28575	0.422943	0.671074	0.810812	0.644891	0.174631	0.550836	0.677662	0.604931	0.619383	1.06999	0.333786	0.567195	MT1G
35	0	0	0.325667	0.157334	0.0873109	0.266748	0.266331	0.282722	0.252836	0.0297626	0.23295	0.331309	0.23132	0.252231	0.388606	0.271864	0.305494	0.325667	0.115293	0.220707	0.342606	0.26216	DYNLL1
36	9.12072e-205	6.29405e-203	0.0639063	0.0118388	0.00216974	0.0086491	0.0632291	0.054436	0.0590097	0.0650224	0.0269149	0.0126414	0.0280703	0.0741964	0.0639063	0.0248102	0.0256172	0.0328482	0.0488975	0.0453804	0.0655788	0.0384533	ELOVL6
37	0	0	0.185432	0.0649601	0.0175752	0.0344131	0.188983	0.150021	0.0998754	0.220908	0.0985742	0.10676	0.0552105	0.100724	0.185432	0.16463	0.123408	0.138646	0.0781434	0.160457	0.129361	0.123356	PLA2G10
38	1.60927e-123	6.09848e-122	0.153039	0.0575618	0.0344737	0.0215353	0.109212	0.0977797	0.167446	0.0754714	0.125784	0.0726334	0.141303	0.15821	0.153039	0.11078	0.0833779	0.0901205	0.121404	0.0857443	0.162324	0.116119	TCEAL9
38	0	0	0.170005	0.0972472	0.0498926	0.0133882	0.168136	0.170005	0.102734	0.380595	0.092419	0.0931335	0.0715386	0.108476	0.168539	0.139085	0.0830029	0.142114	0.1112	0.136011	0.0889162	0.114466	AKR1C2
38	8.75868e-251	8.13708e-249	0.739157	0.158504	0.0336059	0.282933	0.739157	0.439018	0.454628	0.692721	0.212484	0.385235	0.449475	0.390267	0.183226	0.262046	0.447717	0.338014	0.256138	0.452095	0.201767	0.252654	MT1X
40	0	0	0.197155	0.0920682	0.0611129	0.0571501	0.103353	0.197155	0.180569	0.247463	0.160861	0.126857	0.164468	0.196796	0.156383	0.0181408	0.0665854	0.120105	0.17958	0.014246	0.182308	0.166805	PKIB
40	0	0	0.553904	0.122223	0.0620894	0.132916	0.553904	0.32688	0.389766	0.373824	0.195267	0.284953	0.276944	0.426805	0.203284	0.045369	0.11023	0.121724	0.297189	0.291286	0.214999	0.227888	MT1M
42	1.61744e-199	1.08927e-197	0.0967267	0.0211509	0.00570487	0.0224818	0.101695	0.0650472	0.0815386	0.114945	0.0635547	0.0295831	0.0775151	0.0724486	0.0967267	0.0752431	0.0196332	0.0434452	0.078216	0.086849	0.0722633	0.0705168	SOX21
43	0	0	0.433269	0.14712	0.0858699	0.0834095	0.433269	0.26526	0.070186	0.276741	0.199842	0.279256	0.012956	0.132396	0.391146	0.333294	0.0253773	0.235722	0.18007	0.367936	0.145481	0.202625	MYL12A
44	0	0	0.276032	0.118127	0.0778871	0.0536087	0.265228	0.276032	0.130866	0.242065	0.129961	0.179895	0.0724678	0.161704	0.320468	0.228994	0.160002	0.219907	0.191333	0.230919	0.166586	0.20127	CLTB
45	4.36096e-48	5.83398e-47	0.0242441	0.00686505	0.0039924	0.0163267	0.0173738	0.0164745	0.0309642	0.000176354	0.0156186	0.00419462	0.0245108	0.0261763	0.0235162	0.0180959	0.0104196	0.0156284	0.00231094	0.00994947	0.0242441	0.0180444	MAPRE2
45	0	0	0.331707	0.0671462	0.0277104	0.00933815	0.427142	0.266805	0.203815	0.387057	0.134604	0.0987375	0.153966	0.216149	0.326323	0.233746	0.140993	0.181293	0.310645	0.331707	0.141848	0.234963	BLVRB
46	0	0	0.261465	0.0691877	0.0391714	0.0734923	0.261465	0.195812	0.13714	0.205036	0.0777158	0.143541	0.0287448	0.176197	0.229365	0.135045	0.127814	0.128015	0.143385	0.197928	0.0549037	0.120118	TST
49	4.37174e-26	3.3513e-25	0.0121832	0.00397742	0.00203238	0.000847593	0.0110657	0.00358304	0.0117216	0.0040514	0.00407008	0.00365102	0.00779896	0.00817804	0.00663434	0.0153748	0.0121832	0.00734547	0.00364781	0.00894718	0.0115835	0.00314702	AC020978.5
49	0	0	0.443078	0.0971036	0.0198741	0.17657	0.461847	0.342755	0.224723	0.349591	0.170213	0.246936	0.0388314	0.208464	0.443078	0.286372	0.270219	0.295638	0.332798	0.329145	0.172366	0.272571	CSTB
52	0	0	0.160341	0.0241276	0.000858613	0.0392538	0.0187766	0.105016	0.168258	0.0642122	0.0864025	0.0303672	0.112475	0.174363	0.160341	0.0923841	0.0824264	0.0688158	0.113063	0.0920929	0.141649	0.1063	TRNP1
53	3.7438e-233	3.15476e-231	0.266697	0.0561163	0.0136028	0.266697	0.207368	0.166033	0.210948	0.134224	0.222623	0.301478	0.134546	0.175637	0.217382	0.284673	0.198666	0.225356	0.207241	0.22063	0.217594	0.251571	RPL36AL
54	8.42106e-296	9.73881e-294	0.17571	0.0487898	0.0226851	0.00524117	0.17769	0.123492	0.0531916	0.201386	0.0808742	0.0589394	0.0412739	0.0692219	0.17571	0.148911	0.0235236	0.112338	0.118674	0.151621	0.0807319	0.104842	CAPG
55	5.30642e-152	2.57178e-150	0.296419	0.0591909	0.0123167	0.0535254	0.122573	0.140888	0.296419	0.267476	0.126528	0.0814626	0.160239	0.274156	0.143265	0.152559	0.164319	0.146852	0.105599	0.0513758	0.245555	0.158719	MARCKS
56	1.06172e-157	5.40331e-156	0.0832163	0.0447594	0.0239766	0.0178725	0.0684769	0.0444109	0.0619896	0.0722167	0.0533129	0.0240955	0.0604591	0.0412112	0.0686249	0.11099	0.0642152	0.0754411	0.0245592	0.0832163	0.0693529	0.0650462	SLC39A11
61	5.8417e-61	9.81067e-60	0.0523502	0.0156485	0.00188836	0.0318876	0.0244835	0.0329416	0.0656924	0.0402128	0.0402175	0.0251012	0.0484118	0.0862625	0.0523502	0.0378942	0.0561805	0.0334036	0.0184967	0.0223213	0.0500039	0.0472885	ACBD3
61	1.51017e-45	1.91125e-44	0.0291498	0.0182935	0.00938621	0.00316171	0.00501329	0.0114582	0.024854	0.00928437	0.0207856	0.00900965	0.026807	0.0210767	0.013487	0.0341675	0.00621203	0.0291498	0.0221974	0.0197082	0.0262173	0.022986	SPATA5
64	3.71414e-156	1.86474e-154	0.101407	0.00979869	0.00194361	0.0143742	0.101407	0.0355111	0.127308	0.0687246	0.0690289	0.0285528	0.077822	0.120213	0.0847223	0.0785934	0.0784267	0.0141867	0.0486357	0.0866693	0.14326	0.0674778	BACE2
68	6.36308e-41	7.19019e-40	0.0230415	0.00812848	0.001147	0.0073971	0.0205974	0.0181334	0.0306562	0.0233633	0.0149539	0.0151907	0.0204006	0.0310217	0.0230415	0.0188724	0.0156031	0.015247	0.0115812	0.0178119	0.0294611	0.016691	KCTD14
71	7.27003e-109	2.37412e-107	0.0514451	0.00827821	0.00532182	0.0097264	0.0236317	0.0326062	0.0621397	0.060211	0.0325501	0.00802985	0.0449719	0.0638671	0.0514451	0.0372434	0.0199191	0.0265807	0.050051	0.037448	0.0526668	0.0389195	FAM241A
75	6.6902e-203	4.56049e-201	0.0803701	0.0275492	0.0234797	0.0511482	0.039226	0.0442818	0.0469663	0.0657935	0.0524285	0.0439308	0.0534604	0.0358122	0.0501647	0.130817	0.0659983	0.0808352	0.056916	0.0803701	0.0594	0.0602453	AC023090.1
77	2.10593e-74	4.44764e-73	0.111401	0.0135925	0.00382272	0.0152658	0.0258271	0.0390336	0.111401	0.0711251	0.0559792	0.0186011	0.0629244	0.112264	0.0529169	0.0321999	0.0803003	0.0230399	0.0579512	0.0150578	0.120258	0.0620049	GNAQ
77	1.03258e-100	3.02453e-99	0.12216	0.0520657	0.0324526	0.00773914	0.0863874	0.0484556	0.128973	0.102481	0.0615922	0.0319302	0.0849767	0.128166	0.0862433	0.12216	0.0670451	0.0713816	0.00181802	0.0742184	0.135154	0.0795393	FOXA3
85	1.56333e-261	1.5286e-259	0.240467	0.012229	0.0127814	0.0667089	0.240467	0.120376	0.178231	0.213209	0.0654649	0.11192	0.0567382	0.19754	0.207789	0.125847	0.0891886	0.073764	0.178101	0.176322	0.159946	0.0872475	ALDH2
86	5.60459e-58	8.95507e-57	0.030172	0.00286061	0.00127301	0.00294518	0.0270369	0.0157354	0.0370816	0.0141338	0.0131537	0.00759996	0.0164087	0.0398575	0.030172	0.00964568	0.0172802	0.0064714	0.0301598	0.0185028	0.0246651	0.0122804	PHLDA3
86	1.88642e-218	1.44116e-216	0.169108	0.0610983	0.0403491	0.0216741	0.132215	0.113877	0.125997	0.126127	0.0575869	0.0711814	0.0832983	0.136725	0.169108	0.0960522	0.0682777	0.0758604	0.0765995	0.0996089	0.0876711	0.0677908	PPIF
87	2.20392e-207	1.53989e-205	0.0819095	0.0973164	0.0544935	0.0561392	0.079537	0.0819095	0.0364243	0.0422682	0.108762	0.0991609	0.0733136	0.0217803	0.0998218	0.146501	0.0809972	0.12201	0.0742243	0.0965443	0.0450129	0.0979828	DEFB1
89	1.12481e-167	6.14395e-166	0.105634	0.0091142	0.00539483	0.0473652	0.0784032	0.0542003	0.0036584	0.0492289	0.0347843	0.0475912	0.0336601	0.0349477	0.105634	0.072284	0.0739085	0.0475132	0.0594713	0.0649185	0.0332889	0.0411141	VPS35
91	3.9145e-230	3.23361e-228	0.0783559	0.0125534	0.000317449	0.0309989	0.0753453	0.060679	0.0726465	0.0791357	0.0381551	0.022536	0.0283391	0.077025	0.0783559	0.0569066	0.053682	0.0362224	0.0701888	0.0641027	0.0534168	0.0521412	ME1
94	6.06986e-257	5.81631e-255	0.151562	0.0919941	0.050989	0.0456166	0.0726652	0.0877241	0.112607	0.0896755	0.0878372	0.0539961	0.0933989	0.116063	0.113916	0.193384	0.103368	0.151562	0.0853098	0.116445	0.11581	0.111293	SLC7A8
98	1.40493e-174	8.18031e-173	0.186619	0.050117	0.0370779	0.035839	0.134289	0.139014	0.162589	0.147607	0.133815	0.118307	0.117897	0.184426	0.186619	0.113233	0.0801468	0.114792	0.172633	0.1171	0.24606	0.127742	YWHAH
101	2.18406e-174	1.26948e-172	0.108051	0.067675	0.0452049	0.0231322	0.0664389	0.0661787	0.0502269	0.0910653	0.0910592	0.0643749	0.0857992	0.0242131	0.0666111	0.126729	0.0840411	0.108051	0.0706753	0.0936904	0.0570261	0.093698	UNC5B-AS1
105	2.58514e-117	9.18436e-116	0.0842482	0.0143679	0.00151236	0.0157981	0.0657466	0.0289374	0.0311571	0.113587	0.0497681	0.0206505	0.0597231	0.0520066	0.0842482	0.0831363	0.0829476	0.037817	0.0717001	0.0536396	0.0434902	0.0515476	LGMN
106	1.44615e-260	1.40177e-258	0.130171	0.0309394	0.0166707	0.0493429	0.0580833	0.0532595	0.0328792	0.0641668	0.0931223	0.0433303	0.0782864	0.0210208	0.0654126	0.193635	0.108294	0.0931053	0.0764644	0.130171	0.061329	0.102308	F2RL1
107	4.99871e-274	5.19031e-272	0.200997	0.0549538	0.0308168	0.0391638	0.145115	0.146459	0.132187	0.17075	0.0603916	0.0789756	0.0514699	0.180419	0.200997	0.146891	0.119245	0.10175	0.0800943	0.152793	0.101769	0.0958663	TPM4
108	2.49024e-229	2.04199e-227	0.312839	0.0651063	0.0372042	0.156339	0.254727	0.206055	0.0899015	0.254851	0.126464	0.22433	0.0403416	0.119917	0.312839	0.249205	0.221232	0.183022	0.177022	0.209971	0.108101	0.152195	RAC1
109	4.47769e-247	4.05872e-245	0.140019	0.0338606	0.0099683	0.0988546	0.14074	0.0947223	0.0687871	0.0490925	0.0703637	0.114123	0.0359326	0.0597454	0.131017	0.179891	0.126341	0.113816	0.0896311	0.140019	0.0901779	0.0825599	TAX1BP3
109	3.98894e-270	4.07869e-268	0.155334	0.027949	0.0139263	0.0232475	0.152343	0.0958513	0.129321	0.0644316	0.0468479	0.0194403	0.0742293	0.106845	0.155334	0.141877	0.076311	0.0949294	0.0376745	0.127576	0.0916007	0.0754596	LGALS9
113	5.32042e-204	3.65648e-202	0.167673	0.111659	0.0557856	0.0789058	0.160043	0.145753	0.239458	0.149809	0.155982	0.122684	0.17428	0.213411	0.161194	0.18729	0.161557	0.167673	0.0566559	0.164984	0.20199	0.185467	SMIM14
116	5.58718e-251	5.20508e-249	0.148883	0.0358777	0.0168854	0.0976254	0.175657	0.148883	0.158951	0.128194	0.125745	0.127284	0.0818389	0.145222	0.180046	0.148121	0.146096	0.124214	0.117466	0.15242	0.166193	0.136316	ARPC1A
116	6.95814e-238	5.98365e-236	0.14787	0.0297482	0.016722	0.0168355	0.0816535	0.0567485	0.0489009	0.0214765	0.108201	0.0130672	0.0689883	0.0823167	0.101908	0.203182	0.104238	0.0873022	0.0974145	0.14787	0.0567357	0.123886	UGCG
118	8.42729e-241	7.3988e-239	0.130493	0.0228868	0.00620541	0.0225751	0.127243	0.0853272	0.107837	0.120631	0.048554	0.0351821	0.0440544	0.112834	0.130493	0.0987213	0.0691731	0.0735199	0.0592179	0.0693555	0.0581974	0.0631945	SLC44A1
120	7.24922e-188	4.61337e-186	0.109719	0.0221603	0.0228624	0.0372005	0.0978586	0.0538659	0.0518627	0.106901	0.0631062	0.0648875	0.036503	0.0759758	0.109719	0.117672	0.101061	0.0369876	0.0215369	0.0823944	0.0605173	0.0532775	FHL2
124	6.8246e-161	3.53761e-159	0.108685	0.0279106	0.00654121	0.0107191	0.112029	0.0868791	0.0811341	0.0810951	0.0540158	0.0337683	0.0307104	0.0925619	0.108685	0.0771718	0.0619356	0.0550248	0.105826	0.0918713	0.0700708	0.0743899	ALDH3A2
126	3.2407e-149	1.54385e-147	0.144924	0.0228876	0.000686003	0.0292509	0.144924	0.0476112	0.0554723	0.037646	0.0537855	0.0368455	0.0671848	0.0590121	0.124708	0.104899	0.0833264	0.0499596	0.0849098	0.100411	0.0453176	0.0778173	AAMDC
135	3.6839e-170	2.05233e-168	0.228251	0.0261263	0.00547625	0.0836193	0.102681	0.0779876	0.0610628	0.0737628	0.0730138	0.0619069	0.0447596	0.0370305	0.12347	0.228251	0.0140692	0.101396	0.0816298	0.133999	0.0898686	0.101219	ARF6
137	3.72255e-176	2.20578e-174	0.164224	0.0298104	0.0212841	0.00717016	0.132682	0.0653528	0.0490897	0.18246	0.0720562	0.052231	0.0591081	0.0154878	0.143695	0.222052	0.123819	0.117094	0.0494208	0.164224	0.0996701	0.0771714	TUBA1C
144	4.03236e-131	1.64723e-129	0.0520293	0.0111414	0.00576448	0.00712839	0.0520293	0.0311711	0.0469836	0.0465572	0.0204671	0.0111886	0.0234999	0.0475604	0.0360846	0.0263703	0.0286783	0.0170758	0.034483	0.0403504	0.0384272	0.0267236	PROM2
144	2.14801e-36	2.20711e-35	0.00800699	0.00282894	0.0017927	0.00413883	0.00773858	0.00628846	0.0106317	0.0067607	0.00972318	0.00495097	0.00834485	0.0105217	0.00800699	0.00806589	0.00782848	0.00453866	0.0106894	0.00890923	0.0148023	0.00731328	PQLC2L
148	3.55293e-214	2.64796e-212	0.15836	0.0405642	0.0120481	0.00378847	0.129501	0.106672	0.0457168	0.1519	0.0617318	0.0205453	0.000299139	0.07851	0.15836	0.174081	0.11784	0.111473	0.0531351	0.137417	0.117993	0.102295	CTNNA1
148	1.72224e-137	7.44335e-136	0.0804246	0.00802857	0.00863706	0.0118537	0.0884836	0.0520101	0.0785836	0.0970765	0.0361979	0.0322192	0.0231843	0.0787477	0.0759969	0.0626013	0.0495081	0.0462754	0.0739437	0.0804246	0.0489407	0.0547254	PLLP
149	8.84307e-97	2.49226e-95	0.0492174	0.029504	0.0182687	0.0088995	0.0641352	0.0492174	0.0224846	0.0613652	0.0370643	0.0292832	0.0323207	0.0387054	0.0689987	0.0609204	0.0611853	0.0444873	0.0283937	0.0487824	0.0330688	0.0562979	ADIPOR2
151	4.08475e-142	1.85881e-140	0.0930211	0.0209848	0.0155121	0.0395341	0.0836987	0.0581344	0.077486	0.0788961	0.0519796	0.0356057	0.0488038	0.0764402	0.0759004	0.117623	0.00950409	0.0513457	0.0513209	0.0930211	0.0962462	0.0640313	B4GALT1
152	1.94339e-204	1.33834e-202	0.137087	0.064117	0.0282689	0.049371	0.106324	0.106097	0.034163	0.0758315	0.100676	0.0728718	0.0455274	0.0188662	0.137087	0.176431	0.0982674	0.121142	0.0816769	0.0999786	0.0668566	0.123309	LASP1
154	1.92794e-120	7.05117e-119	0.0474074	0.0172157	0.0100423	0.00445587	0.0487682	0.0404229	0.0287893	0.0616078	0.0226726	0.0243238	0.00604989	0.0261732	0.0474074	0.0516949	0.0251503	0.0368503	0.0179746	0.0413513	0.0495263	0.0373162	SDR16C5
156	4.19809e-164	2.2384e-162	0.0643265	0.00673352	0.00163529	0.00981253	0.0608086	0.0387981	0.0692046	0.0559211	0.0139889	0.00334636	0.0170489	0.0792169	0.0643265	0.0346172	0.0251716	0.0271117	0.0410501	0.0521267	0.0605137	0.029953	SLC16A1
159	7.38949e-176	4.34787e-174	0.230735	0.0447062	0.0151396	0.0773431	0.163345	0.153061	0.153931	0.148145	0.131185	0.123922	0.0839932	0.121908	0.230735	0.244353	0.137296	0.162813	0.130958	0.171373	0.192855	0.142358	RHOA
162	1.44897e-176	8.60097e-175	0.104646	0.0126156	0.0101589	0.0388512	0.0547776	0.0372989	0.0510049	0.0331532	0.0716906	0.0264277	0.0752899	0.0243892	0.0567119	0.150937	0.0956789	0.0531933	0.0702073	0.104646	0.0696073	0.084841	PARD6B
163	4.94159e-142	2.24568e-140	0.0550309	0.0190008	0.00471531	0.00537795	0.0518911	0.039873	0.0561674	0.0577452	0.0329368	0.00838927	0.0345646	0.0625181	0.0550309	0.047614	0.00520288	0.0381258	0.041239	0.0458793	0.0461278	0.0421446	ZBTB7C
167	8.61801e-127	3.40437e-125	0.117336	0.0635411	0.0338664	0.0503843	0.119083	0.0992371	0.0904677	0.0820678	0.0770584	0.0999126	0.0267967	0.0767552	0.117336	0.11235	0.0617728	0.091547	0.0655295	0.0983315	0.0854788	0.0960254	RAP1A
167	9.87715e-190	6.37038e-188	0.088444	0.00401257	0.00302324	0.0239422	0.0367652	0.0670436	0.05792	0.0732901	0.0463792	0.0223414	0.0632937	0.076488	0.088444	0.0450205	0.039109	0.0329187	0.0568883	0.0665405	0.0847936	0.0597124	B3GNT7
178	7.55171e-123	2.83934e-121	0.107192	0.0298897	0.0135902	0.0173161	0.0908081	0.0594311	0.133495	0.0687817	0.0540672	0.0426104	0.0676871	0.150571	0.107192	0.0584808	0.0189751	0.0517176	0.0817624	0.0615122	0.0967707	0.0789826	EFCAB14
179	2.01219e-89	5.13974e-88	0.0773363	0.0112359	0.0021041	0.0710799	0.0674806	0.0649775	0.0982443	0.0506479	0.0762292	0.0579283	0.0947067	0.0861009	0.0665502	0.103806	0.0898821	0.0773363	0.0677669	0.0711581	0.11078	0.0868392	TMEM134
181	1.47041e-79	3.30085e-78	0.0172015	0.00231759	6.11925e-05	0.005314	0.020657	0.0172015	0.0174849	0.0123837	0.00975308	0.00857856	0.0136839	0.0198293	0.016486	0.0115655	0.00563137	0.0119906	0.0163908	0.0148177	0.0206734	0.011852	ANKRD31
183	3.38476e-97	9.57152e-96	0.0259882	0.0134358	0.00722063	0.000400144	0.0312064	0.0259882	0.0373881	0.0352955	0.0179787	9.70152e-05	0.0215722	0.043089	0.0338429	0.0226036	0.0122975	0.0190979	0.0267242	0.0239591	0.028837	0.0203784	P3H2
187	8.19798e-50	1.12451e-48	0.0521774	0.0246336	0.0136442	0.0195864	0.0277762	0.0348908	0.0443625	0.0463457	0.0404598	0.021991	0.0242955	0.0407319	0.0413311	0.0575189	0.0641924	0.0434585	0.00647971	0.0443296	0.0358604	0.0521774	COPG1
191	6.64255e-18	3.72351e-17	0.00712666	0.00536839	0.00413632	0.00286217	0.00278103	0.00655668	0.00949273	0.00161912	0.00384966	0.000848711	0.00213966	0.00882812	0.0095158	0.00630899	0.00712666	0.0068981	0.00675592	0.00581561	0.00530773	0.0081387	MPI
194	2.39811e-136	1.01936e-134	0.0771704	0.044755	0.0244244	0.00741481	0.0502192	0.053558	0.0469499	0.0685414	0.0532025	0.0277478	0.0475341	0.0337326	0.0621884	0.122995	0.0720247	0.0822663	0.0417335	0.0771704	0.0492111	0.0605608	OTUD1
207	6.74441e-32	6.1266e-31	0.00880117	0.00161818	0.000608433	0.00121574	0.00843348	0.00316041	0.0105613	0.00956483	0.00418641	0.00218336	0.00448116	0.0116338	0.0070743	0.0112733	0.00990069	0.00527425	0.00771056	0.00880117	0.0104824	0.00450697	PROSER2
208	1.27435e-47	1.68796e-46	0.0294832	0.00409543	7.99462e-05	0.0178324	0.02589	0.012606	0.0198271	0.0182697	0.00845914	0.0195055	0.011171	0.0233825	0.0192487	0.0374137	0.0229209	0.0187457	0.0119554	0.0294832	0.0243853	0.00777154	RSU1
209	1.88709e-126	7.41959e-125	0.0960699	0.043831	0.0336984	0.0184987	0.0432897	0.0436134	0.0576261	0.046688	0.0713963	0.0433046	0.0699649	0.0344515	0.0537098	0.13805	0.0428166	0.0962685	0.0827003	0.0960699	0.0781225	0.0890204	INO80C
210	5.30002e-45	6.61281e-44	0.0730456	0.00975875	0.00186532	0.0428512	0.060714	0.0242611	0.0730456	0.0658236	0.0397048	0.0359518	0.0501409	0.0709742	0.0673014	0.0753921	0.0691223	0.0374486	0.0346267	0.0309406	0.0591093	0.0524038	SSBP3
210	1.73567e-154	8.57301e-153	0.114578	0.0310869	0.0104692	0.0104363	0.110195	0.0610183	0.0688441	0.100084	0.0658086	0.0156317	0.0694968	0.0727166	0.119373	0.140388	0.0875382	0.0583445	0.0640434	0.114578	0.0424675	0.0809084	NET1
211	9.16713e-169	5.0567e-167	0.102436	0.0196486	0.0108248	0.0316709	0.084307	0.06047	0.050769	0.0942435	0.0293897	0.0403245	0.0184838	0.0680575	0.102436	0.0684778	0.04735	0.0596567	0.0291221	0.0555696	0.0512808	0.0476434	VASP
218	1.19555e-165	6.42569e-164	0.16827	0.0579738	0.018252	0.0592521	0.146414	0.112385	0.0944489	0.137424	0.103652	0.054194	0.0453059	0.114391	0.16827	0.1887	0.141957	0.119298	0.100297	0.141904	0.0399761	0.151704	RBM47
223	1.76162e-21	1.14788e-20	0.0206126	0.00299139	0.000503343	0.00445684	0.00473558	0.00874887	0.0117258	0.00474593	0.003101	0.00331901	0.00930165	0.0121612	0.0137362	0.0238143	0.0148197	0.00770319	0.00524617	0.0089469	0.0206126	0.00389373	STK38L
223	3.43667e-137	1.47579e-135	0.109576	0.0202096	0.00328402	0.0372017	0.0957908	0.0476951	0.0872795	0.120686	0.0434971	0.031015	0.0204261	0.104927	0.0778882	0.135137	0.0742908	0.0719384	0.0488922	0.109576	0.105687	0.0684466	ATP8B1
224	6.49354e-150	3.10228e-148	0.0731817	0.0111247	0.00855644	0.00560121	0.0577171	0.0449652	0.00984901	0.0577254	0.0292452	0.000461257	0.0145683	0.020655	0.0618457	0.0825635	0.0550591	0.0397341	0.0148379	0.0731817	0.0464732	0.0455447	INAVA
229	1.40365e-115	4.90883e-114	0.174709	0.020222	0.00200764	0.0432639	0.109007	0.0783693	0.0467924	0.116019	0.0713301	0.0474128	0.0343868	0.0354329	0.137188	0.174709	0.0673162	0.0853536	0.047446	0.113177	0.0898432	0.0950763	PCBP1
236	2.64098e-134	1.10578e-132	0.0825898	0.0230951	0.00855132	0.0248532	0.0684209	0.0344484	0.0579457	0.0730417	0.0488236	0.0241911	0.0358743	0.0493885	0.0685101	0.0904452	0.0698713	0.0525374	0.0204808	0.0825898	0.0813452	0.0662124	ABHD17C
239	1.02669e-153	5.04886e-152	0.123246	0.0215836	0.0109288	0.0443012	0.0817112	0.085117	0.0697509	0.0276632	0.0483168	0.066552	0.0125468	0.0359584	0.123246	0.0794319	0.0303068	0.0783584	0.0481684	0.0500999	0.0679402	0.0575644	CAPZB
250	1.0334e-150	4.95825e-149	0.0988023	0.0436242	0.0243657	0.0226244	0.138879	0.0988023	0.0567995	0.0886516	0.041722	0.0651639	0.040834	0.0687432	0.0984679	0.00237558	0.0172767	0.0273683	0.0421447	0.0505646	0.0132813	0.0395618	MT1A
256	3.29659e-20	2.03799e-19	0.035454	0.00275521	0.00291911	0.000627291	0.00805047	0.0103906	0.0245576	0.0107729	0.0136127	0.00418635	0.0155769	0.0265266	0.0134434	0.00889413	0.000555208	0.0100163	0.0131004	0.00577946	0.035454	0.0157185	SPOPL
256	7.95652e-132	3.26616e-130	0.0881472	0.00525151	0.00463342	0.0182372	0.0749192	0.0603512	0.109164	0.0284904	0.0285329	0.028359	0.0397778	0.113308	0.0881472	0.0599359	0.0529176	0.0463164	0.0782889	0.0623797	0.12863	0.0512085	GIPC1
266	5.41199e-63	9.4881e-62	0.0474727	0.0181384	0.0164497	0.00710965	0.0365409	0.0289661	0.0535701	0.0481862	0.0224977	0.0194544	0.0303645	0.0564717	0.0474727	0.0182888	0.0222479	0.0198028	0.0323992	0.0255093	0.0232406	0.027947	BASP1
270	7.11744e-142	3.2301e-140	0.0714818	0.0147969	0.0121185	0.0274457	0.0676946	0.0575293	0.0560267	0.0382287	0.0437544	0.0379128	0.0251999	0.0471522	0.0714818	0.0713323	0.0588001	0.053828	0.0403206	0.0656771	0.0543762	0.0519515	ZDHHC3
271	4.6525e-106	1.45828e-104	0.039373	0.00824659	0.00342995	0.0195419	0.0143237	0.0180677	0.0430523	0.0361603	0.0286707	0.0159067	0.0340839	0.0400364	0.039373	0.0379057	0.0397053	0.0287334	0.0299585	0.0262344	0.0352335	0.0349624	TMEM246
276	8.62041e-146	3.98774e-144	0.180634	0.0403859	0.0259225	0.115746	0.126915	0.113994	0.108643	0.118336	0.00290399	0.105864	0.0699678	0.0646919	0.191665	0.194991	0.128317	0.180634	0.037527	0.0457817	0.0730264	0.154558	POLR2L
280	6.13257e-67	1.15742e-65	0.0513324	0.024046	0.0141501	0.00580238	0.0445234	0.0427823	0.0335101	0.0517089	0.0544317	0.0254779	0.0549275	0.0334964	0.0513324	0.073635	0.0282928	0.0412625	0.0531368	0.0586182	0.0533628	0.0564925	IFNGR2
285	8.48795e-76	1.81781e-74	0.0486627	0.00317545	0.00121126	0.0115801	0.0486627	0.025427	0.0364438	0.0525449	0.0131129	0.0104921	0.011125	0.0294727	0.0428963	0.0297019	0.0213241	0.0186945	0.0252543	0.0312281	0.0403355	0.0206333	TTLL12
290	2.24413e-45	2.82946e-44	0.0369963	0.0101415	0.0025394	0.00165347	0.045042	0.0369963	0.0245761	0.0718008	0.0323237	0.00832464	0.0178664	0.082891	0.0395602	0.0556347	0.0391396	0.0317401	0.0326008	0.0480679	0.0640141	0.0408918	SLC39A14
300	1.62786e-131	6.66609e-130	0.148444	0.0467638	0.0127497	0.0480321	0.0878613	0.078284	0.0537695	0.0647146	0.0795984	0.0580258	0.0373976	0.033678	0.148444	0.153183	0.0350374	0.0993329	0.0490638	0.0901934	0.0671585	0.0924054	DAZAP2
306	2.34665e-82	5.47301e-81	0.0512932	0.00343639	0.000701238	0.0139005	0.0512932	0.0181103	0.0180559	0.0587997	0.0159596	0.0123481	0.00483486	0.00485191	0.0365008	0.0506547	0.0166707	0.0147167	0.0211029	0.0416375	0.0301207	0.0214855	RDH10
308	6.4554e-45	8.03642e-44	0.0608775	0.00812893	0.00158096	0.017756	0.0619826	0.00386457	0.0629335	0.0109859	0.012076	0.00869202	0.00994152	0.0567416	0.0426627	0.0608775	0.0521403	0.0230369	0.0657007	0.0568112	0.0362941	0.0457034	SELENBP1
312	2.35513e-97	6.67115e-96	0.0400377	0.0184907	0.0183853	0.00169278	0.0195461	0.0178568	0.0228703	0.0231929	0.018632	0.00490122	0.0213505	0.0225825	0.0243804	0.0675753	0.0169501	0.0388635	0.0225081	0.0400377	0.0047514	0.0274762	RNF223
313	1.01337e-29	8.66557e-29	0.0109548	0.00213916	0.000115488	0.00507369	0.0109548	0.0071006	0.00988691	0.00560226	0.00557105	0.00270682	0.00509479	0.00759081	0.0100309	0.00938252	0.0113352	0.00603099	0.0043015	0.00952349	0.012269	0.00364022	TRIM16L
319	1.44899e-56	2.25714e-55	0.0299396	0.00825286	0.0032262	0.00365506	0.0200954	0.0195547	0.0219112	0.00987122	0.0137115	0.011346	0.0154898	0.0259398	0.0299396	0.000256897	0.0119386	0.00969552	0.0197424	0.0128025	0.0151131	0.0143518	PIR
321	1.02736e-42	1.21067e-41	0.0287323	0.0124701	0.00214239	0.0153248	0.0336428	0.0148841	0.0086548	0.0475884	0.00536004	0.00641908	0.00123681	0.00528562	0.0236405	0.0392046	0.018245	0.0209735	0.0042625	0.0287323	0.00897538	0.00837101	ALDH18A1
333	5.11192e-95	1.40413e-93	0.0444459	0.022287	0.014456	0.00569219	0.0150189	0.0357188	0.0471649	0.0172802	0.0434381	0.0172879	0.0467848	0.0467973	0.0444459	0.0429768	0.0214062	0.0387123	0.0364135	0.0390213	0.0545353	0.053694	PIP4K2C
337	1.73261e-96	4.85043e-95	0.0428318	0.0255593	0.0156562	0.00031664	0.0349805	0.0267548	0.037866	0.0469391	0.0274495	0.0169034	0.0282167	0.0380328	0.0428318	0.0667081	0.0269497	0.0433853	0.0267823	0.0426108	0.0309391	0.0339119	TMEM38A
339	2.32737e-17	1.27271e-16	0.0071702	0.00343233	0.00265811	0.00200052	0.00584783	0.0053339	0.00521281	0.00614108	0.00315458	0.00175971	0.00466687	0.00582133	0.00664429	0.00341441	0.00120758	0.00428894	0.0024326	0.00399794	0.0071702	0.00458513	RASA3
352	1.61093e-60	2.67993e-59	0.0205103	0.0131743	0.00809386	0.00212825	0.024459	0.0205103	0.0121995	0.0339927	0.0139515	0.0166142	0.0137139	0.00995564	0.0222729	0.0100775	0.0102265	0.0127193	0.0134178	0.0146548	0.0113207	0.0149927	SPINK7
353	9.74621e-116	3.41555e-114	0.127416	0.0223391	0.01264	0.0403686	0.110177	0.0764549	0.0431101	0.0918273	0.0564032	0.0538519	0.0108665	0.0474037	0.127416	0.1314	0.0168446	0.0901558	0.0568153	0.105643	0.0262259	0.0640008	PPP1CA
355	3.68756e-114	1.26714e-112	0.0502401	0.0279126	0.0127717	0.0214454	0.0571983	0.0502401	0.0412486	0.0579779	0.0375653	0.0175331	0.0322427	0.0379404	0.0626615	0.0564044	0.0367909	0.0489833	0.03344	0.0444767	0.0373211	0.0481016	RAB5B
356	2.30592e-77	5.03817e-76	0.0597784	0.00552428	0.000333112	0.0333937	0.0557553	0.0299276	0.0594988	0.0617192	0.0321155	0.0284013	0.0392298	0.0697088	0.0597784	0.0672486	0.0427621	0.0323192	0.044914	0.0581679	0.0446073	0.0451386	ZDHHC20
358	9.46545e-114	3.24262e-112	0.075357	0.0208712	0.00547287	0.0400099	0.0692965	0.075357	0.0706419	0.0785159	0.0505965	0.0505798	0.0178648	0.0787735	0.0884211	0.0743373	0.0445875	0.0469901	0.0663737	0.0643029	0.0862876	0.0621564	RAB10
360	6.65468e-102	1.97509e-100	0.0447771	0.0225975	0.010532	0.00593577	0.0473595	0.0344616	0.0383579	0.0338586	0.0332216	0.0179417	0.025561	0.0290571	0.0447771	0.0622606	0.0330861	0.0405889	0.0424265	0.051119	0.0364021	0.0417364	AHR
371	2.52906e-85	6.10212e-84	0.0397256	0.0075315	0.000183294	0.0137387	0.0302101	0.0324116	0.0296474	0.0242797	0.0213133	0.0109279	0.0162904	0.0460493	0.0397256	0.0280622	0.021969	0.0251885	0.0325234	0.027884	0.0261656	0.0265561	GPD1L
374	2.30435e-33	2.18315e-32	0.0243948	0.0187824	0.0119489	0.00463851	0.0185259	0.0198361	0.0133607	0.0369417	0.0195369	0.00429326	0.0158358	0.0129762	0.0243948	0.045714	0.0461344	0.0309188	0.0162496	0.0225873	0.00238242	0.0250898	RIPK4
385	1.72118e-69	3.36589e-68	0.056448	0.00761244	0.00694992	0.00204851	0.0344374	0.0270113	0.0226465	0.049192	0.0199852	0.00826663	0.0179537	0.0151458	0.056448	0.00651629	0.00851477	0.00732262	0.0351329	0.0097256	0.0502001	0.0231949	PLSCR1
385	1.36951e-48	1.84608e-47	0.0355469	0.00955969	0.00623214	0.00648244	0.014136	0.0221751	0.033482	0.0455593	0.0171471	0.0224492	0.0210081	0.0374784	0.0355469	0.0285688	0.0146806	0.0199376	0.0119246	0.0197458	0.034069	0.0188832	MANSC1
385	1.14903e-70	2.28837e-69	0.0390552	0.00886931	0.00690366	0.000403983	0.0390552	0.00620622	0.0331539	0.00216897	0.011923	0.00400868	0.0156757	0.0407889	0.0265821	0.0123918	0.0148757	0.00863131	0.0190618	0.0223717	0.00985381	0.0161055	KCNJ15
389	2.86822e-102	8.56583e-101	0.162079	0.0373437	0.0175344	0.0532226	0.163146	0.096223	0.106422	0.122866	0.012057	0.100213	0.0496447	0.0714116	0.162079	0.075132	0.0888694	0.0960709	0.0809364	0.0403348	0.0694482	0.0691647	LAMTOR4
389	1.18672e-13	5.40983e-13	1.51084e-06	0.00234376	0.00232778	0.000250456	0.00345637	0.00400324	0.00313001	0.00120453	0.00114532	0.00314641	5.69168e-05	0.000664221	0.00645594	0.00580903	1.51084e-06	0.00468643	0.00439309	0.00336784	0.00415294	0.00558677	NUDT18
397	2.3174e-20	1.44034e-19	0.0181175	0.00305685	0.00183357	0.00160453	0.00588031	0.00641564	0.00888047	0.00614832	0.00283023	0.00350652	0.00172056	0.0181175	0.0122445	0.00623379	0.0131309	0.00492589	0.00592459	0.00625803	0.00902483	0.00660901	UEVLD
401	4.13278e-82	9.60535e-81	0.0309282	0.0139528	0.00604168	0.000884121	0.031071	0.0247935	0.0147744	0.0307949	0.00997196	0.0103476	0.00312704	0.0171471	0.0309282	0.0413193	0.015587	0.0295984	0.0053286	0.0304665	0.0103306	0.0177642	EFNB1
412	2.82387e-95	7.76924e-94	0.100123	0.0233955	0.017166	0.0092914	0.0868044	0.0649947	0.0817168	0.0488776	0.0571535	0.0534833	0.0598272	0.0806196	0.100123	0.0717692	0.0882934	0.0604239	0.0779135	0.0491411	0.0493934	0.0754933	BAD
414	1.70121e-99	4.9313e-98	0.0776557	0.023961	0.00683321	0.0275203	0.0403164	0.0776557	0.0888843	0.0736178	0.0566458	0.0241232	0.0452783	0.106176	0.0896251	0.03258	0.0403896	0.0489456	0.0495775	0.026561	0.106148	0.0802363	CLTC
415	1.30625e-47	1.72884e-46	0.0489074	0.0182964	0.0100088	0.028613	0.0489074	0.0204025	0.0403067	0.0722902	0.0345726	0.0309592	0.0217671	0.0139835	0.0415489	0.0603581	0.0547396	0.0315274	0.021076	0.0465992	0.0573185	0.0402293	TMEM248
423	2.73645e-69	5.33577e-68	0.0470318	0.0142703	0.00307434	0.00299668	0.0470318	0.0323125	0.0467667	0.0386173	0.0402022	0.0106968	0.0302758	0.0546014	0.0409391	0.0803056	0.0588901	0.041999	0.0411243	0.0492142	0.0590796	0.051133	OCLN
429	7.81124e-88	1.94198e-86	0.0576433	0.0187255	0.00761752	0.0142636	0.0528252	0.0420594	0.0492111	0.0581426	0.0328066	0.0310552	0.0264002	0.0356159	0.0576433	0.0485235	0.0362054	0.031796	0.0483768	0.0530676	0.0540564	0.037211	SQOR
429	8.15172e-52	1.16387e-50	0.0114087	0.00985705	0.00326788	0.00836215	0.014919	0.0114087	0.0123046	0.0112277	0.0194215	0.00894554	0.0194986	0.00979305	0.0147668	0.0208217	0.00737864	0.0162888	0.0158367	0.0182209	0.0127343	0.0203784	WFDC3
430	1.43148e-98	4.10332e-97	0.10567	0.0385596	0.0177934	0.0145524	0.104518	0.0723779	0.0109574	0.0569266	0.0389954	0.0483779	0.015426	0.0628922	0.10567	0.0577713	0.0433814	0.055918	0.0639304	0.0637137	0.0694426	0.0625898	PGRMC2
431	2.27875e-68	4.39982e-67	0.0494172	0.0177759	0.0132229	0.00385592	0.0494172	0.0255103	0.0368408	0.0497048	0.0270852	0.011765	0.0287984	0.0468304	0.0386174	0.0380178	0.0232888	0.0310443	0.0157027	0.0356745	0.0180988	0.0362359	SIDT2
440	1.25319e-67	2.39076e-66	0.0419944	0.01473	0.00708939	0.00214998	0.0376681	0.0230203	0.0171456	0.0462027	0.0107153	0.00903613	0.00446098	0.0407226	0.0419944	0.0375862	0.0303626	0.0301177	0.0209381	0.0375614	0.032289	0.0246905	FZD5
447	2.67216e-53	3.92377e-52	0.0548552	0.00443393	0.00363122	0.0368377	0.0473023	0.0257936	0.0541022	0.0468845	0.0148706	0.0286008	0.0118865	0.0669815	0.0548552	0.0545313	0.0220028	0.0281137	0.0310733	0.0376061	0.0704365	0.00806416	APH1A
453	1.04339e-14	5.03138e-14	0.00925264	0.00362796	0.00162116	0.00115367	0.00512392	0.00471436	0.00523066	0.00621753	0.00446631	0.00141825	0.00564121	0.00426355	0.00492897	0.00583409	0.00485267	0.00533908	0.00501179	0.00458046	0.00925264	0.0063605	DHX35
462	9.2387e-95	2.52937e-93	0.0382054	0.00773637	0.000972277	0.0048917	0.036577	0.0285375	0.0231927	0.0313604	0.0199014	0.00683405	0.0140123	0.0218162	0.0382054	0.0291234	0.0145843	0.0216536	0.0197721	0.025079	0.0321005	0.0235212	STK38
466	4.78311e-70	9.44734e-69	0.0550864	0.000328099	0.000324283	0.0257218	0.0417192	0.0367098	0.0493254	0.0445125	0.0157825	0.0256392	0.0274419	0.0659551	0.0550864	0.0529925	0.0498024	0.0352525	0.038923	0.0441227	0.0488991	0.0247636	CENPV
472	6.94395e-68	1.33078e-66	0.0213246	0.0116098	0.00629499	0.000358111	0.0230281	0.0213246	0.0209571	0.0370203	0.0153451	0.0102255	0.0143867	0.0198949	0.0250185	0.0165681	0.0149697	0.016019	0.011971	0.0186897	0.0297977	0.0174513	ASPHD2
489	2.37235e-91	6.22078e-90	0.0811293	0.0098239	0.00739973	0.0235791	0.0487046	0.0400055	0.0531301	0.0532741	0.0284222	0.0368738	0.00345599	0.048162	0.0811293	0.047908	0.00520364	0.045158	0.0291115	0.0344974	0.0778222	0.0233566	ARPC4
497	2.36786e-55	3.60642e-54	0.0354577	0.0168839	0.0107463	0.00546412	0.0213142	0.0226357	0.0275389	0.0361106	0.0239922	0.00645893	0.0330885	0.0178002	0.0290616	0.0435233	0.0131641	0.0354577	0.0251277	0.0275265	0.0219353	0.0306922	SAP30
503	2.77288e-77	6.05055e-76	0.0722501	0.0103685	0.00543999	0.00484794	0.0688264	0.043981	0.0581867	0.06867	0.031217	0.00953336	0.0048948	0.0805974	0.0722501	0.0821494	0.0591282	0.049444	0.0342289	0.0576819	0.0609403	0.0446047	CTTN
521	9.65919e-61	1.61652e-59	0.0792093	0.00591727	0.000563311	0.0155369	0.047372	0.0340496	0.0395826	0.0397378	0.0290546	0.000177751	0.0188059	0.047394	0.05828	0.0792093	0.0558413	0.0385522	0.0341609	0.0598692	0.0589352	0.0475787	DHCR24
539	1.6042e-66	3.00735e-65	0.0363092	0.00728036	0.00469904	0.0126044	0.0281886	0.00197079	0.0239401	0.0241852	0.0162604	0.0101484	0.0178069	0.0241083	0.0272854	0.0504153	0.0249075	0.0148209	0.017602	0.0363092	0.0227632	0.0165686	TGFBR2
593	2.61319e-11	1.0535e-10	0.00565536	0.00113459	0.00123054	0.00103319	0.00178672	0.00225548	0.00186002	0.00332098	0.00348207	0.00107431	0.00320532	0.00144607	0.00381894	0.00605531	0.00565536	0.00389262	0.00377121	0.00454381	0.00425394	0.0042382	AC106886.5
603	2.12748e-53	3.12808e-52	0.0843954	0.0221677	0.00707439	0.0124911	0.0193546	0.0255354	0.0336526	0.0279447	0.0417625	0.0254421	0.0253979	0.0166412	0.0276202	0.0843954	0.0552887	0.0431724	0.0326468	0.0417776	0.0482361	0.0501409	TMEM30B
605	4.53786e-57	7.1384e-56	0.0258347	0.0095494	0.00409144	0.00409035	0.0126253	0.0241045	0.0337165	0.0256619	0.0183863	0.00487143	0.0162283	0.0384809	0.0258347	0.00599017	0.0025712	0.0162167	0.00579453	0.00388241	0.037394	0.0229788	MFSD6
649	5.46044e-42	6.31926e-41	0.0158955	0.00492928	0.00434481	0.0033916	0.0103016	0.0119273	0.0095208	0.0111033	0.00775614	0.00338716	0.00324029	0.0197707	0.0158955	0.0152153	0.0156135	0.0121662	0.00790436	0.00763665	0.0187275	0.0111156	MTMR10
676	2.20723e-67	4.19649e-66	0.038791	0.0057819	0.00218965	0.00534263	0.0271918	0.0242637	0.0195868	0.022341	0.0249716	0.00151238	0.000176508	0.0195361	0.038791	0.0409545	0.0267672	0.0306377	0.0321703	0.034294	0.00256939	0.0382201	ELOVL1
685	8.42895e-14	3.88257e-13	0.0064212	0.00214595	0.00148932	0.0023298	0.00575637	0.00401773	0.00854572	0.0054289	0.00743738	0.00359059	0.00683568	0.00539673	0.0064212	1.19822e-05	0.00417832	0.00312963	0.00625999	0.00152115	0.0094873	0.00597025	PPP1R1C
685	3.79212e-32	3.46162e-31	0.0270801	0.00949195	0.00818269	0.00272065	0.0257266	0.0160987	0.0067659	0.0384943	0.0161327	0.00625141	0.0160372	0.00596527	0.0270801	0.025219	0.0149108	0.0180601	0.0194624	0.02176	0.00901749	0.0205627	NLN
697	2.42033e-35	2.41442e-34	0.032996	0.0112023	0.00231845	0.0158075	0.018417	0.0242603	0.0375237	0.0310982	0.018501	0.0159852	0.017501	0.0399231	0.0283766	0.0408331	0.0107658	0.032996	0.0240961	0.0215992	0.0437777	0.0277369	MAPK1
700	1.26458e-46	1.64259e-45	0.0600343	0.0190116	0.0118563	0.00373171	0.00925471	0.0200098	0.00717397	0.00270074	0.0217745	0.0146165	0.00768859	0.000459846	0.0256876	0.0600343	0.0326668	0.035961	0.0176641	0.0162001	0.00916913	0.0255146	STX3
726	1.74148e-40	1.95011e-39	0.0257776	0.0117639	0.00528463	0.0126425	0.00874474	0.0183691	0.0214762	0.0235942	0.0257253	0.00795944	0.0155134	0.0140828	0.0257776	0.0421301	0.021839	0.0277381	0.0202324	0.00513337	0.0315988	0.0254438	CORO1C
752	1.02933e-27	8.2885e-27	0.0209186	0.00191741	0.00233421	0.0033315	0.015699	0.0144157	0.0239869	0.0182958	0.00543373	7.62311e-05	0.0132599	0.027427	0.0209186	0.0149268	0.000718605	0.00888311	0.00872323	0.0115803	0.00624547	0.0104632	GCN1
776	4.56575e-45	5.70515e-44	0.0390718	0.0142025	0.00523203	0.0159324	0.0407954	0.0317049	0.00647743	0.0236969	0.0210769	0.0254611	0.00805377	0.00792533	0.0390718	0.038617	0.0186241	0.0270627	0.0181566	0.0355928	0.0186313	0.033147	CAB39
778	4.12298e-24	2.96286e-23	0.012014	0.00448541	0.00425575	0.00232318	0.012014	0.00373065	0.00738082	0.0131786	0.00480285	0.00433651	0.00462152	0.0125785	0.00525914	0.00398518	0.0120072	0.00746314	0.00740684	0.00402212	0.00751601	0.00587942	ERICH5
793	3.69118e-17	2.00088e-16	0.00670309	0.00624692	0.00102411	0.00322877	0.0064879	0.00670309	0.0147513	0.00793466	0.00959631	0.00523822	0.00838444	0.0146303	0.00804082	0.00932553	0.00262583	0.0110855	0.0142666	0.000166917	0.000736552	0.0119685	MPZL3
796	1.1413e-13	5.21129e-13	0.00992617	0.00472781	0.00238906	0.00505455	0.0093561	0.00324236	0.00898767	0.0102043	0.00441571	0.00368629	0.00703228	0.00992617	0.00934705	0.0123722	0.00545756	0.00802908	0.00423731	0.00914649	0.00835229	0.00836285	ZNF468
805	1.16704e-20	7.3475e-20	0.0255546	0.00846131	0.0019425	0.00105395	0.0250367	0.0174117	0.0214144	0.0388429	0.0178738	0.00808552	0.0103131	0.0230447	0.0236852	0.0190444	0.0237715	0.019732	0.017635	0.0214399	0.0201562	0.0255546	TMEM125
807	1.00261e-25	7.58531e-25	0.00554394	0.00158408	9.37367e-05	0.00128658	0.00227206	0.00472976	0.00254054	0.00364655	0.00386397	0.000472522	0.00313235	0.007284	0.00554394	0.00529637	0.00609512	0.00372133	0.00534119	0.00524358	0.00693217	0.00429932	KCNK10
820	7.40925e-40	8.20104e-39	0.0358811	0.000373338	0.00174333	0.0114634	0.0146448	0.00245169	0.000333201	0.0133862	0.0111968	0.0129256	0.0148508	0.00817517	0.0146472	0.0358811	0.0189567	0.0121043	0.0172984	0.0224721	0.0148027	0.00758014	RAB32
822	1.78929e-58	2.88229e-57	0.037038	0.00886304	0.00333467	0.00647504	0.0206783	0.0232641	0.022374	0.0364152	0.0102837	0.00214759	0.00658571	0.02838	0.037038	0.0232711	0.00497064	0.0198463	0.012701	0.0132146	0.0232739	0.0228655	ADAM10
836	1.20923e-27	9.7208e-27	0.00674405	0.00247893	0.00219517	0.00108871	0.00449563	0.00430904	0.00367153	0.00356009	0.00292729	0.00175302	0.00345758	0.00384823	0.00674405	0.00232825	0.00256318	0.00272949	0.00378294	0.00356323	0.00342745	0.00313463	LINC02057
857	2.53837e-24	1.83514e-23	0.00919022	0.00576913	0.00444523	0.00625933	0.0102823	0.00919022	0.00712138	0.00943403	0.00432244	0.00470283	0.00580383	0.00576163	0.0131322	0.00663775	0.00650954	0.00635776	0.00639634	0.00129023	0.00594241	0.00732647	AC011139.1
877	5.08809e-47	6.66579e-46	0.0235484	0.00989927	0.00670202	0.00880017	0.0319355	0.0235484	0.00863987	0.0297769	0.0131586	0.00484868	0.00482224	0.0123242	0.0337696	0.0365489	0.00719394	0.0239657	0.00340098	0.0260143	0.0166606	0.021293	GTF2E2
877	1.91281e-12	8.18992e-12	0.00561357	0.00167341	0.00131813	0.00443437	0.00232058	0.00302236	0.00825336	0.00509976	0.00472917	0.00561357	0.00468194	0.00755255	0.00679254	0.00613555	0.00393978	0.00289019	0.00686071	0.00573075	0.00805768	0.00428955	LINC01426
891	3.76865e-49	5.11505e-48	0.0195458	0.0075456	0.00275019	0.00165837	0.0171274	0.0138912	0.0150348	0.0149435	0.0134253	0.00788454	0.010511	0.0122811	0.0195458	0.0314541	0.000715215	0.0188137	0.0141623	0.0206529	0.0103157	0.0157175	ELF4
895	2.24411e-49	3.05202e-48	0.0557763	0.0131366	0.00217557	0.0285463	0.0557763	0.0303977	0.0565672	0.00471946	0.0323595	0.0241644	0.0373441	0.0604352	0.0377507	0.0553056	0.0427721	0.0258005	0.00250581	0.0396021	0.0531414	0.0343308	UAP1
898	3.8823e-29	3.26164e-28	0.01835	0.00698373	0.00272156	0.00127367	0.0121202	0.0129835	0.00903155	0.0276709	0.0101982	0.00559224	0.00535536	0.0108216	0.0193311	0.0247609	0.0178005	0.0159459	0.0120444	0.01835	0.00671592	0.0149031	SHC1
908	1.14664e-40	1.28745e-39	0.0251614	0.00830789	0.00782542	0.000268341	0.0162399	0.0174567	0.00818872	0.0275117	0.00243454	0.0032919	0.00458181	0.0101299	0.0251614	0.0237797	0.00678144	0.0197528	0.00853003	0.00356913	0.00139147	0.0128972	ZYX
915	3.39098e-36	3.46939e-35	0.0478001	0.00595372	0.00112858	0.0154694	0.0140336	0.014032	0.0239965	0.0131034	0.0249706	0.008521	0.0309986	0.00769688	0.0227551	0.0478001	0.0195331	0.0268896	0.0186779	0.0262718	0.0255703	0.0294248	TLNRD1
923	5.95087e-39	6.47988e-38	0.0330668	0.00851708	0.00850343	0.0152766	0.0212462	0.0187559	0.0168203	0.0050289	0.01441	0.011891	0.0117825	0.0110338	0.0330668	0.0259464	0.00646578	0.021706	0.0184018	0.0191941	0.0194002	0.0177914	FAM45A
939	2.87203e-14	1.35474e-13	0.00407012	0.00131011	0.00040136	0.000537532	0.00385608	0.00195909	0.00409937	0.00451866	0.00191779	0.00132841	0.00245665	0.0051482	0.00407012	0.0031781	0.00260023	0.00228891	0.00270323	0.00270773	0.00308841	0.00279082	LANCL3
957	2.06207e-10	7.88392e-10	0.00414937	0.00244127	0.00229514	0.00340195	0.00413248	0.00191262	0.00212967	0.00258586	0.00422956	0.00317386	0.00318144	0.00197864	0.00417424	0.00552003	0.00421214	0.00460955	0.00266	0.00414937	0.00178014	0.00327628	FXYD1
977	3.69828e-11	1.47923e-10	0.0112729	0.0013843	0.00155187	0.00907246	0.00247354	0.00503441	0.0104903	0.0101992	0.00601778	0.0112729	0.00222381	0.0158073	0.0110261	0.00773895	0.0142597	0.0064558	0.0056834	0.00230061	0.0207485	0.00491056	MED8
981	2.84076e-48	3.80942e-47	0.0363572	0.00925361	0.0036182	0.0196596	0.0248551	0.0282575	0.0196477	0.0320366	0.0235798	0.0190755	0.0138647	0.0271715	0.0363572	0.0297655	0.00784527	0.0232677	0.0172594	0.0231239	0.0315665	0.0302522	DDA1
987	8.64295e-23	5.90361e-22	0.0138664	0.00965762	0.00406631	0.00608483	0.0159754	0.0138664	0.0124431	0.000726028	0.00778853	0.00858977	0.00909852	0.0135875	0.00486996	0.0157378	0.01437	0.0129492	0.00504244	0.0149593	0.0137945	0.0130891	UMAD1
1017	7.81424e-28	6.31351e-27	0.0261241	0.00254635	9.59085e-05	0.0118269	0.0302914	0.0261241	0.0291859	0.0176897	0.0115443	0.0267435	0.0170744	0.0263998	0.0238252	0.0192584	0.0133896	0.0168443	0.00548557	0.0153618	0.0352849	0.0223943	SRA1
1029	1.37796e-45	1.7459e-44	0.0362804	0.011094	0.00218923	0.0109048	0.0146336	0.0255363	0.0254634	0.0187308	0.0214021	0.00912587	0.0156918	0.0167649	0.0362804	0.0407201	0.00194775	0.0248471	0.014736	0.0180616	0.0365875	0.0278519	ABI1
1031	1.8881e-24	1.37063e-23	0.0106418	0.00363808	0.00258182	0.0014545	0.0106418	0.00772642	0.00535131	0.00767723	0.00266329	0.00468634	0.00295116	0.00731452	0.0107608	0.00544461	0.00243471	0.00547155	0.00392203	0.00714086	0.00571721	0.00597327	MKRN2OS
1034	5.16222e-14	2.40526e-13	0.010103	0.00573601	0.00194504	0.00221932	0.00818653	0.00668582	0.00635283	0.0124628	0.00667444	0.00291117	0.0080697	0.000255224	0.010103	0.0160703	0.0119857	0.0109197	0.00557766	0.00604503	0.00669617	0.0100308	FBXO46
1035	2.3719e-23	1.659e-22	0.0156619	0.00988753	0.00774584	0.000443436	0.00910092	0.00920026	0.0084203	0.00800731	0.0171251	5.15416e-05	0.0191827	0.00401065	0.0156619	0.0257326	0.00722959	0.0190657	0.013129	0.0111071	0.00314229	0.01987	RELB
1055	1.52578e-16	8.0332e-16	0.00391868	0.00329672	0.00309767	0.00160941	0.00393681	0.00391868	0.00605817	0.00321781	0.00522143	0.00239116	0.00696274	0.0041258	0.00592506	0.00399797	0.00507839	0.00470662	0.00653256	0.00614794	0.00777442	0.00709408	DNMBP-AS1
1211	1.4161e-32	1.30691e-31	0.0159299	0.00715991	0.00340952	0.00435481	0.00770721	0.0159299	0.00830963	0.00926126	0.0126241	0.0101313	0.00519754	0.00983267	0.0198492	0.0172683	0.00729896	0.0160712	0.0118072	0.0110942	0.0233376	0.0137811	ZNRF2
1214	2.93797e-27	2.3294e-26	0.0181144	0.00636477	0.000761259	0.00713107	0.011722	0.014025	0.0150134	0.0125767	0.00933147	0.00890599	0.00572157	0.0106516	0.0181144	0.0213821	0.0151349	0.0185566	0.00150105	0.0151521	0.0151545	0.0192332	TAF13
1244	1.38634e-37	1.46533e-36	0.0265802	0.00710383	0.0028215	0.0103669	0.0131147	0.0187605	0.0157235	0.00961977	0.00871066	0.0126425	0.00352396	0.0148077	0.0265802	0.0187697	0.00754631	0.0140576	0.0079109	0.0102674	0.0207458	0.0159093	SLC25A46
1284	4.15671e-14	1.94731e-13	0.00384684	0.000632031	1.30707e-05	6.35021e-05	0.00239396	0.00384684	0.002338	0.00133092	0.00226316	0.000446469	0.00122627	0.00275156	0.00385329	0.00190608	0.00165217	0.00209589	0.00258363	0.00256987	0.00284133	0.00211228	TEKT5
1302	3.53995e-07	1.10347e-06	0.00426552	0.00158033	0.00104455	0.000694392	0.0013735	0.00101623	0.00225894	0.00237831	0.00130683	0.000327646	0.00109664	0.00268977	0.00156386	0.00497797	0.00426552	0.00291647	0.000590851	0.00214201	0.00119832	0.00152561	TMEM266
1368	3.54893e-33	3.34996e-32	0.0177655	0.00373059	0.000531779	0.00261284	0.0151823	0.0116808	0.0134835	0.0147831	0.00594748	0.00086466	0.0103709	0.0133626	0.0177655	0.00964676	0.0101161	0.00646157	0.0101749	0.00900154	0.0104308	0.00800512	KAT14
1459	5.04371e-33	4.73163e-32	0.0180853	0.0047997	0.00275339	0.00349341	0.0106959	0.00812067	0.0143521	0.0122177	0.0149113	0.00479036	0.0144642	0.00746706	0.0180853	0.0193989	0.00894821	0.0150087	0.0140811	0.00892644	0.00937578	0.0167413	RAB35
1509	1.30824e-08	4.4753e-08	0.0188915	0.00231402	0.00277113	0.00558267	0.000338998	0.00266832	0.0188915	0.00640384	0.0125325	0.00302132	0.0128538	0.0108475	0.00844156	0.0158699	0.0152696	0.00654819	0.0143378	0.00246048	0.0227096	0.0104589	TRAF3IP2
1559	8.8591e-12	3.66449e-11	0.0169292	0.00466995	0.000441445	0.00222678	0.0117912	0.00465113	0.0167668	0.00648599	0.0128141	0.006412	0.0149809	0.0250392	0.0169292	0.00686352	0.00867777	0.00602103	0.000651967	0.0103901	0.00328702	0.0149585	GOLGA5
1566	1.19901e-16	6.34141e-16	0.0167755	0.00132329	0.000233868	0.00291653	0.00856131	0.0019886	0.00265646	0.0145708	0.000567897	0.00342136	0.00362897	0.00762925	0.0167755	0.011591	0.0130931	0.00577462	0.00344605	0.00995425	0.00283868	0.0046874	ERLIN1
1698	1.00647e-07	3.2563e-07	0.000938873	0.000718213	0.000550434	0.000730691	0.00111237	0.000938873	0.00172865	0.000389034	0.00107818	0.000866403	0.000800463	0.00220267	0.000793853	0.00328318	0.00338047	0.00179185	0.0010889	0.00132597	0.000800434	0.000714775	LY6G6C
1724	3.51204e-13	1.56174e-12	0.0108764	0.00266155	0.000724174	0.0026745	0.00846131	0.00431245	0.00903246	0.0123353	0.00735929	0.00640548	0.00350513	0.00476727	0.00541436	0.0155991	0.00196514	0.00850839	0.00293551	0.0108764	0.0109396	0.00665985	PRSS16
1790	1.97264e-16	1.03308e-15	0.0175809	0.00476335	0.00386256	0.00142889	0.00591454	0.00657863	0.00778591	0.0202013	0.0105256	0.00136588	0.00197529	0.0103638	0.0175809	0.0101019	0.0150441	0.00895706	0.00736232	0.00713014	0.0113697	0.0141441	PYROXD1
1807	5.515e-14	2.56429e-13	0.0116413	0.00288951	0.00420828	0.00132998	0.00862674	0.00759178	0.00219558	0.00800022	0.0104403	0.00175755	0.00680338	0.00064372	0.0116413	0.0209975	0.0098957	0.0102007	0.000293347	0.00309012	0.00657475	0.0120467	MAFK
1843	1.20408e-22	8.168e-22	0.0182855	0.00468592	0.00160495	0.00138121	0.0189006	0.013696	0.00419463	0.000318369	0.00905141	0.00149863	0.00119132	0.0135913	0.0182855	0.00787988	0.00762806	0.00917838	0.00451161	0.00392906	0.00785103	0.00815252	RAB11FIP4
1856	6.10471e-23	4.19893e-22	0.0192046	0.00987522	0.00292552	0.0032138	0.00497408	0.0131158	0.0173808	0.0223076	0.00553368	0.00176581	0.0098513	0.0137878	0.0192046	0.0149701	0.00528848	0.0150687	0.00239109	0.00225832	0.0115762	0.011613	ATG13
1857	2.49501e-09	8.93419e-09	0.00182315	0.00144	0.00113056	0.000678062	0.00123776	0.00182315	0.00289293	0.00149585	0.00282493	0.00142726	0.00169893	0.00256529	0.00195078	0.00213649	0.00332696	0.00218197	0.00251895	0.000394592	0.00302917	0.00242373	ODF3L1
2141	3.12562e-19	1.85666e-18	0.0162182	0.0070177	0.00198265	0.0052866	0.0121708	0.010291	0.00641228	0.0162433	0.0082376	0.00284217	0.00261892	0.0154223	0.0162182	0.0112883	0.00921086	0.0124232	0.00617954	0.00248142	0.013378	0.0100663	DCTN5
2443	2.70596e-06	7.96214e-06	0.00483363	0.000336719	0.00029321	0.000614313	0.00427238	0.00161008	0.00418444	0.00907564	0.00197762	0.000134665	0.00297778	0.0036873	0.00483363	0.000708655	0.000846631	0.000911341	0.0028404	0.00224791	0.00149663	0.00268865	CYP4F22
2540	2.84043e-14	1.34059e-13	0.0174294	0.00605848	0.00515411	0.00073063	0.0124274	0.00935773	0.0146416	0.00444317	0.00252684	0.0027398	0.00986247	0.00986943	0.0174294	0.0149237	0.013167	0.012389	0.00681727	0.00628183	0.011337	0.00836448	CHTF8
2619	0.000389444	0.00099106	0.00177644	0.000440765	0.000165379	0.000213547	6.4792e-05	0.000409134	0.00155355	0.00199077	0.0019826	5.93566e-05	0.00282085	3.45949e-05	0.00160737	0.000610498	0.0025808	0.000974338	0.000880651	0.000314742	0.00177644	0.00179904	ZNF783
2693	7.39859e-06	2.117e-05	0.00153236	0.00126561	0.000834729	0.000108928	0.000487267	0.000188791	0.00115227	0.00026217	0.00144933	0.000518988	0.000958764	0.0011314	0.000445169	0.00246109	0.00228567	0.000512589	0.00119233	0.00153236	0.00153274	0.00118788	LINC01992
2773	9.08563e-09	3.14105e-08	0.00239529	0.000971059	0.000665203	0.00103688	0.00362493	0.00239529	0.0012388	0.00225722	0.00193962	0.00139992	0.00224561	0.000819804	0.00344363	0.00070493	0.000850592	0.00138396	0.0016477	0.00222811	0.00105963	0.00247946	AC100801.1
2795	0.0111462	0.0254786	0.00370951	0.000460281	0.000249814	0.000755283	0.00108122	0.000678925	0.000217775	0.00370951	0.000339499	0.00072145	0.000420034	7.43994e-05	0.00112163	0.000911691	0.000863966	0.00052798	0.00031519	0.000894474	0.000269594	0.000544216	AC021146.12
3157	0.000410323	0.00104245	0.000960173	0.000587901	0.000457645	0.000285021	0.000960173	0.000784611	0.000770273	0.000794308	0.00113539	0.000297381	0.00108855	0.000664394	0.000691738	0.000732993	0.000772573	0.000817879	0.000901934	0.000963033	0.00055237	0.00109223	SLC5A7
3438	0.0128647	0.0292652	0.00204045	0.000621276	0.000267545	0.00102949	0.00011782	0.000401072	0.00247246	0.000784771	0.000598469	0.000491317	0.00132927	0.00338388	0.000781077	0.00159139	0.00160672	0.00117302	0.00204045	0.00063448	0.00242312	0.000772375	AC010542.5
3713	0.0241094	0.0536479	0.000640442	0.000417398	0.000498403	0.000262052	0.00077834	0.000774934	0.000347141	0.000799905	0.000218757	0.000529747	0.000241805	0.000222262	0.000556087	0.000604685	0.000568324	0.000527627	0.000236526	0.000640442	0.000256049	0.000320883	AC060766.4
3929	0.000721373	0.00179984	0.000443164	0.000134248	0.000251977	0.000306787	0.000255167	0.000443164	0.000380537	0.000183242	0.000603891	0.000378206	0.000494215	0.000568747	0.000308375	0.000438031	0.000530966	0.000330049	0.00048669	0.000395264	0.000694476	0.000595133	AC016730.1
4217	0.031793	0.0700575	0.0021444	0.000938194	0.000261857	0.00060148	0.000186993	0.000381598	0.000473197	0.000146424	0.000603552	0.000527271	0.00141257	0.000100305	0.000352214	0.00179622	0.0021444	0.000991088	0.000859499	0.000744428	0.000735865	0.0013961	ECSCR
4614	0.0018052	0.00437732	0.000446198	0.000626072	0.000495979	0.000264657	0.00109862	0.000446198	0.000708618	0.00151479	0.000855289	0.000279799	0.00123801	0.000197175	0.00128378	0.000233264	0.000487343	0.000453427	0.000987925	0.000497684	0.000856295	0.00092763	DSG4
5113	0.000270752	0.000697693	0.00304463	0.000588604	5.32186e-05	0.00134	0.00156996	0.000553715	0.00286714	0.00222155	0.00251167	0.00102415	0.00113272	0.00127385	0.00304463	0.00437075	0.00319916	0.00163835	0.00036494	0.00135956	0.00482881	0.000719676	TGDS

## Sheet: 4
Top	p.value	FDR	summary.logFC	logFC.1	logFC.2	logFC.3	logFC.5	logFC.6	logFC.7	logFC.8	logFC.9	logFC.10	logFC.11	logFC.12	logFC.13	logFC.14	logFC.15	logFC.16	logFC.17	logFC.18	logFC.19	logFC.20	GeneName
1	0	0	4.38565	4.38565	3.5353	0.780594	4.61908	4.28012	4.47412	5.05554	3.99364	3.37238	4.15872	4.11209	4.56983	4.79118	1.87515	4.57746	4.21023	4.50252	4.23684	4.29136	GKN1
1	0	0	2.40585	1.46152	1.08875	0.755151	3.01974	2.44851	2.94735	3.06626	2.3362	0.430357	2.24417	2.84602	2.88205	2.90639	1.10221	2.40585	2.41753	2.79679	2.91492	2.67388	MUC5AC
1	0	0	2.3826	1.06607	0.751327	0.00725992	2.74511	2.16348	2.85144	3.10995	2.50272	1.40331	2.35596	2.83403	2.9235	2.3826	1.19621	1.19835	2.1089	2.37831	2.73649	2.46682	TFF2
2	0	0	1.12466	0.785391	0.54	0.289305	1.4351	1.41413	1.8024	1.74237	1.2331	0.298569	1.26503	2.30914	1.59785	0.895044	0.428644	0.956732	1.55554	1.12466	1.85953	1.20062	MUCL3
3	0	0	1.04364	1.04364	0.861494	0.648062	1.71919	1.23604	1.6026	2.14343	1.25478	0.51695	1.21424	1.73682	1.57915	1.3692	0.711812	1.13503	1.46172	1.43694	1.58564	1.35702	MUC1
5	0	0	0.918651	0.167222	0.0610254	0.0272121	0.899257	0.607456	1.23683	0.853466	0.819877	0.126802	0.919245	1.29183	0.918651	0.722667	0.425559	0.455376	1.03367	0.713803	1.29338	0.85177	CLDN18
5	0	0	1.70774	1.70774	1.38966	0.740948	2.58059	2.10938	2.26224	1.32494	1.77857	1.22039	1.42068	3.01399	2.26823	1.66899	1.05908	1.91297	2.1154	1.5529	2.17101	1.78492	PSCA
6	2.93382e-286	3.74123e-284	0.278889	0.0669141	0.0465756	0.00418293	0.334792	0.234723	0.404142	0.417537	0.235162	0.107376	0.274679	0.453737	0.348402	0.224401	0.0971937	0.153881	0.311811	0.278889	0.395125	0.252151	VSIG1
6	0	0	0.956077	0.516724	0.367526	0.079307	0.882277	0.512454	0.892485	1.09824	0.720034	0.491914	0.672692	0.959666	0.916082	1.05846	0.499252	0.720067	0.540535	0.956077	0.830168	0.800977	RNASE1
8	3.99902e-251	4.25775e-249	0.219454	0.13296	0.108793	0.0765756	0.181707	0.183631	0.319435	0.210767	0.191653	0.054473	0.240451	0.293721	0.200249	0.204374	0.144566	0.181543	0.200189	0.219454	0.29937	0.218665	RASEF
9	0	0	0.481489	0.382771	0.36964	0.293743	0.379434	0.419463	0.833738	0.41392	0.471686	0.294948	0.633119	0.880806	0.542507	0.422447	0.211324	0.425735	0.691498	0.481489	0.793499	0.513428	PSAPL1
10	0	0	0.5834	0.32538	0.253655	0.153382	0.737802	0.431071	0.745248	0.352413	0.497824	0.25708	0.445249	0.816819	0.565508	0.582034	0.30914	0.379354	0.610154	0.5834	0.676927	0.541437	VSIG2
10	0	0	0.415256	0.268339	0.232856	0.174734	0.49543	0.415256	0.384609	0.504789	0.206898	0.175029	0.25187	0.453326	0.448286	0.166667	0.140113	0.210869	0.286548	0.268165	0.352477	0.239064	SLC5A5
13	0	0	0.376032	0.246	0.166333	0.0168598	0.472928	0.361949	0.119166	0.41433	0.293311	0.190034	0.153107	0.19996	0.403781	0.408216	0.201898	0.340979	0.292135	0.376032	0.133322	0.313287	LINC01133
13	3.20431e-212	2.7485e-210	0.221384	0.12818	0.109967	0.0904391	0.265542	0.201898	0.320769	0.342577	0.165102	0.0358904	0.187943	0.351238	0.252073	0.210831	0.116169	0.150608	0.118027	0.221384	0.288971	0.196156	MLPH
15	1.57112e-87	4.70046e-86	0.0791434	0.0143395	0.00971196	0.00311554	0.0769606	0.0604517	0.0521573	0.0574563	0.0199738	0.00501251	0.00868398	0.0960072	0.0791434	0.0324226	0.0212864	0.0263483	0.0479621	0.0494975	0.0701707	0.0356009	PPARG
15	6.95999e-253	7.48154e-251	0.247044	0.16165	0.141753	0.100752	0.22155	0.203679	0.262241	0.202556	0.152271	0.0976207	0.171602	0.319907	0.247044	0.185711	0.10497	0.176013	0.202774	0.17777	0.252319	0.168796	B4GALNT3
16	1.10297e-229	1.05089e-227	0.890632	0.210867	0.186585	0.183308	0.550451	0.371895	0.246329	0.890632	0.144312	0.152716	0.176945	0.314499	0.495237	0.0410177	0.0696149	0.101217	0.204746	0.175363	0.229029	0.159983	DUOX2
16	1.22813e-210	1.04807e-208	0.175023	0.119436	0.100876	0.0844421	0.160448	0.172455	0.227977	0.175466	0.15066	0.0374586	0.133817	0.289947	0.182533	0.157644	0.10248	0.14966	0.204804	0.175023	0.243434	0.178018	EPS8L1
17	0	0	0.360828	0.0194498	0.0100998	0.0251513	0.238729	0.16176	0.319726	0.235999	0.15723	0.0135215	0.211975	0.333067	0.222906	0.47792	0.248613	0.127614	0.240008	0.360828	0.33746	0.15091	TACSTD2
17	0	0	0.43578	0.197944	0.173751	0.145961	0.411965	0.43578	0.491707	0.381552	0.266782	0.0161828	0.322376	0.561022	0.468484	0.180316	0.114665	0.228826	0.234831	0.324371	0.437044	0.320789	SYTL2
18	0	0	0.402028	0.280113	0.247371	0.204715	0.323475	0.333551	0.34115	0.379504	0.279776	0.0737999	0.246164	0.284161	0.351304	0.438128	0.254367	0.379382	0.256596	0.402028	0.258554	0.343837	CAPN8
19	5.64416e-49	8.65541e-48	0.0383432	0.022561	0.0185914	0.00220301	0.0300155	0.0283237	0.0304268	0.0278236	0.0358247	0.0162237	0.0289873	0.0245381	0.0451829	0.0352567	0.0296198	0.0320863	0.018987	0.0383432	0.028216	0.0420734	IL1B
20	2.97633e-149	1.69474e-147	0.175501	0.0821438	0.0668488	0.0420176	0.141995	0.175501	0.293026	0.121954	0.118392	0.0578001	0.127164	0.412093	0.207391	0.0595673	0.0576058	0.0868928	0.205178	0.121555	0.296783	0.136956	DDX60
21	2.18365e-247	2.27439e-245	0.183124	0.151911	0.131959	0.0844144	0.154331	0.162328	0.187902	0.187948	0.164787	0.0891605	0.15184	0.196103	0.173904	0.190757	0.0942681	0.180337	0.186525	0.183124	0.200915	0.179308	OASL
23	1.01397e-154	6.07257e-153	0.0931895	0.0893351	0.076565	0.0512731	0.0988016	0.0931895	0.123055	0.0938442	0.0832322	0.0534582	0.0911072	0.131159	0.107919	0.109656	0.0805428	0.10128	0.0817992	0.0971338	0.13227	0.0868359	LGALS9B
23	9.94191e-91	3.08162e-89	0.069023	0.029762	0.0248706	0.022916	0.0962137	0.0468171	0.0446655	0.0849015	0.0290507	0.00416773	0.0249774	0.0379875	0.0763962	0.0588059	0.0524099	0.0352085	0.0433671	0.069023	0.0332342	0.0427612	ERBB2
23	0	0	0.347035	0.290477	0.270932	0.177392	0.293675	0.347035	0.341351	0.482878	0.221067	0.216192	0.0612866	0.380352	0.326006	0.227874	0.146523	0.262529	0.147927	0.259181	0.276768	0.274278	CEACAM5
24	8.50908e-272	1.00485e-269	0.275252	0.207038	0.155233	0.0816109	0.316729	0.136144	0.28467	0.541335	0.249824	0.233877	0.146131	0.350078	0.294583	0.29731	0.199179	0.142787	0.268705	0.275252	0.252801	0.231953	SLPI
25	1.77059e-144	9.63995e-143	0.250607	0.113151	0.109678	0.114894	0.191887	0.208786	0.330873	0.347672	0.131037	0.0942366	0.164218	0.454276	0.250607	0.0521501	0.0555603	0.0856937	0.232388	0.11919	0.365698	0.134445	APOL1
26	2.41891e-194	1.89104e-192	0.826021	0.154264	0.135355	0.146051	0.44182	0.279005	0.162583	0.826021	0.0924345	0.0995836	0.11652	0.234879	0.371945	0.00784965	0.0428401	0.0563669	0.143604	0.114103	0.146463	0.100466	DUOXA2
27	9.71166e-232	9.30599e-230	0.273985	0.0687365	0.03044	0.0123619	0.263194	0.192411	0.263237	0.24089	0.155593	0.0550714	0.17888	0.299175	0.273985	0.15532	0.0871962	0.11893	0.16596	0.192473	0.232021	0.176629	ABLIM1
28	3.70686e-30	3.55914e-29	0.019038	0.0146809	0.0127833	0.00869607	0.00868968	0.0135191	0.0093664	0.0159258	0.0146258	0.00718211	0.00985287	0.00290474	0.0152006	0.0223335	0.019038	0.0196626	0.0102356	0.0142563	0.0115852	0.01622	GPATCH1
29	4.42956e-173	3.00119e-171	0.158366	0.0604597	0.0420093	0.0251784	0.146675	0.117273	0.150761	0.14519	0.0932156	0.00760481	0.0897512	0.196422	0.158366	0.133436	0.084021	0.10532	0.128715	0.138595	0.165197	0.118177	SLC9A1
31	0	0	0.36084	0.190962	0.167667	0.120662	0.247382	0.200705	0.211089	0.3002	0.267034	0.0794457	0.247244	0.174564	0.263662	0.441629	0.199162	0.308738	0.277049	0.36084	0.229574	0.309087	LAMB3
31	1.16691e-224	1.08409e-222	0.168762	0.0715881	0.0616047	0.0209673	0.105287	0.118894	0.23127	0.158098	0.129153	0.0623395	0.151822	0.252168	0.170203	0.171585	0.0995649	0.116084	0.157975	0.168762	0.225707	0.148776	RFLNA
31	2.45984e-164	1.5774e-162	0.0890233	0.0888546	0.0803444	0.0520449	0.0988479	0.0890233	0.120704	0.0964184	0.0948159	0.0474004	0.104401	0.105931	0.108136	0.105185	0.0589969	0.101131	0.10114	0.103093	0.112653	0.104029	LGALS9C
34	1.63532e-133	8.16152e-132	0.101347	0.060681	0.0524522	0.0376744	0.116234	0.101347	0.132098	0.0501493	0.0671384	0.0299953	0.0716254	0.183537	0.119755	0.0618886	0.060761	0.065454	0.102476	0.0845681	0.163123	0.0853977	C1orf116
34	0	0	0.382268	0.268745	0.251713	0.250683	0.405409	0.399203	0.194207	0.400816	0.239407	0.00602873	0.203758	0.429726	0.463524	0.365931	0.239791	0.308959	0.337655	0.382268	0.194493	0.307611	CYP3A5
38	1.5412e-39	1.93157e-38	0.04344	0.0198519	0.0152561	0.0134351	0.0456395	0.0322688	0.0402655	0.0256188	0.023224	0.0102375	0.0226696	0.053366	0.04344	0.0239076	0.0197891	0.0131761	0.0334066	0.0289783	0.03547	0.0238438	NCEH1
38	2.47503e-160	1.55445e-158	0.13138	0.045696	0.0323908	0.0178715	0.123716	0.10929	0.137698	0.146981	0.069954	0.0368638	0.0693922	0.187569	0.13138	0.0478213	0.0493698	0.0531751	0.103965	0.0766935	0.15001	0.0772111	PAQR8
38	0	2.35465e-306	0.177464	0.188508	0.159497	0.095297	0.222363	0.177464	0.0464341	0.26454	0.106369	0.128321	0.0844177	0.0603784	0.186893	0.197111	0.105114	0.179433	0.0918699	0.165772	0.020188	0.118978	IGFBP4
40	6.58739e-241	6.67456e-239	0.254119	0.154097	0.124505	0.0894054	0.301443	0.207943	0.194096	0.389787	0.171363	0.0776579	0.101857	0.260062	0.279148	0.251952	0.146765	0.184361	0.18687	0.254119	0.230495	0.215838	SLC44A4
41	5.45968e-49	8.384e-48	0.0271983	0.0161437	0.0121512	0.00795777	0.0254554	0.0271983	0.0361522	0.0327274	0.016955	0.0149933	0.0203809	0.0465901	0.0317486	0.0211444	0.0247326	0.0203075	0.0250081	0.0249385	0.0429033	0.0205754	STS
43	0	0	0.260933	0.260933	0.223453	0.136034	0.310724	0.282761	0.214561	0.335622	0.225879	0.150939	0.161077	0.250572	0.302091	0.312757	0.232693	0.283754	0.249104	0.29274	0.194946	0.263656	VILL
43	7.41538e-155	4.44896e-153	0.0898142	0.058057	0.0544318	0.0452272	0.0790478	0.0898142	0.106235	0.0828272	0.0429757	0.0257886	0.052837	0.13927	0.100684	0.0615693	0.038903	0.0665721	0.0681277	0.0640235	0.0895884	0.0582098	SPIRE2
44	1.6748e-79	4.39511e-78	0.10285	0.0208751	0.0254942	0.0202969	0.10285	0.0703495	0.104786	0.0930152	0.0406377	0.00111692	0.0579184	0.119576	0.0931858	0.0351003	0.0130199	0.0347971	0.071759	0.0612643	0.108539	0.0506086	LYPD6B
45	5.93466e-142	3.17443e-140	0.101688	0.0503184	0.0474964	0.0440377	0.10028	0.101688	0.119059	0.108902	0.0534501	0.0130748	0.0659199	0.141657	0.11079	0.0316826	0.0220195	0.0485023	0.0708161	0.0638025	0.103845	0.0656921	FSIP2
46	1.00083e-120	4.33107e-119	0.0832205	0.069139	0.0571399	0.0304794	0.0561748	0.0832205	0.109818	0.0387991	0.0712589	0.0293038	0.070181	0.0959868	0.0660369	0.104582	0.0610296	0.104777	0.0645566	0.0904317	0.123622	0.0925359	IL1R2
48	1.1706e-295	1.58304e-293	0.220236	0.15583	0.126401	0.0630579	0.278655	0.228188	0.175894	0.372176	0.164956	0.0956304	0.151897	0.22442	0.2729	0.204593	0.139591	0.187962	0.212141	0.220236	0.23007	0.190826	CYP2S1
50	1.57107e-25	1.30713e-24	0.0180827	0.0141612	0.0117223	0.0115412	0.0238213	0.0234351	0.0161366	0.0239465	0.018703	0.00055062	0.0144717	0.0403421	0.0339666	0.0101084	0.0180827	0.0142187	0.0207988	0.0103693	0.0189396	0.0215141	STAT2
51	2.11726e-303	2.95869e-301	0.308892	0.191009	0.145427	0.0697834	0.315136	0.308892	0.259697	0.396096	0.237743	0.12422	0.190908	0.294866	0.356168	0.275693	0.148544	0.257391	0.272264	0.261839	0.223763	0.27541	EFHD2
53	3.42861e-32	3.52186e-31	0.0195407	0.0163097	0.0138961	0.00726719	0.0063915	0.0100114	0.00447875	0.0114775	0.00518013	0.00553311	0.000662128	0.00108022	0.00756248	0.0309015	0.0121473	0.0223135	0.00355984	0.0195407	0.0144754	0.00637504	TRIM29
54	9.59277e-34	1.03315e-32	0.0889914	0.0295837	0.0295246	0.0201065	0.035567	0.0272405	0.0889914	0.0445498	0.0395049	0.0189299	0.0701186	0.0745676	0.0398681	0.0602031	0.0423169	0.0473367	0.0507223	0.0404014	0.0974907	0.0473689	DPM2
56	4.81263e-104	1.75632e-102	0.0892499	0.0280799	0.0142219	0.000826008	0.0728126	0.059918	0.0611182	0.0829451	0.0538179	0.0270669	0.035364	0.0976767	0.0892499	0.0230962	0.0440276	0.0405977	0.0646736	0.048935	0.0716189	0.0577168	RNF128
56	5.99231e-138	3.10619e-136	0.0940717	0.0646511	0.0538685	0.0336542	0.105079	0.0940717	0.0957367	0.111807	0.0812846	0.0451149	0.0690048	0.113888	0.113423	0.10215	0.0707149	0.0889709	0.0820453	0.102238	0.0878507	0.0929978	FA2H
58	8.4871e-204	7.01084e-202	0.234101	0.0613398	0.0295666	0.0309667	0.234101	0.113201	0.193087	0.220991	0.0968686	0.037355	0.0778384	0.190197	0.192019	0.149273	0.0840719	0.050925	0.0281289	0.168119	0.180781	0.118246	QSOX1
58	2.18482e-242	2.22044e-240	0.412141	0.200016	0.151808	0.130662	0.457695	0.287509	0.0149386	0.498723	0.253395	0.0215006	0.0832469	0.0829196	0.412141	0.253418	0.154985	0.222444	0.41063	0.280841	0.0962776	0.337477	CTSD
58	2.27446e-261	2.56837e-259	0.45831	0.233659	0.218825	0.192946	0.34643	0.296291	0.206029	0.454447	0.23929	0.109475	0.193155	0.330798	0.45831	0.142654	0.17068	0.164123	0.357207	0.197781	0.19936	0.269335	LGALS3BP
61	8.94121e-40	1.12648e-38	0.0264141	0.0167978	0.0139612	0.0131655	0.0277284	0.0264141	0.0233028	0.034038	0.0171741	0.00774159	0.023031	0.0412308	0.0324186	0.0216059	0.011183	0.0215121	0.0262515	0.0180824	0.0289806	0.0235141	TMEM94
62	1.25891e-86	3.68425e-85	0.100083	0.0361774	0.0236002	0.0152886	0.0902097	0.0834742	0.106472	0.108685	0.0736144	0.0333248	0.0775574	0.118207	0.100083	0.107377	0.0729065	0.0649429	0.0607205	0.0921233	0.0875496	0.0908523	KCNK1
63	5.19139e-65	1.09779e-63	0.0537726	0.0223236	0.0219936	0.0223656	0.0471902	0.0537726	0.0967254	0.0483443	0.0352032	0.0175339	0.0440192	0.15064	0.0652157	0.00792376	0.0105842	0.0180286	0.0666251	0.031922	0.113274	0.0365878	ADGRF1
64	1.18372e-80	3.17598e-79	0.102089	0.0492383	0.0482409	0.0381101	0.0982292	0.0784322	0.112419	0.114812	0.0677483	0.0115699	0.0800787	0.126625	0.102089	0.0647784	0.0356952	0.0557843	0.0950839	0.0626906	0.129681	0.0759576	MYRF
64	6.3008e-161	3.96466e-159	0.122129	0.0634924	0.0435203	0.0359538	0.136079	0.122129	0.0630459	0.15787	0.0684944	0.0330193	0.0523543	0.0934202	0.137152	0.0925144	0.065674	0.0845475	0.0982016	0.109207	0.0901647	0.0889503	CYP2C18
66	6.04595e-262	6.92044e-260	0.322373	0.171485	0.156358	0.13787	0.0280044	0.264507	0.258664	0.251986	0.204781	0.121339	0.171575	0.314852	0.322373	0.205195	0.127713	0.203919	0.209081	0.215642	0.290362	0.231715	SPATS2L
66	3.85275e-83	1.06436e-81	0.0500666	0.0302126	0.0216166	0.00391183	0.0493448	0.0500666	0.0588411	0.0484866	0.0296943	0.0219162	0.0332394	0.071055	0.0487717	0.0378823	0.0226478	0.0375432	0.0393765	0.0430795	0.0639984	0.0387147	MYEOV
66	1.38233e-232	1.3322e-230	0.188357	0.146926	0.121495	0.0763608	0.190065	0.188357	0.196383	0.185228	0.13143	0.0712398	0.110067	0.195734	0.200534	0.156462	0.0728799	0.177693	0.110459	0.129938	0.183826	0.161397	ATP2A3
67	6.34016e-183	4.58268e-181	0.0978684	0.0651727	0.0551497	0.0387626	0.0916063	0.0978684	0.0893716	0.083562	0.0553844	0.0196741	0.0526465	0.131134	0.100802	0.0734955	0.0428621	0.0730053	0.0822744	0.0752026	0.100882	0.0683902	IGSF9
67	6.00425e-129	2.84422e-127	0.0621986	0.060145	0.0527901	0.0153817	0.0613332	0.0621986	0.040076	0.145447	0.0414605	0.0528749	0.0390822	0.0320218	0.0723121	0.0587606	0.0280002	0.0559717	0.0371141	0.0528223	0.0286435	0.0452265	MAL
68	5.00319e-55	8.73487e-54	0.0677203	0.0311819	0.0247223	0.0191388	0.0574535	0.0503409	0.0879929	0.0560543	0.0713976	0.00482263	0.0767789	0.0925589	0.0677203	0.0364595	0.0428175	0.0333075	0.0853969	0.0485135	0.109631	0.0745904	ITGAV
69	1.09278e-69	2.49997e-68	0.05535	0.0223382	0.0195023	0.0177959	0.048797	0.05535	0.0734117	0.0439672	0.0377244	0.00115544	0.0388817	0.0846396	0.0585089	0.015221	0.0217637	0.0247176	0.0208365	0.0372413	0.0700534	0.0408501	FER1L6
70	6.63967e-229	6.29043e-227	0.247128	0.105734	0.0784703	0.050319	0.244378	0.171938	0.152902	0.209624	0.155229	0.0281344	0.142953	0.187459	0.247128	0.16068	0.0790552	0.13853	0.161636	0.188855	0.15341	0.17298	GALNT6
77	1.18345e-125	5.41482e-124	0.118566	0.0738395	0.0574718	0.0207345	0.178356	0.103415	0.0188109	0.213207	0.0563376	0.0473855	0.0118918	0.00910663	0.146236	0.12852	0.0759388	0.0973286	0.0441002	0.118566	0.0193951	0.0731497	SDC1
79	4.47221e-49	6.87707e-48	0.124954	0.0410651	0.0300713	0.0215647	0.0508606	0.0407002	0.0591532	0.124954	0.0332793	0.0187212	0.0407233	0.062396	0.0486603	0.0213362	0.0387278	0.0404976	0.012711	0.00867644	0.0544174	0.0355597	FAM174B
81	6.25651e-94	2.02735e-92	0.165676	0.0588555	0.0459234	0.0240712	0.0840155	0.0385606	0.069687	0.165676	0.0570401	0.051651	0.05917	0.0652617	0.035974	0.0761236	0.0500628	0.0542483	0.0166012	0.0688109	0.0533499	0.0517483	SLC9A3R2
83	3.16945e-160	1.98686e-158	0.107568	0.0894768	0.0805962	0.0562767	0.146478	0.107568	0.0886253	0.149104	0.0443629	0.0704901	0.0537984	0.104165	0.142438	0.0790214	0.0287753	0.0756303	0.0627331	0.0822676	0.0859418	0.0527113	SCNN1B
84	5.96921e-93	1.90662e-91	0.0922236	0.0282564	0.0132809	0.00190743	0.0712483	0.064596	0.0992664	0.0560476	0.0506175	0.0100114	0.0541466	0.128544	0.0922236	0.0417847	0.0445314	0.0410859	0.0471518	0.0523133	0.0784715	0.0552799	ARHGAP12
84	6.2044e-240	6.26757e-238	0.307873	0.131584	0.109488	0.0844136	0.164201	0.192216	0.0809557	0.221035	0.186447	0.030015	0.095959	0.155019	0.224872	0.307873	0.187699	0.21006	0.19589	0.262324	0.0473584	0.239004	LMO7
85	8.5236e-22	6.1622e-21	0.0179554	0.0107188	0.00932606	0.0078474	0.00886334	0.0122273	0.010996	0.0114583	0.00649406	0.00390991	0.00541806	0.000820444	0.0128617	0.0141512	0.0179554	0.0160367	0.00638605	0.00716119	0.00868685	0.00921596	VPS18
86	5.17243e-188	3.87217e-186	0.258659	0.111864	0.0970992	0.074352	0.258659	0.140563	0.0420411	0.305909	0.121407	0.0507594	0.0581792	0.0927074	0.197312	0.152779	0.088886	0.108616	0.157393	0.185518	0.0858591	0.152301	PRSS8
86	5.7334e-92	1.81232e-90	0.110619	0.049282	0.0445514	0.036773	0.0812001	0.0868529	0.0543178	0.110482	0.0652586	0.00563265	0.0582539	0.128692	0.110619	0.0606261	0.0257819	0.0609319	0.0714143	0.0719008	0.0746617	0.072787	LPIN2
88	2.06372e-69	4.69879e-68	0.0778064	0.0328355	0.0255858	0.0209987	0.0624759	0.0595575	0.0779599	0.0603597	0.0366405	0.018222	0.0456831	0.0940255	0.0778064	0.0250409	0.0273859	0.0283817	0.0277141	0.0288304	0.0647537	0.0403822	KIAA1147
90	3.16173e-78	8.16306e-77	0.0745686	0.0299085	0.0215131	0.0171192	0.0442554	0.0648373	0.0781009	0.0647394	0.0492963	0.00299227	0.0518529	0.113739	0.0745686	0.00910331	0.0167073	0.036494	0.0402758	0.0212047	0.0922133	0.0531793	DOPEY2
93	2.0859e-94	6.80513e-93	0.066086	0.0503807	0.0465105	0.0316165	0.0263106	0.0510194	0.0660017	0.0390107	0.0475281	0.0266785	0.0474829	0.068	0.0471771	0.065932	0.00396893	0.066086	0.0518897	0.0462373	0.0604666	0.0527786	BICDL1
94	6.91276e-186	5.11788e-184	0.10226	0.0801113	0.0591706	0.0261328	0.0865125	0.0791155	0.0725382	0.137771	0.0851371	0.0717203	0.0683197	0.046391	0.0905221	0.128005	0.0882241	0.105853	0.0700345	0.10226	0.0813835	0.0875392	CSTA
94	2.07159e-255	2.26309e-253	0.253763	0.253763	0.196675	0.201234	0.476005	0.0915435	0.0526199	0.510849	0.144823	0.00119032	0.153106	0.287478	0.322349	0.346096	0.15666	0.193846	0.0809639	0.256678	0.101635	0.242017	MT-ND4L
99	5.20446e-67	1.14158e-65	0.0603851	0.0252695	0.0221966	0.0220737	0.0559432	0.055467	0.0628262	0.0474965	0.0239862	0.000180547	0.0307376	0.0793443	0.0603851	0.0185287	0.00199946	0.0254984	0.020312	0.0244217	0.0599938	0.03402	ARHGEF2
99	1.03307e-61	2.0611e-60	0.0647089	0.0408399	0.0383118	0.030223	0.0449078	0.0647089	0.0205223	0.0762656	0.0697608	0.0277638	0.0517465	0.0784974	0.0945964	0.0379962	0.0397235	0.0460916	0.090217	0.0522318	0.0559695	0.0671682	RSAD2
99	8.39298e-90	2.56828e-88	0.119643	0.0611167	0.0525302	0.0413569	0.124201	0.095011	0.132775	0.0433685	0.0835186	0.0106266	0.0833356	0.155489	0.119643	0.0822454	0.0615077	0.0816505	0.111896	0.0941299	0.120822	0.105754	BAIAP2L1
101	3.32672e-68	7.45302e-67	0.0908701	0.0537018	0.0478377	0.0400971	0.0643443	0.0518156	0.0614335	0.0778398	0.0556452	0.00929497	0.0572277	0.055492	0.0678686	0.0908701	0.0416016	0.070356	0.0388656	0.0682549	0.0657117	0.0643175	SGSM3
107	1.33304e-190	1.03013e-188	0.144726	0.0990636	0.0739136	0.0232921	0.126697	0.144726	0.102882	0.172022	0.0881975	0.051746	0.018369	0.103789	0.175159	0.16906	0.121326	0.155527	0.0816857	0.14183	0.139323	0.135254	MAPK3
108	3.71772e-118	1.56443e-116	0.0836028	0.0611716	0.0490143	0.0396814	0.0779388	0.0836028	0.0613101	0.107892	0.053085	0.0191304	0.0505052	0.0961607	0.0991568	0.0674368	0.0252643	0.067987	0.0689089	0.0714615	0.0405628	0.0709367	EHBP1L1
111	4.17876e-47	6.18206e-46	0.0527282	0.0166391	0.00995524	0.00990893	0.0563362	0.0401056	0.0631655	0.0496977	0.0334882	0.00494205	0.0422058	0.0526525	0.0527282	0.0358788	0.0179493	0.0258183	0.0250629	0.0478478	0.0587018	0.037271	MYO5C
114	5.98098e-166	3.87239e-164	0.144251	0.106105	0.0823502	0.0552649	0.0575075	0.144251	0.0506081	0.181663	0.0862855	0.0327063	0.00909897	0.11178	0.150333	0.13793	0.0905245	0.133919	0.0963957	0.0826673	0.0625692	0.116333	FLNB
114	7.86524e-73	1.895e-71	0.0628488	0.0537409	0.0511959	0.0346321	0.0215452	0.0359226	0.0594513	0.0323893	0.0452838	0.0148379	0.0461265	0.051291	0.0419494	0.0534372	0.0403459	0.0628488	0.0466783	0.0253702	0.0555571	0.0519072	GIPR
116	1.18268e-178	8.31545e-177	0.145853	0.0928661	0.0797245	0.0606781	0.137103	0.145853	0.161044	0.154345	0.0789312	0.0363858	0.0849626	0.183272	0.152731	0.104708	0.0553684	0.108937	0.120017	0.10665	0.116985	0.100575	ABCC5
117	4.11823e-90	1.26597e-88	0.134779	0.0515108	0.0431682	0.0460334	0.100369	0.0827532	0.099673	0.186827	0.0745996	0.0246737	0.0453242	0.136726	0.134779	0.00946147	0.06664	0.0327009	0.101839	0.00438265	0.0830582	0.0814524	GRN
118	3.19215e-64	6.67031e-63	0.0726807	0.0177075	0.0105547	0.00939944	0.0726807	0.0412714	0.0481154	0.0301416	0.0387673	0.0079919	0.0343088	0.0415218	0.0503478	0.0347859	0.025328	0.0294385	0.0404741	0.04076	0.0483836	0.0395577	TFCP2L1
119	1.63596e-199	1.32849e-197	0.212927	0.101943	0.0638116	0.03583	0.150194	0.17167	0.156762	0.205353	0.138374	0.0535262	0.0969909	0.189316	0.212927	0.131283	0.108097	0.138665	0.127687	0.11784	0.126057	0.165001	ABHD2
120	4.61435e-198	3.7201e-196	0.233803	0.0619833	0.0665759	0.0606837	0.0942036	0.103098	0.0760556	0.104034	0.0747503	0.0277137	0.0647013	0.102017	0.106818	0.233803	0.0971271	0.0902394	0.0703273	0.171046	0.111527	0.0588525	PLAUR
121	6.59569e-248	6.9127e-246	0.245724	0.1507	0.105865	0.0745563	0.144155	0.239157	0.1956	0.190777	0.217949	0.00340968	0.203354	0.260457	0.281302	0.0888451	0.181843	0.245724	0.235293	0.108488	0.165213	0.2619	TENT5A
121	4.27931e-165	2.75469e-163	0.159324	0.0647369	0.056978	0.0503933	0.149339	0.125639	0.158144	0.173134	0.0735984	0.0053519	0.0696295	0.180996	0.159324	0.0859184	0.0608597	0.0787677	0.103996	0.10192	0.16519	0.097835	DNM2
123	1.98744e-197	1.58325e-195	0.202245	0.108945	0.0876367	0.0650608	0.182037	0.155117	0.158391	0.189501	0.1113	0.0157229	0.0935996	0.206343	0.202245	0.165753	0.0878129	0.147225	0.144385	0.166634	0.134748	0.162502	INF2
124	2.26846e-42	3.03106e-41	0.0369237	0.00729816	0.00413356	0.00139091	0.0420253	0.0299579	0.0516455	0.0448787	0.0215501	0.000963444	0.0279542	0.0612125	0.0369237	0.0236555	0.00998621	0.0147937	0.0174395	0.0311981	0.0638218	0.024649	SLC2A10
128	1.83166e-58	3.42803e-57	0.0358226	0.0169849	0.0141808	0.0138588	0.0359431	0.0358226	0.0437452	0.0319788	0.0195756	0.00277567	0.0277432	0.0524645	0.0346855	0.0131438	0.00328459	0.0190116	0.0338344	0.0239557	0.0489283	0.0261747	DISP1
128	1.37212e-37	1.63824e-36	0.0359288	0.0132718	0.0107113	0.00867844	0.0299145	0.0296882	0.0205088	0.043294	0.0145467	0.00678456	0.00939299	0.0220671	0.0359288	0.0119283	0.0199693	0.0165191	0.0296514	0.0214952	0.00505103	0.0204283	NPAS2
128	3.35641e-162	2.12792e-160	0.200149	0.0730641	0.0522074	0.0330975	0.189235	0.167936	0.122955	0.226844	0.0910579	0.0234934	0.0689053	0.17834	0.200149	0.120655	0.0777858	0.113544	0.106275	0.120949	0.108019	0.135874	CTNND1
129	4.58438e-140	2.42509e-138	0.121578	0.033862	0.0221238	0.016046	0.114828	0.0851638	0.0737648	0.157281	0.0380691	0.00299741	0.0172244	0.0970518	0.121578	0.0632516	0.0418382	0.0545292	0.0450554	0.0707148	0.0736862	0.0555854	LPCAT4
130	3.24974e-79	8.4883e-78	0.0520638	0.0327382	0.0289635	0.0236721	0.0537503	0.0520638	0.0515049	0.0724713	0.029684	0.016876	0.0305586	0.0478271	0.0505207	0.0270065	0.0217314	0.0287881	0.0124829	0.0366706	0.03969	0.0348233	SYTL5
131	9.25712e-150	5.32531e-148	0.143561	0.0879918	0.0663076	0.0506513	0.154363	0.143561	0.117751	0.209727	0.119851	0.0503579	0.0744332	0.0998324	0.172941	0.150087	0.10157	0.120838	0.148778	0.145268	0.158203	0.140815	TMBIM1
131	1.18217e-141	6.30326e-140	0.11214	0.0941532	0.080099	0.0330989	0.0597024	0.079166	0.112569	0.125218	0.0839153	0.0769514	0.0753463	0.103745	0.0934932	0.127751	0.0626518	0.11214	0.109017	0.0921391	0.0833247	0.0923811	CTNNBL1
132	1.07438e-209	9.07621e-208	0.165002	0.0690087	0.0539373	0.0170951	0.0693098	0.0783174	0.0752924	0.0900329	0.089035	0.0414257	0.0551653	0.0522807	0.0860993	0.212901	0.0994368	0.16147	0.134784	0.165002	0.062638	0.136694	IL1RN
134	7.07973e-51	1.12745e-49	0.0209776	0.0190652	0.0186417	0.0115889	0.00943752	0.0209776	0.0344777	0.0206692	0.017261	0.0180039	0.0209197	0.0443755	0.0194335	0.0195028	0.00751456	0.0194645	0.0237228	0.0155	0.0388348	0.0185861	RAB37
135	9.93406e-80	2.61719e-78	0.0479676	0.029431	0.0279011	0.0214797	0.0459229	0.0479676	0.0622795	0.046519	0.0337731	0.0170006	0.0319932	0.0713917	0.0534454	0.0371785	0.0292608	0.0365152	0.0379334	0.0423152	0.0762579	0.038669	SYTL4
136	2.67434e-116	1.10322e-114	0.102601	0.0864466	0.0742398	0.056746	0.103272	0.103259	0.0587456	0.131617	0.0504975	0.0110913	0.0355684	0.0817617	0.112707	0.115093	0.065644	0.102601	0.0451828	0.0981921	0.0383371	0.0758803	MICALL2
137	2.55244e-19	1.67391e-18	0.0197431	0.00703628	0.00741959	0.0059784	0.0162591	0.0147232	0.020396	0.0235138	0.00775943	0.00241588	0.000657693	0.0252368	0.0197431	0.0131648	0.00894725	0.00856204	0.00978953	0.0144218	0.0253882	0.00911333	DTX4
137	1.71133e-55	3.03034e-54	0.0609345	0.017268	0.0134004	0.0125686	0.0507772	0.0379734	0.0746183	0.0480797	0.0314466	0.00190595	0.0411451	0.100025	0.0609345	0.0345324	0.0185796	0.0223526	0.0468114	0.0392514	0.0805239	0.031006	LIMK2
137	3.58996e-149	2.04068e-147	0.199397	0.0857056	0.0611679	0.0558081	0.193809	0.14915	0.207969	0.207336	0.129599	0.00048857	0.138269	0.271382	0.199397	0.138164	0.0957295	0.124699	0.185677	0.14993	0.167511	0.176991	PLXNB2
139	1.70307e-150	9.89904e-149	0.104608	0.0522392	0.0382876	0.0079286	0.0625326	0.0633205	0.0993689	0.0513066	0.107474	0.0374316	0.103306	0.0928151	0.0712638	0.122763	0.0717975	0.0951867	0.105311	0.104608	0.100086	0.103712	NKX6-2
142	1.17688e-65	2.52689e-64	0.0553813	0.0323968	0.0222861	0.0158265	0.0664336	0.0432529	0.0530246	0.0632163	0.0324901	0.00252312	0.0351292	0.0738433	0.057987	0.053128	0.0443746	0.0392993	0.0131682	0.0553813	0.0747185	0.0414125	SLC22A23
143	6.15025e-181	4.39802e-179	0.5439	0.363232	0.244482	0.129298	0.147361	0.172614	0.432916	0.095517	0.445916	0.0180201	0.506382	0.0787868	0.147988	0.6151	0.000210075	0.5439	0.474995	0.416514	0.344908	0.66691	IGKC
143	1.12929e-86	3.30779e-85	0.05591	0.027398	0.0207869	0.0055785	0.0743051	0.05591	0.0303721	0.0913824	0.017162	0.0214669	0.0198895	0.0308043	0.0636991	0.0115154	0.0194606	0.0207162	0.0213832	0.0307173	0.0216124	0.0241559	ADH7
145	8.7298e-84	2.4378e-82	0.0940646	0.0428365	0.0432158	0.0400149	0.0790549	0.0940646	0.101144	0.107021	0.059928	0.0257443	0.0699216	0.152309	0.127624	0.0298733	0.0404443	0.0438571	0.0871313	0.0503446	0.102894	0.0607093	MX2
147	4.46672e-70	1.02959e-68	0.0753445	0.0320622	0.021136	0.00984448	0.0322421	0.0495799	0.0616802	0.060239	0.0468534	0.00116697	0.0475667	0.0490062	0.0549025	0.0753445	0.0240324	0.059463	0.036039	0.0409593	0.0559027	0.05721	SLC7A11
147	1.86094e-191	1.44472e-189	0.166718	0.093764	0.072896	0.0206561	0.178712	0.166718	0.142534	0.168013	0.0801431	0.06949	0.0474695	0.218679	0.212358	0.078006	0.0677442	0.107444	0.137208	0.113955	0.150745	0.110135	DSG2
148	1.57713e-177	1.09966e-175	0.178397	0.059716	0.0420365	0.0170456	0.137627	0.142041	0.146058	0.119671	0.135323	0.02101	0.117727	0.160967	0.178397	0.106003	0.0528328	0.115905	0.153957	0.111306	0.111971	0.149553	FAM102A
153	3.24047e-81	8.75737e-80	0.054176	0.0373817	0.0349078	0.0273982	0.055655	0.054176	0.00271645	0.0974527	0.0407035	0.0355215	0.0366859	0.0319487	0.0664143	0.034278	0.0152913	0.0371813	0.0536559	0.0433943	0.0380384	0.0432283	SECTM1
157	4.65039e-48	6.99394e-47	0.0474966	0.00929155	0.00504486	0.000833936	0.0185016	0.0298286	0.0693179	0.0633006	0.035981	0.00909178	0.049692	0.0640943	0.0474966	0.0219397	0.0223145	0.0186965	0.0505254	0.0298516	0.0658098	0.041545	GAREM1
160	7.87277e-27	6.80157e-26	0.0365846	0.0103033	0.00637878	0.00571472	0.0236594	0.0254014	0.0214997	0.0382239	0.0173274	0.00215947	0.0198624	0.0389791	0.0365846	0.00463726	0.011655	0.0105664	0.0120843	0.00429796	0.0105165	0.0227216	AFF1
161	5.40642e-36	6.20323e-35	0.0291231	0.00839895	0.0105164	0.00265382	0.0308412	0.0228504	0.0269296	0.0195053	0.0186314	0.00532429	0.0157067	0.0385703	0.0285818	0.0240621	0.0151116	0.017439	0.0263289	0.0291231	0.0364152	0.0230937	ARHGAP42
162	4.88035e-138	2.53763e-136	0.0687357	0.042118	0.0303168	0.0273547	0.0667299	0.0687357	0.0366191	0.112148	0.0540619	0.021243	0.0294162	0.0835447	0.078537	0.0567872	0.0302	0.0532339	0.0635654	0.0589676	0.0469485	0.0629878	VSIR
163	1.91206e-162	1.21452e-160	0.17978	0.0652848	0.0435673	0.0253585	0.100828	0.0824698	0.073296	0.0932421	0.0778678	0.00273624	0.0366337	0.116728	0.111346	0.17978	0.0644843	0.117599	0.0915475	0.140426	0.0527969	0.104115	EPS8
163	4.03191e-48	6.0774e-47	0.105525	0.0353464	0.0357803	0.0325398	0.0821658	0.0763957	0.0760828	0.0706911	0.0536728	0.00855568	0.0511518	0.139351	0.105525	0.0208584	0.0202919	0.0318676	0.0839344	0.0595727	0.0645994	0.0634966	XAF1
163	1.12513e-29	1.06415e-28	0.02022	0.0167737	0.0159822	0.008113	0.0213862	0.0196122	0.0382905	0.0152493	0.0215678	0.0103522	0.0278432	0.0432531	0.0217545	0.0194812	0.00717008	0.02022	0.0287765	0.0225502	0.0357005	0.0225376	FAM20A
164	1.48791e-83	4.13093e-82	0.0644632	0.0470435	0.0442983	0.0216362	0.0372964	0.0644632	0.0398022	0.0319928	0.0516222	0.0495213	0.0297232	0.0606465	0.070018	0.0218266	0.0337401	0.0468017	0.0746835	0.0439145	0.0780968	0.0588789	SMPDL3A
164	6.0185e-86	1.73857e-84	0.168277	0.0683995	0.0665856	0.0349034	0.120338	0.094892	0.155264	0.202602	0.126275	0.032366	0.144913	0.151929	0.0932012	0.168277	0.0966801	0.0902499	0.0999631	0.0719983	0.149132	0.123302	ATF4
169	1.09819e-23	8.59934e-23	0.0325527	0.0100374	0.00778177	0.00404927	0.0266761	0.0238045	0.0389566	0.0298257	0.0254568	0.00101487	0.033636	0.0292992	0.0325527	0.0311374	0.0124484	0.0169799	0.0252833	0.0203041	0.0435362	0.0282356	ZSWIM6
169	2.08236e-87	6.21889e-86	0.103692	0.0762038	0.0736862	0.0623871	0.0983319	0.103407	0.0609038	0.114706	0.0681647	0.0136119	0.0864877	0.137506	0.125822	0.0919579	0.0697239	0.0734615	0.099328	0.103692	0.0402485	0.0895576	VEGFA
169	1.29435e-138	6.7934e-137	0.114839	0.0768327	0.0583273	0.0432106	0.144825	0.114839	0.0400057	0.183998	0.0791334	0.0413887	0.0300298	0.0838512	0.135485	0.115119	0.0766934	0.096281	0.0829365	0.0996317	0.0444727	0.0837911	NR2F6
170	3.53887e-107	1.32611e-105	0.11116	0.0544228	0.0438049	0.0313136	0.0903082	0.0872895	0.0421489	0.134647	0.0596665	0.0234391	0.0285921	0.0796871	0.11116	0.107771	0.036011	0.0945783	0.0496819	0.0869833	0.0353116	0.0831673	ST14
170	1.32856e-205	1.1029e-203	0.128277	0.0996834	0.0728399	0.00885131	0.117046	0.128277	0.0301787	0.0963667	0.0996974	0.0571668	0.0126242	0.0447934	0.136091	0.121659	0.0952744	0.143146	0.12504	0.128866	0.0360972	0.1488	DSC2
171	8.12173e-54	1.38549e-52	0.038186	0.0198887	0.0117858	0.00528466	0.0376463	0.038186	0.0407585	0.033985	0.0265233	0.0145961	0.0307645	0.046296	0.0527991	0.0255687	0.0110374	0.0289993	0.0369478	0.03065	0.0381287	0.0274842	MAP7D2
173	2.06341e-49	3.19054e-48	0.0547718	0.0174199	0.0121482	0.0119278	0.0192036	0.0547718	0.00129306	0.0303449	0.0293684	0.00579024	0.0173011	0.0943001	0.0678123	0.00647132	0.0393024	0.0259539	0.0518453	0.0159057	0.0497549	0.0487181	ARHGAP5
175	1.16878e-156	7.07557e-155	0.143045	0.0646402	0.0564578	0.0451949	0.106921	0.125936	0.0849708	0.12629	0.0727536	0.0110501	0.0558541	0.168709	0.143045	0.0588372	0.0294187	0.0780396	0.107878	0.0791935	0.0706412	0.0915682	FBLIM1
175	9.05643e-64	1.87259e-62	0.0448876	0.0224491	0.0204322	0.0207513	0.0418284	0.0448876	0.0541319	0.0439181	0.0222376	0.000368085	0.0028148	0.0698733	0.0491802	0.0160312	0.0202685	0.0216032	0.0310339	0.0248212	0.0335494	0.032251	AC009133.1
175	2.28787e-149	1.30494e-147	0.105867	0.0453538	0.0294133	0.0258373	0.11372	0.0833644	0.0405293	0.108628	0.0548967	0.00649159	0.0187116	0.0864576	0.109942	0.103692	0.0611494	0.0732339	0.0649807	0.105867	0.0682345	0.0802246	ITGB4
178	8.1709e-144	4.42707e-142	0.126227	0.047004	0.0370952	0.0392804	0.0955238	0.0938128	0.0908395	0.126116	0.0706323	0.000389719	0.0675926	0.0776055	0.110046	0.125245	0.0646658	0.0851518	0.110321	0.126227	0.0816937	0.100497	LAMA3
179	4.37091e-44	6.06502e-43	0.0422838	0.0256761	0.0243343	0.0232658	0.037709	0.0346966	0.0199544	0.0860025	0.00902821	0.0103984	0.0107577	0.0212773	0.0422838	0.014218	0.00950112	0.0161518	0.0106635	0.0192435	0.0164665	0.0122958	EPHB6
181	2.67272e-103	9.68008e-102	0.117828	0.050747	0.0275665	0.0114228	0.0967966	0.117828	0.128415	0.10078	0.0859455	0.0173625	0.0746423	0.146861	0.129507	0.0377586	0.0658367	0.0626615	0.0696267	0.0485985	0.122863	0.0960908	RASSF6
182	9.83217e-16	5.49775e-15	0.0108656	0.00932462	0.00943905	0.00717936	0.00725833	0.0114051	0.0102272	0.0148371	0.00781657	0.0048339	0.00475248	0.00859394	0.0107732	0.00862896	0.0108656	0.011751	0.00574889	0.00551555	0.0251421	0.0111315	TRAFD1
183	9.55651e-65	2.0107e-63	0.0393316	0.016383	0.0116374	0.015483	0.0410019	0.0393316	0.0424803	0.0447074	0.0417917	0.0085288	0.0351368	0.0347756	0.0450076	0.0466554	0.0389968	0.0174711	0.0448228	0.0481634	0.0561222	0.0480784	LAMC2
186	2.31995e-45	3.30669e-44	0.0388154	0.0163229	0.0119191	0.0114502	0.0411806	0.030488	0.0362735	0.0490539	0.0248947	0.00936486	0.0261041	0.0346249	0.0421977	0.0381562	0.0228028	0.0260782	0.0191884	0.0388154	0.0298615	0.0284532	SHH
186	7.36179e-51	1.17125e-49	0.046689	0.0135908	0.00896559	0.00711499	0.043131	0.0325681	0.0472561	0.0384095	0.0216041	0.00270066	0.0284497	0.0711153	0.046689	0.0194255	0.0183193	0.0176948	0.0341037	0.0247327	0.0563075	0.0303797	SP1
187	2.38689e-66	5.17462e-65	0.039321	0.0288744	0.0254617	0.00663135	0.0346594	0.039321	0.0411231	0.0282481	0.0324391	0.0219767	0.0323978	0.0407971	0.046712	0.00618648	0.02522	0.0411303	0.0429151	0.0272164	0.0416994	0.0448135	SSTR1
189	1.60182e-108	6.12563e-107	0.125763	0.0686593	0.0663077	0.0476246	0.109758	0.102437	0.0571117	0.155508	0.0690526	0.0450322	0.0190779	0.0967412	0.125763	0.0836399	0.0867326	0.0831165	0.0745259	0.0732906	0.0389457	0.0901585	LRP10
189	6.38068e-41	8.23692e-40	0.0237347	0.0123178	0.0120691	0.00761463	0.0201725	0.0237347	0.0363192	0.0375375	0.0137769	0.0149124	0.0211864	0.0482733	0.0281327	0.00850525	0.00324745	0.0128492	0.0274569	0.00715079	0.0353201	0.0160698	RDH12
191	1.0006e-110	3.90212e-109	0.099663	0.0472139	0.041443	0.0325907	0.119538	0.099663	0.101346	0.128752	0.0668179	0.0166503	0.0699187	0.142573	0.128586	0.0791696	0.0580149	0.0646516	0.0882255	0.0888725	0.0933631	0.077791	ITPR3
191	2.18331e-150	1.26685e-148	0.189533	0.0550891	0.0449062	0.0199047	0.172471	0.117927	0.0700682	0.121864	0.0872722	0.0103935	0.00950879	0.0635201	0.189533	0.129633	0.0610892	0.0866266	0.106347	0.145028	0.0233929	0.106479	ANXA11
199	1.06219e-69	2.43165e-68	0.0731666	0.0371337	0.027533	0.0242948	0.0726257	0.0731666	0.0853984	0.0771899	0.0532946	0.0115097	0.0524086	0.0954818	0.0865671	0.0595637	0.0361864	0.0561883	0.0569622	0.0440395	0.0410757	0.0587296	SUN1
203	1.18964e-126	5.48803e-125	0.122604	0.0907088	0.0752884	0.0461171	0.0966501	0.0987561	0.109504	0.136028	0.0828876	0.0410199	0.0762288	0.114778	0.122604	0.108888	0.0643407	0.103087	0.0818013	0.0815887	0.115656	0.0952164	CACFD1
203	3.36206e-154	2.00278e-152	0.126652	0.0502082	0.030556	0.00632905	0.128441	0.126652	0.0977037	0.138137	0.0754323	0.0427301	0.0475695	0.148842	0.148251	0.0779329	0.0315889	0.0727026	0.090168	0.086946	0.115705	0.0883848	STK24
204	1.29912e-131	6.38857e-130	0.104725	0.0855556	0.0723473	0.0446056	0.105061	0.0900277	0.0786819	0.130307	0.0777005	0.0369031	0.0560039	0.0818291	0.110339	0.115361	0.0605626	0.104725	0.0612654	0.0850999	0.0521659	0.0832753	IL17RE
208	3.39617e-102	1.21171e-100	0.0851229	0.0708367	0.070444	0.0503218	0.0512022	0.0588201	0.0818001	0.0572776	0.0719766	0.0313918	0.0558957	0.0881425	0.0614781	0.091506	0.0593902	0.0851371	0.0854782	0.0851229	0.0924399	0.0863828	PLCXD1
208	9.17733e-18	5.64751e-17	0.00890042	0.0066754	0.00647399	0.00379408	0.0069495	0.00890042	0.00927209	0.0106712	0.00881798	0.00517387	0.00863859	0.00984609	0.00998434	0.0113714	0.0100489	0.00947155	0.00968109	0.00952463	0.00943212	0.0070957	EHD2
211	4.84123e-135	2.43426e-133	0.107348	0.0467613	0.034719	0.0216699	0.0925967	0.0851263	0.0699971	0.104345	0.0487828	0.0147432	0.0207506	0.0586704	0.107348	0.0758913	0.0383857	0.0646151	0.0389145	0.0800303	0.0610305	0.0672591	CAPN5
213	8.57455e-81	2.30427e-79	0.106259	0.0395929	0.0271251	0.0131019	0.085203	0.0784395	0.0624476	0.0996649	0.0702172	0.0218455	0.0710569	0.117258	0.106259	0.0670315	0.0495234	0.0595315	0.103371	0.0772548	0.0822722	0.0845366	ERBIN
213	5.84423e-46	8.4448e-45	0.0347258	0.0209971	0.0159934	0.00969169	0.0256714	0.0302546	0.0507383	0.0280363	0.0390889	0.00757075	0.0356769	0.0550722	0.0347258	0.0424006	0.0336575	0.0394295	0.0472923	0.0424758	0.0505578	0.0471746	PPARD
215	1.10662e-46	1.62211e-45	0.0282589	0.0136321	0.0137239	0.0132961	0.0238533	0.0282589	0.0444723	0.0224152	0.0161018	0.00469972	0.0200848	0.0599109	0.0271674	0.00855811	0.00618981	0.0127184	0.0297523	0.0182885	0.0477242	0.0192397	ACER2
219	1.39487e-22	1.04143e-21	0.0297603	0.0126477	0.00969033	0.00719771	0.0278372	0.0188965	0.0293164	0.029439	0.0138556	0.00975354	0.0188971	0.0387265	0.0297603	0.023977	0.0182727	0.0189204	0.0208427	0.0229207	0.0346684	0.0179364	PRDM16
219	7.72561e-82	2.10481e-80	0.0478511	0.0321051	0.0183275	0.00669777	0.0184331	0.032589	0.0266832	0.0329487	0.0442921	0.0310056	0.0316167	0.0247718	0.0289939	0.0715821	0.0363695	0.0564059	0.0343289	0.0478511	0.0241022	0.0409397	UPK1B
221	1.44713e-14	7.63833e-14	0.0113031	0.00839381	0.00670476	0.00497639	0.0161058	0.0117408	0.00950352	0.0154518	0.0110333	0.00501968	0.00608101	0.0169624	0.0157752	0.00925536	0.0113031	0.00897108	0.0119724	0.0116511	0.0099126	0.0103763	ACOX3
227	1.20176e-67	2.66214e-66	0.0844081	0.0144559	0.0107871	0.00891586	0.057341	0.0624666	0.0832627	0.054866	0.0346813	0.00769126	0.052122	0.103459	0.0844081	0.0195247	0.0141535	0.0247497	0.051794	0.0371572	0.082507	0.0485705	SLK
227	6.47199e-54	1.10631e-52	0.0350444	0.0218514	0.0198188	0.0161603	0.0352621	0.0350444	0.0384299	0.0398868	0.0270447	0.00676312	0.0251101	0.0559676	0.0423684	0.0217799	0.00371463	0.0238127	0.0305812	0.0257855	0.0395444	0.028814	KHNYN
228	4.8861e-62	9.79497e-61	0.0477399	0.0363753	0.0317151	0.0242353	0.0537102	0.0477399	0.0327633	0.0821082	0.027217	0.00729272	0.0276281	0.0373629	0.05299	0.0391999	0.0227722	0.0401134	0.0311409	0.0366447	0.0305438	0.0343518	RECQL5
230	1.15201e-52	1.91552e-51	0.092944	0.0272941	0.0217987	0.0172137	0.0649315	0.0389523	0.0786632	0.092944	0.0492908	0.015864	0.0583663	0.0866004	0.0540303	0.00626852	0.0200152	0.0214026	0.058044	0.0152146	0.0669281	0.0561698	TMEM181
231	8.06979e-21	5.6197e-20	0.0216044	0.00660465	0.00452658	0.00236362	0.0149824	0.0128113	0.0230171	0.0122897	0.0131095	0.00701345	0.0133374	0.0221414	0.0216044	0.0119379	0.0111794	0.00936911	0.0203903	0.0173702	0.0370479	0.0179642	WBP1L
231	2.58149e-150	1.49272e-148	0.153454	0.110233	0.0956283	0.0705474	0.144977	0.153454	0.0115992	0.19599	0.119627	0.054681	0.0779745	0.153091	0.177352	0.159019	0.0926961	0.141786	0.142957	0.1215	0.132783	0.139262	SPINT1
231	1.90591e-24	1.53655e-23	0.0249304	0.00659034	0.00571231	0.004706	0.00947379	0.00642436	0.0112127	0.0269521	0.00756271	0.00607859	0.0129696	0.00999905	0.0142671	0.0249304	0.0245576	0.0087977	0.00926097	0.0181246	0.0107121	0.00928356	APOC1
236	1.05582e-35	1.20524e-34	0.0153111	0.0155065	0.0137232	0.0075165	0.0134499	0.0153111	0.0207195	0.017761	0.0170222	0.0100846	0.0174095	0.0189845	0.0167156	0.0251173	0.00773151	0.0212768	0.0173567	0.019611	0.0200987	0.0181854	NPAS1
239	1.3139e-127	6.12875e-126	0.169272	0.0458193	0.0473141	0.0437436	0.150839	0.12106	0.13607	0.163046	0.0541739	0.0142251	0.0575448	0.137081	0.169272	0.0926863	0.0486145	0.0585346	0.0758611	0.0698875	0.116186	0.0770572	SPTBN1
243	5.17185e-31	5.11813e-30	0.0183707	0.0133657	0.0135819	0.00937411	0.018231	0.0183707	0.0118225	0.0312365	0.014733	0.011325	0.00815013	0.014683	0.02316	0.00620917	0.0103966	0.0126592	0.0109417	0.0124874	0.00596041	0.0165196	SLC16A9
247	5.74746e-35	6.41458e-34	0.0167727	0.012214	0.00910397	0.00805673	0.0159812	0.0167727	0.00655792	0.017316	0.00799123	0.00484298	0.00597866	0.00658631	0.0127915	0.0121019	0.0125059	0.0130051	0.00738823	0.0114603	0.00380229	0.00921572	SYT16
249	6.61232e-72	1.56724e-70	0.0530307	0.0364046	0.0353609	0.027994	0.0444294	0.0530307	0.0653696	0.0898284	0.0369498	0.0211548	0.0387727	0.101547	0.0616399	0.0302278	0.0204752	0.0346466	0.0522201	0.0368459	0.0591027	0.0443988	APOL2
250	2.85262e-32	2.9392e-31	0.0147445	0.0129165	0.00947354	0.00742215	0.018747	0.0147445	0.0133367	0.0246687	0.0109429	0.00780751	0.00955591	0.0158046	0.0137728	0.00950351	0.00985799	0.0106333	0.012533	0.0113501	0.0158409	0.0124155	ECM1
251	1.40158e-13	7.06116e-13	0.00841976	0.00331552	0.00232238	0.0023786	0.00771676	0.00478023	0.00820869	0.00532923	0.00232631	0.00524107	0.00297779	0.00904292	0.00960685	0.00783644	0.00841976	0.00491108	0.00888671	0.00261848	0.0046315	0.00498769	RTP4
254	2.42157e-58	4.52702e-57	0.0351611	0.0219199	0.0191032	0.0129586	0.0356107	0.0351611	0.0298859	0.0325315	0.018564	0.0157517	0.0171511	0.0232187	0.0407491	0.0251914	0.0189102	0.0250555	0.0187505	0.0268356	0.0338703	0.0231664	CNNM4
257	1.77402e-39	2.22087e-38	0.0311194	0.029646	0.0311194	0.0253284	0.0206308	0.0241354	0.021965	0.0378918	0.0371069	0.023295	0.0268754	0.022124	0.0295687	0.0328953	0.013991	0.0326327	0.0365284	0.0291446	0.0242974	0.0339896	LINC00520
258	5.94689e-30	5.6774e-29	0.0278328	0.0153321	0.0154489	0.00815245	0.00596575	0.0141162	0.0320555	0.0120658	0.0139644	0.00526866	0.0221092	0.0324753	0.0180886	0.0278328	0.011388	0.0213401	0.0159034	0.0193809	0.0333393	0.0193701	IRX5
261	4.65792e-122	2.05279e-120	0.137207	0.065483	0.0536345	0.0440418	0.102758	0.106722	0.0767158	0.109247	0.0735557	0.015611	0.0575581	0.107847	0.137207	0.106147	0.0781848	0.0874507	0.0684599	0.104757	0.0792068	0.0940021	TCF7L2
262	2.18005e-33	2.32331e-32	0.018993	0.0120373	0.00978654	0.000889366	0.0188641	0.018993	0.0215606	0.019667	0.0161223	0.0126668	0.0155176	0.0220141	0.0223877	0.0162733	0.009704	0.0164758	0.0175977	0.0176694	0.0224341	0.0163978	LINC00365
263	2.0043e-74	4.94266e-73	0.0725641	0.0398494	0.0342514	0.0356872	0.0591942	0.0562423	0.0436513	0.0611202	0.0286332	4.65727e-05	0.0280251	0.0705582	0.0725641	0.0551693	0.0440632	0.0491929	0.0421663	0.0546144	0.0592473	0.0506601	ARHGEF16
263	8.30992e-117	3.44072e-115	0.0845284	0.0518251	0.033107	0.00896203	0.0504769	0.0449033	0.0235906	0.050872	0.0329326	0.0289364	0.023414	0.019238	0.0504742	0.108482	0.0514558	0.0845284	0.0421684	0.0781168	0.0165304	0.0607829	CCDC88B
264	2.36339e-13	1.17553e-12	0.00972234	0.00575714	0.00355265	0.00314157	0.00570802	0.00500246	0.008565	0.0149949	0.00606412	0.00112101	0.00627794	0.00559084	0.00867871	0.00899553	0.00972234	0.00592145	0.00147217	0.00235295	0.00448026	0.00381554	ZNF205
266	9.91649e-28	8.82641e-27	0.0192874	0.00444981	0.00384744	0.00198681	0.0189151	0.0132186	0.0132001	0.0165722	0.00776959	0.00543061	0.00820006	0.00755072	0.0192874	0.00807922	0.00829245	0.00494836	0.0141414	0.012728	0.017011	0.0101297	TLR3
269	3.74898e-89	1.13889e-87	0.0446945	0.0259791	0.0136091	0.0112784	0.0506414	0.0446945	0.0234679	0.08186	0.022429	0.0110745	0.00662739	0.0426499	0.0494831	0.0451626	0.0214405	0.0374149	0.0304787	0.0401507	0.0138077	0.0298697	ITPKA
271	4.22778e-99	1.44981e-97	0.116547	0.0408398	0.0338063	0.0229268	0.090171	0.0932307	0.106474	0.132172	0.0571076	0.0109548	0.0544666	0.139827	0.116547	0.0592702	0.0597601	0.0518212	0.0711427	0.0644212	0.12354	0.0740547	SHROOM3
272	5.31813e-108	2.01309e-106	0.102322	0.0451287	0.0262403	0.015731	0.08864	0.0835553	0.0335835	0.114402	0.0422055	0.00484406	0.00286946	0.0499799	0.102322	0.121385	0.0528321	0.0996216	0.0623666	0.102326	0.00951963	0.0878898	PKP3
273	4.87892e-34	5.31264e-33	0.0349287	0.0139091	0.0108363	0.00936976	0.0368875	0.0246144	0.0366197	0.0389136	0.0157149	2.50368e-05	0.0226527	0.0445165	0.0349287	0.0245306	0.0142007	0.0159917	0.0234071	0.0279852	0.0304335	0.0177479	NECTIN4
273	2.92692e-19	1.91389e-18	0.0351543	0.00951591	0.00640285	0.00204327	0.0206651	0.0223706	0.0306517	0.0351543	0.0102773	0.00391829	0.00727742	0.0417513	0.0238536	0.012098	0.00599284	0.0136569	0.0169997	0.0124257	0.0288233	0.0179101	UBE4A
274	3.04644e-48	4.61062e-47	0.0725624	0.0122453	0.0102179	0.00859554	0.03755	0.0204531	0.0236658	0.0725624	0.0145354	0.0075722	0.00468463	0.0334072	0.0299722	0.0272931	0.00462332	0.0221486	0.0264105	0.0306494	0.0113652	0.0229152	B3GNT3
276	9.8536e-75	2.43709e-73	0.112904	0.0242752	0.0249767	0.0385752	0.0979047	0.0383247	0.125494	0.125047	0.0420514	0.00760785	0.0442921	0.13848	0.112904	0.0680075	0.0690577	0.00757394	0.0620779	0.0724382	0.124276	0.0475363	LSR
279	3.89313e-113	1.56556e-111	0.11076	0.0438848	0.0327217	0.013299	0.0798359	0.0834565	0.0623778	0.0920266	0.0626121	0.0142587	0.033879	0.0811819	0.11076	0.0694102	0.0379039	0.0657724	0.0721184	0.0737279	0.0881269	0.0767688	PDCD6IP
280	2.15757e-29	2.01955e-28	0.029083	0.0111388	0.00823796	0.00647439	0.0280976	0.029083	0.0295699	0.0182382	0.0225178	0.00638333	0.0161565	0.0493518	0.0312075	0.00728516	0.0147358	0.0112847	0.021661	0.0119546	0.0374008	0.02027	OTUD7B
280	1.21055e-18	7.73766e-18	0.0182301	0.00609887	0.00139257	0.00458888	0.0202233	0.0157223	0.0090378	0.0138148	0.00458696	0.000212779	0.000873476	0.0187888	0.0182301	0.00752423	0.0128012	0.00588907	0.00971784	0.0100137	0.0170185	0.00701515	TMEM144
282	1.46591e-62	2.96346e-61	0.0371752	0.0140521	0.0117362	0.00823977	0.0394076	0.0371752	0.0424384	0.0407563	0.0271294	0.00781645	0.0335282	0.0476516	0.0484027	0.0263965	0.00647712	0.0256379	0.0348746	0.0321344	0.0456413	0.0316061	PML
284	1.5358e-77	3.94091e-76	0.0870379	0.0561152	0.0418538	0.0303142	0.086663	0.0698614	0.067194	0.101484	0.0519304	0.00415178	0.0526952	0.0608596	0.0870379	0.0856078	0.0234029	0.0694002	0.0652454	0.0712062	0.0776883	0.0756832	RNPEPL1
286	1.21798e-111	4.80007e-110	0.11877	0.0557456	0.0441501	0.0304218	0.108051	0.0957789	0.093537	0.10779	0.0621113	0.0207835	0.0493454	0.0956143	0.11877	0.0781232	0.0376969	0.0696179	0.0828015	0.0836365	0.0651319	0.0869152	GAK
302	3.6042e-116	1.48316e-114	0.110113	0.0924792	0.072792	0.0485092	0.0987706	0.0930871	0.0721312	0.106604	0.106407	0.03544	0.0661279	0.0662667	0.0986095	0.115443	0.061243	0.110113	0.0793421	0.10249	0.0690433	0.114084	STXBP2
308	2.0293e-12	9.60873e-12	0.00607144	0.00591108	0.00623653	0.00870561	0.0143302	0.0110011	0.0242316	0.0130845	0.00751527	0.00261606	0.0129535	0.0311864	0.0203354	0.00745298	0.00607144	0.00616785	0.0143052	0.00700793	0.0216187	0.00925152	UHRF2
322	4.22381e-43	5.73283e-42	0.112297	0.0511802	0.0441328	0.0378289	0.0871758	0.0523447	0.0653456	0.112297	0.0186215	0.0145352	0.0186595	0.0721163	0.0653373	0.0645635	0.0422821	0.0482922	0.0293874	0.0561665	0.0509892	0.0455901	RASSF7
326	2.25513e-94	7.35009e-93	0.0933075	0.0595499	0.0560776	0.0279725	0.0344556	0.0561448	0.0689502	0.0745103	0.0718878	0.0124814	0.0786823	0.0283488	0.0550019	0.0920442	0.0365008	0.0933075	0.0783233	0.06054	0.0677989	0.0824395	SYNJ2
328	4.40864e-94	1.43272e-92	0.0729559	0.0534833	0.0451968	0.0357014	0.0937761	0.0729559	0.040381	0.0800553	0.0403273	0.0289133	0.00874304	0.0628525	0.0768836	0.0607871	0.0476971	0.0563884	0.0697378	0.0663196	0.0136264	0.0586028	TJP3
330	8.57722e-64	1.7757e-62	0.0356608	0.0196025	0.0186574	0.0170153	0.0330486	0.0356608	0.0232667	0.0295953	0.00642619	0.0071567	0.000864677	0.0351864	0.0354811	0.0191812	0.0193557	0.0224158	0.0169425	0.0249999	0.0359546	0.0158234	ATP10B
330	5.05727e-65	1.0701e-63	0.112995	0.0150281	0.0132388	0.00788176	0.112995	0.0852553	0.00312365	0.0361272	0.0516798	0.0210574	0.0470785	0.0525807	0.0951148	0.0650144	0.0343116	0.0198537	0.0837974	0.0812016	0.0220284	0.0596873	SGK1
331	1.03371e-51	1.68131e-50	0.0753112	0.0281893	0.0237093	0.0161131	0.0419717	0.0519643	0.00216694	0.0772095	0.0335569	0.0158082	0.0169748	0.0269518	0.0753112	0.0231911	0.0171455	0.028492	0.054548	0.036685	0.00984898	0.0430233	MX1
332	1.12926e-22	8.47274e-22	0.0197734	0.00874772	0.00779931	0.00458226	0.0152314	0.0197734	0.0106248	0.0168499	0.00907047	0.00133074	0.00742723	0.0132552	0.0213581	0.00625689	0.00792479	0.00772566	0.0117392	0.0102413	0.00775805	0.0130271	NR3C2
333	5.40646e-53	9.07062e-52	0.0346376	0.024571	0.0237349	0.0163427	0.0296615	0.0346376	0.0219141	0.0660391	0.0246669	0.0155856	0.0206776	0.0414742	0.0384334	0.013723	0.000954432	0.0233271	0.0220832	0.0201798	0.0326555	0.0263268	ABCG1
335	2.68908e-11	1.19849e-10	0.0192635	0.0107522	0.00908123	0.007747	0.0125823	0.0159348	0.0215127	0.0254443	0.0128828	0.00608648	0.0179254	0.0209966	0.0192635	0.016327	0.0103173	0.0158756	0.00755245	0.0155104	0.0265358	0.0194562	MON1B
337	7.61407e-12	3.48806e-11	0.00851302	0.00434623	0.00504996	0.00276698	0.0108573	0.00895879	0.00902559	0.00480764	0.0051	0.00167222	0.00527283	0.0234889	0.0115664	0.010238	0.00851302	0.00531138	0.00915672	0.00985864	0.0121811	0.00651002	DAB2IP
341	2.97047e-20	2.02528e-19	0.0434771	0.0245331	0.0205898	0.0188144	0.0405854	0.0164622	0.0403706	0.0434771	0.0362331	0.0108228	0.0278824	0.0856534	0.00950685	0.0190956	0.0102586	0.0119139	0.0520955	0.0309829	0.046385	0.0346252	PDGFA
342	5.92213e-58	1.09955e-56	0.0367068	0.0179658	0.0158751	0.0146686	0.0262344	0.0367068	0.0205779	0.0259461	0.0162149	0.00169113	0.011866	0.0379369	0.0306554	0.0136769	0.00273755	0.0186473	0.0282514	0.017475	0.0260081	0.0228215	PRSS12
344	1.61905e-59	3.10462e-58	0.0577959	0.0281763	0.0211883	0.0124933	0.0462456	0.0423158	0.0383929	0.0535815	0.028349	0.00858923	0.0273866	0.0503416	0.0577959	0.0395546	0.0278031	0.0384939	0.0327751	0.0309314	0.0324282	0.0368693	SLC25A25-AS1
344	2.98119e-33	3.16403e-32	0.04189	0.0163203	0.0112346	0.0116049	0.0391418	0.0320857	0.0482576	0.0404029	0.0353988	0.00223793	0.0364453	0.0515709	0.04189	0.0402329	0.0373522	0.0295335	0.0309383	0.0367111	0.0522292	0.0364768	TNKS1BP1
346	1.14872e-73	2.79985e-72	0.0749717	0.0241577	0.0197656	0.01473	0.071339	0.0659687	0.0206784	0.0788401	0.016177	0.00472648	0.00974182	0.0503964	0.0749717	0.0274442	0.0224643	0.0301293	0.0273608	0.0499933	0.0367745	0.0360184	POF1B
348	1.00946e-34	1.12141e-33	0.024159	0.0141027	0.0116646	0.00903664	0.017514	0.0170578	0.0201442	0.0158046	0.0143616	0.000861696	0.0117061	0.0299226	0.0181266	0.026971	0.0127861	0.0200162	0.0207232	0.024159	0.0304127	0.0185201	DAPP1
348	1.73611e-92	5.52426e-91	0.0592226	0.0325363	0.0314387	0.0271432	0.0567781	0.0592226	0.0485286	0.0671516	0.0336375	0.0183018	0.0260081	0.0596704	0.070303	0.013756	0.011778	0.0268613	0.0432904	0.0321605	0.0297393	0.0374146	DAPK2
352	1.27403e-26	1.09335e-25	0.0234988	0.00900027	0.00677541	0.00521857	0.018666	0.0171719	0.0205841	0.0250005	0.0173998	0.000288606	0.013728	0.0226143	0.0234988	0.0144856	0.00549866	0.0130526	0.0134511	0.0153956	0.0285595	0.0186062	PIK3C2B
352	1.061e-96	3.53717e-95	0.0721577	0.0307349	0.0198294	0.00518371	0.0780253	0.0590401	0.0506897	0.0531933	0.037891	0.0158117	0.00636097	0.0623008	0.0721577	0.0515719	0.0325321	0.0509803	0.0659949	0.0657848	0.0723271	0.0606886	PLCD3
353	6.28581e-110	2.42873e-108	0.0663078	0.0541677	0.0417761	0.0210593	0.072582	0.0663078	0.0631944	0.0832501	0.06299	0.0241858	0.0493038	0.0573263	0.0795842	0.0812277	0.0379246	0.0699418	0.0656316	0.0712433	0.0674973	0.0691361	TMEM63B
357	3.40623e-60	6.60336e-59	0.0349112	0.0219838	0.0184318	0.0090965	0.0184946	0.0349112	0.0430794	0.0407884	0.0162892	0.0199482	0.0110431	0.0386263	0.0406177	0.0178573	0.0185819	0.0267344	0.0192484	0.00637693	0.0354625	0.0236465	FURIN
358	1.26434e-18	8.07376e-18	0.0228191	0.00599822	0.00586125	0.0061434	0.0200516	0.0150804	0.0119179	0.0249634	0.00340194	0.00532118	0.00567044	0.0118885	0.0228191	0.0162922	0.010147	0.0137157	0.0109944	0.00935429	0.0188564	0.00906061	G6PD
362	1.31666e-107	4.96716e-106	0.0722296	0.0373957	0.0331622	0.0258583	0.057493	0.0722296	0.0461592	0.0698139	0.0394448	0.000431031	0.029038	0.0550423	0.0720324	0.0404732	0.0324454	0.0444167	0.054264	0.0544867	0.0281018	0.0511422	CGN
362	8.07941e-51	1.2842e-49	0.0471817	0.0164541	0.015291	0.0108547	0.043126	0.0356279	0.0172851	0.0457374	0.0238754	0.00563503	0.00841875	0.0329595	0.0471817	0.0188517	0.0275824	0.0161588	0.0213182	0.0298498	0.0312077	0.0216838	SH3D19
364	4.47764e-80	1.18525e-78	0.0642766	0.0209774	0.0150972	0.00908876	0.0572753	0.0476083	0.0509602	0.0792895	0.0351367	0.0208511	0.0350123	0.0535238	0.0642766	0.043282	0.0263415	0.0330751	0.0437012	0.0461199	0.0484225	0.0379358	TSKU
367	2.81002e-35	3.16675e-34	0.0305972	0.0176164	0.0169346	0.0163887	0.0257537	0.0305972	0.0267817	0.0292578	0.0162784	0.00210027	0.0215278	0.0479563	0.0380622	0.0106251	0.0154178	0.0184807	0.014297	0.0173522	0.0224996	0.0238825	HSH2D
369	2.32505e-83	6.44442e-82	0.113445	0.0574305	0.0425923	0.0290056	0.128658	0.0781831	0.0478038	0.0562795	0.0783743	0.0301708	0.0342177	0.0722438	0.0999797	0.113445	0.0678536	0.0774382	0.0947227	0.104107	0.0612549	0.0982653	EPN1
370	7.28698e-37	8.5541e-36	0.0315274	0.0205117	0.0141938	0.00745207	0.0272146	0.0317091	0.0486821	0.0285081	0.0291924	0.00939044	0.025356	0.0606041	0.0315274	0.0329448	0.0186693	0.0282137	0.029022	0.0305349	0.0531869	0.0286368	SLC45A4
370	5.7099e-41	7.37668e-40	0.042254	0.0166355	0.00741486	0.000320188	0.0324649	0.0235871	0.0146855	0.0590484	0.0142576	0.0103693	0.00649228	0.0215722	0.042254	0.0263998	0.00419227	0.0240988	0.0117353	0.0152368	0.0236188	0.0134064	PYGB
371	8.79711e-79	2.28711e-77	0.0869886	0.0418115	0.0341604	0.0206465	0.0765595	0.0646392	0.0668862	0.073022	0.0654254	0.023309	0.0585257	0.0438776	0.0869886	0.0844867	0.0486121	0.064779	0.0911756	0.07934	0.0389162	0.0752466	TNIP1
372	5.92796e-39	7.29585e-38	0.0712769	0.0149933	0.0128193	0.00885015	0.0382637	0.0275199	0.0139193	0.0712769	0.0042732	0.0148918	0.00620886	0.0167021	0.0345778	0.00683522	0.00734606	0.00867372	0.00748837	0.012695	0.0119935	0.00671159	SCNN1G
373	5.74176e-68	1.28122e-66	0.113837	0.0431949	0.0281006	0.0128233	0.0879756	0.0720415	0.07598	0.149434	0.0492163	0.0336099	0.0450938	0.0774378	0.113837	0.0138358	0.0459512	0.0594781	0.0276079	0.0418439	0.0670604	0.0586373	H1F0
380	3.63145e-97	1.22036e-95	0.102819	0.0768124	0.0675847	0.0572569	0.0939506	0.102819	0.0803024	0.101946	0.0729716	0.021689	0.0539582	0.11895	0.110788	0.0830764	0.0607547	0.083532	0.0769751	0.0723521	0.0739726	0.090757	PNPLA2
384	4.03246e-61	7.95065e-60	0.072882	0.036681	0.0347169	0.0338888	0.076102	0.0474312	0.0682237	0.0863329	0.0283963	0.0159942	0.0324298	0.0796339	0.072882	0.0282828	0.0420665	0.0299902	0.0320348	0.0316444	0.0609283	0.033326	DDR1
387	3.15588e-50	4.95283e-49	0.0576287	0.0212661	0.0169429	0.0111517	0.0654187	0.0449246	0.0309268	0.037371	0.0200831	0.0137158	0.0233804	0.0385137	0.0576287	0.0147147	0.0158957	0.0170709	0.0249284	0.0293174	0.0252445	0.0223298	SLC26A9
388	4.63204e-89	1.40588e-87	0.118346	0.0463195	0.0365567	0.0261034	0.0805008	0.0906195	0.0632015	0.0668352	0.0624832	0.0349334	0.0364399	0.094641	0.118346	0.0831617	0.0685138	0.0767188	0.0863858	0.0524342	0.0690886	0.0864589	PTTG1IP
392	1.32126e-58	2.48249e-57	0.0260688	0.0221212	0.0189706	0.0127415	0.0283214	0.0260688	0.00903562	0.0257465	0.0253303	0.0156706	0.0155725	0.0131733	0.0319905	0.023268	0.0183164	0.0209122	0.0232948	0.0256007	0.00296041	0.0246415	SLCO2A1
392	2.05371e-11	9.20697e-11	0.0194442	0.00628412	0.00505172	0.00470801	0.00771868	0.0101045	0.00956551	0.0194442	0.00929916	0.00404469	0.0123591	0.0164232	0.0124475	0.00422593	0.0105609	0.00554748	0.0121854	0.00824626	0.0122558	0.0113913	PTPN21
396	2.49151e-57	4.56614e-56	0.0372356	0.015558	0.0121494	0.00851546	0.0339128	0.0241483	0.0261911	0.04868	0.0183795	0.0108591	0.0165546	0.0302418	0.0372356	0.0137408	0.00413592	0.0140458	0.0220593	0.0220797	0.024742	0.0178114	GBP2
401	1.51842e-09	6.06538e-09	0.0110944	0.00513743	0.00436917	0.00166528	0.0025018	0.00711586	0.012853	0.01076	0.0131496	0.00412873	0.00965636	0.0149875	0.00947056	0.00872174	0.00944289	0.00661704	0.00781662	0.00601454	0.0162179	0.0110944	KIAA0513
402	1.36049e-102	4.88002e-101	0.273768	0.190537	0.141322	0.0785676	0.0576509	0.0797617	0.134533	0.0917555	0.131939	0.0186663	0.171712	0.0288801	0.0880221	0.317474	0.0229835	0.273768	0.16747	0.199071	0.0824843	0.223647	IGLC2
413	9.25485e-11	4.00037e-10	0.00642588	0.000660818	0.000228251	0.00285392	0.00749086	0.00359732	0.0109104	0.00133928	0.00270298	0.0029562	0.00620339	0.0111027	0.00710844	0.00472013	0.00642588	0.00377286	0.0077918	0.00259481	0.0128535	0.00457569	ASB6
413	1.68437e-37	2.00819e-36	0.0279738	0.0195924	0.0154997	0.010763	0.00709898	0.011952	0.0183127	0.00766076	0.0236399	0.0108059	0.0241458	0.00908048	0.0119882	0.0325107	0.0167641	0.0279738	0.0200157	0.0254869	0.0205115	0.0254935	KCTD11
415	5.1916e-33	5.47362e-32	0.0320161	0.0122083	0.0109746	0.00712278	0.0336628	0.0225004	0.0380941	0.0344459	0.0195348	0.0074619	0.0231809	0.0486974	0.0320161	0.0219425	0.0235549	0.0172719	0.0257167	0.0225731	0.0358202	0.0223899	CABLES1
418	7.20982e-84	2.01839e-82	0.0890357	0.0286085	0.0183162	0.018581	0.091288	0.0588355	0.0725815	0.0644556	0.0263637	0.00670251	0.0297629	0.0870765	0.0890357	0.0348801	0.0109936	0.0309689	0.040029	0.0469593	0.0552873	0.0448652	MYO1C
422	1.20788e-26	1.03712e-25	0.0418424	0.0126108	0.0116266	0.0090948	0.00845133	0.0289117	0.0266455	0.040069	0.0246816	0.0107471	0.0183402	0.0401874	0.0418424	0.0074035	0.0135816	0.0130652	0.0339944	0.00469078	0.0349401	0.0273766	PARP9
424	1.45585e-82	3.99888e-81	0.0841761	0.0296316	0.0138525	0.00261186	0.0535645	0.0680544	0.042093	0.0584006	0.0403661	0.0145717	0.0127598	0.0611169	0.0841761	0.00385866	0.0133429	0.0482743	0.0427712	0.0146438	0.0356779	0.0648024	PDLIM5
424	2.47029e-16	1.4201e-15	0.0263687	0.00983227	0.00938423	0.00760633	0.0130335	0.0263687	0.0076117	0.0277191	0.026688	0.011636	0.0160164	0.0112684	0.0363645	0.00338852	0.00674614	0.00960493	0.040058	0.0134024	0.0106592	0.0264565	IFIT1
425	3.88236e-09	1.50999e-08	0.0105399	0.0031929	0.0027518	0.00384313	0.00736582	0.00889515	0.014859	0.00704098	0.00145173	0.00463664	0.000241307	0.0215167	0.00985823	0.0105399	0.00531123	0.00822401	0.00661786	0.00825945	0.0154871	0.00615993	BLZF1
426	2.73709e-37	3.25174e-36	0.0191471	0.0163013	0.0147839	0.00876688	0.0179635	0.0191471	0.0202193	0.0451824	0.019869	0.011054	0.0117454	0.0185148	0.0198292	0.0208962	0.0138119	0.0203419	0.0181587	0.0202134	0.023803	0.0207053	LINC01559
433	2.31405e-81	6.27902e-80	0.0876079	0.0306181	0.0185644	0.000523759	0.0451024	0.0613175	0.0795361	0.0738935	0.0711209	0.028579	0.0571306	0.0635446	0.0876079	0.0537917	0.0513017	0.0504346	0.0662071	0.0295879	0.0345468	0.07567	F11R
434	1.47584e-30	1.43895e-29	0.0140529	0.0110416	0.00934995	0.00103151	0.00903921	0.00841874	0.00891039	0.00736938	0.00818836	0.00917925	0.00671581	0.00827283	0.00957479	0.0215994	0.0114259	0.0164091	0.00740806	0.0140529	0.0163084	0.00836171	AMTN
434	2.49445e-81	6.75759e-80	0.0647606	0.0303273	0.0270959	0.023211	0.0483407	0.0543652	0.0131204	0.0458845	0.044197	0.0111984	0.0188639	0.0315117	0.0647606	0.0227377	0.0172343	0.0326684	0.0500005	0.03375	0.0287299	0.0499456	PTPRH
436	4.51871e-50	7.07509e-49	0.0563536	0.0321302	0.0290159	0.0134917	0.0456764	0.0376371	0.0172563	0.0683772	0.027767	0.0158944	0.0249893	0.0425313	0.0511956	0.0563536	0.0338551	0.0430088	0.0249188	0.0447172	0.0391281	0.0384431	SRC
437	7.82102e-23	5.90636e-22	0.0343287	0.00832466	0.00973338	0.00773615	0.0214361	0.0241653	0.0236666	0.0244406	0.0142931	0.00432707	0.00883263	0.0417811	0.0343287	0.0102315	0.00325383	0.012853	0.023713	0.0187226	0.0429409	0.0178645	OAS3
445	6.30782e-65	1.33219e-63	0.0559274	0.0371722	0.030779	0.0274919	0.0688872	0.0378788	0.0559948	0.0630399	0.0275638	0.00388903	0.0207264	0.0725606	0.0564126	0.0516276	0.0304544	0.0372831	0.0539383	0.0559274	0.0541369	0.0429124	HSPG2
447	6.80328e-42	8.97948e-41	0.0382723	0.0296595	0.0285987	0.0243528	0.00175253	0.0382723	0.0219714	0.0574707	0.0285407	0.0168594	0.0154449	0.0548888	0.037423	0.00983162	0.0145506	0.0221281	0.028918	0.00742757	0.0324528	0.0310164	ARSA
448	3.43799e-58	6.41287e-57	0.0490165	0.0233208	0.0190835	0.0193247	0.0441731	0.0413448	0.0144639	0.048392	0.0235157	0.0102152	0.00703418	0.0324737	0.0490165	0.0311157	0.0262007	0.0261806	0.0369336	0.0377279	0.0380181	0.030524	GSDMB
450	2.11122e-14	1.106e-13	0.00879666	0.008004	0.00632229	0.0035556	0.00187873	0.00611146	0.005325	0.0165607	0.00690169	0.0050443	0.00572624	0.00396103	0.00714984	0.0116392	0.0106353	0.00899678	0.00551542	0.00879666	0.00412665	0.00780003	KLHDC7A
451	1.1418e-71	2.68916e-70	0.0795658	0.0318353	0.0283315	0.0133627	0.00444418	0.0228287	0.00601994	0.00768024	0.0246892	0.0147056	0.015867	0.00974254	0.0194531	0.0795658	0.0392069	0.0558876	0.00947069	0.0423786	0.0147317	0.0231485	ZNF165
454	6.21437e-26	5.22743e-25	0.0146807	0.00895316	0.00976922	0.00737144	0.0155493	0.0146807	0.0151111	0.0114329	0.0104382	2.75148e-05	0.00449786	0.0175617	0.0138128	0.00938738	0.00484318	0.00962177	0.00659954	0.0132897	0.016541	0.0117931	DENND3
455	1.93758e-38	2.35786e-37	0.0166613	0.0116695	0.00918265	0.00420979	0.0120886	0.0166613	0.0152645	0.0154541	0.00899688	0.00809045	0.00803468	0.0209788	0.0170883	0.00794326	0.00775886	0.00950522	0.0138724	0.0073251	0.0172699	0.0100958	RAB6B
455	2.99119e-79	7.81905e-78	0.0857814	0.0401035	0.0354988	0.0193639	0.0353168	0.0642551	0.0340619	0.0750205	0.0480632	0.0222461	0.0182758	0.0304054	0.0857814	0.0494093	0.0140078	0.0592347	0.0488299	0.0280545	0.0174802	0.0529661	CHMP1A
463	4.54246e-59	8.60706e-58	0.269754	0.126661	0.0997226	0.0581441	0.0458514	0.0617001	0.191243	0.030424	0.183142	0.0203846	0.234231	0.0225541	0.0534228	0.181614	0.00660825	0.173821	0.202756	0.160106	0.124729	0.269754	IGHA2
463	1.83821e-46	2.68628e-45	0.0366406	0.0292524	0.0281783	0.0177521	0.0239616	0.0304975	0.0344524	0.0202828	0.0291712	0.0146605	0.0240332	0.0317024	0.0366406	0.0416238	0.0325448	0.0376464	0.0196593	0.0209887	0.0117435	0.036333	MED16
468	3.49345e-37	4.13275e-36	0.0326244	0.0141618	0.00838745	0.00676159	0.0285111	0.0223533	0.0294935	0.0451108	0.0303103	0.00349772	0.0170411	0.0470948	0.0326244	0.038531	0.0212894	0.0223044	0.0253433	0.0252197	0.0397578	0.0314793	MMP14
476	1.31375e-58	2.46976e-57	0.0634273	0.0519951	0.0338739	0.0256174	0.0247064	0.0589195	0.0719737	0.103802	0.0558584	0.0330665	0.0398509	0.100295	0.0512839	0.0337404	0.0160342	0.0634273	0.044283	0.0110676	0.0780392	0.0683976	CCDC107
476	2.22582e-59	4.24627e-58	0.0476983	0.0160423	0.00810788	0.00777012	0.0650149	0.0283752	0.0196376	0.0629207	0.0334894	0.0148448	0.0250908	0.0120522	0.0393054	0.0489764	0.0385448	0.0265982	0.0119346	0.0476983	0.0289983	0.0359495	KAZALD1
477	3.84411e-33	4.06956e-32	0.0314648	0.0145227	0.0137225	0.0133368	0.037688	0.0175477	0.0256562	0.0272592	0.00770238	0.0030259	0.0143948	0.0303016	0.0314648	0.0121832	0.0121918	0.00395852	0.0162708	0.0125462	0.0157127	0.0117219	LPAR6
481	5.33957e-10	2.19971e-09	0.00350098	0.00543367	0.0055001	0.00581717	0.00356056	0.0077883	0.0100616	0.0146013	0.00551657	0.00342369	0.00369031	0.0108318	0.0126895	0.00411408	0.00350098	0.0067653	0.00728043	0.00222345	0.00761932	0.00784027	BTN2A1
482	2.50086e-85	7.14427e-84	0.0525306	0.0304565	0.025619	0.0136705	0.0660179	0.0525306	0.0210628	0.0400991	0.0254368	0.0147202	0.00648016	0.028944	0.0555943	0.0373137	0.00510965	0.0373634	0.0233015	0.0448068	0.0195561	0.0329311	RAPGEFL1
486	8.53597e-64	1.76825e-62	0.0747737	0.0262943	0.00936385	0.0104133	0.0655202	0.0642193	0.0564554	0.0687027	0.0484022	0.00964753	0.0343286	0.0794812	0.0747737	0.0353918	0.020611	0.0384503	0.0510949	0.0482338	0.0689179	0.0646872	IBTK
490	9.6516e-89	2.91881e-87	0.0805239	0.0462242	0.0371759	0.0118545	0.01811	0.0396716	0.0425627	0.025398	0.0502291	0.0193748	0.0348048	0.0316546	0.0408995	0.0921113	0.0589732	0.0805239	0.0553735	0.0647664	0.031026	0.057958	TICAM1
491	1.21103e-08	4.56096e-08	0.00924453	0.0030947	0.00404649	0.00324632	0.00657254	0.00924453	0.0110396	0.00580543	0.0050471	0.00048213	0.00651982	0.0153354	0.00614655	0.00424726	0.00387929	0.0033387	0.00755405	0.00286913	0.0151691	0.00905766	R3HCC1L
496	3.46772e-31	3.45003e-30	0.0504677	0.0178807	0.0162276	0.0168754	0.0176922	0.0231893	0.024716	0.0504677	0.0155329	0.00628891	0.015157	0.02617	0.035809	0.0150474	0.0177996	0.0161063	0.0173571	0.0125012	0.0451935	0.0211838	IGF2R
496	2.41188e-36	2.79315e-35	0.0267581	0.0131859	0.00993647	0.00147511	0.0229501	0.0177594	0.0231213	0.0199605	0.0206184	0.0103206	0.0122089	0.0278493	0.0267581	0.0311385	0.0159505	0.0236902	0.0190476	0.024096	0.024665	0.023487	AC010503.4
501	4.90514e-16	2.78403e-15	0.0170226	0.00561105	0.000934984	0.000763418	0.00970859	0.010067	0.00704844	0.0150942	0.00933727	0.00359363	0.00514955	0.0169516	0.0170226	0.0151224	0.0240174	0.0156686	0.00354956	0.0134674	0.00795576	0.0121675	SERTAD2
503	1.35121e-09	5.41548e-09	0.000418516	0.00246444	0.00189179	0.00287758	0.00353241	0.00439335	0.00690842	0.00635763	0.00561159	0.00147601	0.0050853	0.0100406	0.00584116	0.00369264	0.000418516	0.00343115	0.0045131	0.0026679	0.0096525	0.00643526	SMCR8
508	2.64983e-16	1.52201e-15	0.0132574	0.00535628	0.0057669	0.00492441	0.0093657	0.00683525	0.00387587	0.0144314	0.0075161	0.00385841	0.0058639	0.00306061	0.0132574	0.00566133	0.00216061	0.00613727	0.0104021	0.00566775	0.00854417	0.00818815	ETV7
512	2.20904e-35	2.49871e-34	0.0457564	0.0173743	0.0175228	0.0140732	0.037138	0.0285246	0.0271596	0.0633276	0.010467	0.000966654	0.0109293	0.0194089	0.0457564	0.0257958	0.0157128	0.0202399	0.0112335	0.0179685	0.0269509	0.0175235	ENTPD6
513	7.52446e-24	5.9294e-23	0.0229307	0.0163627	0.0153702	0.0109978	0.0351286	0.0224329	0.0213045	0.0382177	0.0187459	0.0061253	0.0203459	0.0247797	0.0390647	0.0229307	0.0159185	0.0196678	0.0122772	0.0237301	0.019805	0.0227644	TAGLN
517	1.2861e-23	1.0045e-22	0.0218173	0.0113203	0.00888702	0.00506089	0.0195368	0.0161339	0.0190578	0.0303595	0.0127648	0.00733387	0.0130246	0.0162865	0.0218173	0.0138164	0.0151373	0.0132304	0.0168511	0.016284	0.0195212	0.0158528	GMIP
519	4.18876e-59	7.94135e-58	0.0501521	0.0209599	0.0153152	0.0138267	0.0366993	0.0501521	0.0617965	0.0565919	0.0340057	0.000581141	0.0404509	0.0606217	0.055271	0.028844	0.014274	0.0301454	0.039998	0.032621	0.0363379	0.0382552	N4BP1
527	8.87999e-33	9.28069e-32	0.0426506	0.0121176	0.00879818	0.00541146	0.0426506	0.0248344	0.00615418	0.068428	0.00436059	0.0121371	0.00514336	0.00521154	0.0326326	0.00129044	0.00445506	0.00523713	0.00565326	0.0104615	0.00346362	0.0079806	SPINK13
530	5.65393e-25	4.63736e-24	0.0154132	0.0100979	0.00880071	0.00609386	0.00978121	0.0154132	0.0157959	0.019375	0.00946631	0.00453888	0.0107795	0.0188622	0.0157132	0.0083059	0.00342774	0.0116139	0.0110823	0.00694833	0.0156061	0.0105536	SH3TC1
530	5.11094e-30	4.88628e-29	0.0375662	0.0128994	0.00879414	0.00118901	0.0213109	0.0178057	0.0258534	0.0375662	0.0242919	0.00211993	0.0191103	0.0207466	0.0255442	0.0167254	0.00717486	0.0151148	0.0157496	0.00789025	0.02457	0.0228137	RETREG3
532	2.09767e-60	4.0831e-59	0.0606344	0.0292234	0.0231296	0.0183945	0.0472962	0.0475182	0.0295867	0.0580252	0.0293728	0.00525293	0.0157788	0.0561835	0.0606344	0.0291903	0.0283057	0.0340765	0.0391716	0.028989	0.0392222	0.0411582	ITGA3
533	8.35124e-37	9.7863e-36	0.0210684	0.0180844	0.0129296	0.00936495	0.016472	0.017553	0.0138806	0.0152199	0.0184188	0.0109515	0.0142341	0.0118026	0.0170236	0.0273572	0.0205278	0.0237291	0.0154763	0.0210684	0.012243	0.017673	ADAMTS15
534	1.63353e-17	9.93026e-17	0.0102197	0.00697303	0.00430673	0.00356998	0.00699467	0.00774811	0.00773101	0.0084994	0.00774192	0.00508617	0.00826821	0.00653277	0.00885272	0.0117334	0.00520605	0.00951673	0.0074875	0.0102197	0.00636766	0.00811397	KPNA7
534	6.09384e-26	5.1299e-25	0.0358317	0.0155564	0.0121592	0.0124939	0.0244954	0.0209137	0.0182987	0.0358317	0.00545204	0.00198868	0.0132325	0.0319909	0.027068	0.0259437	0.00891773	0.0198322	0.0165998	0.0194398	0.0282648	0.0158612	NOXA1
534	5.30443e-78	1.36636e-76	0.0565428	0.0339632	0.0304039	0.0247699	0.0269924	0.0565428	0.00291827	0.0659384	0.0378211	0.011401	0.0105469	0.0338417	0.0538734	0.0099856	0.0138724	0.0366441	0.0342276	0.0288528	0.0471524	0.0411224	ABHD3
538	1.31099e-39	1.64489e-38	0.0383193	0.0143759	0.0115416	0.00798183	0.0516918	0.00835063	0.0145776	0.0694548	0.0231632	0.0191309	0.0124454	0.0421716	0.0146657	0.0383193	0.00115078	0.0101725	0.0315816	0.0213055	0.032734	0.0262981	DHRS3
539	4.44998e-52	7.3051e-51	0.0678194	0.0246766	0.0223336	0.0102862	0.0420526	0.045161	0.0658142	0.0736378	0.0417332	0.0102589	0.033523	0.0638343	0.0678194	0.060081	0.0367736	0.0497629	0.0337698	0.0400435	0.081449	0.0509905	UBA1
548	1.86189e-14	9.77676e-14	0.0339081	0.0121205	0.01181	0.00744494	0.0148797	0.0189672	0.0389208	0.0230436	0.030601	0.00200401	0.0284044	0.0628883	0.0178114	0.0116715	0.012794	0.0141139	0.0315676	0.00291557	0.0416388	0.0339081	FOXO3
551	1.7282e-27	1.52447e-26	0.0250701	0.0114455	0.0078302	0.00488115	0.0186457	0.0174443	0.0199713	0.0292945	0.0107501	0.0094271	0.00767729	0.0370589	0.0250701	0.0152689	0.0160834	0.0170941	0.0121043	0.0136652	0.0316539	0.0116188	SLC2A1
558	2.18759e-43	2.99215e-42	0.0290019	0.00813721	0.00406243	0.000316083	0.0336351	0.0268867	0.0238263	0.0381047	0.00758461	0.00209032	0.0107017	0.0245212	0.0290019	0.0185622	0.00422174	0.016736	0.00582024	0.0219543	0.0175458	0.0163031	SLC45A3
562	2.59053e-13	1.28561e-12	0.0124684	0.00274826	0.00223757	0.00219171	0.0049253	0.00865212	0.0157174	0.00501838	0.00603913	0.00120991	0.00989455	0.0243246	0.0124684	0.000784306	0.00383056	0.00274473	0.0138318	0.00515826	0.0166419	0.00708171	ADGRF5
568	3.90455e-53	6.56066e-52	0.0973615	0.0256479	0.0261325	0.0285278	0.0422107	0.0640144	0.0101833	0.0730695	0.0393348	0.00257025	0.0304606	0.0474277	0.0973615	0.0130484	0.00580608	0.0227678	0.0594543	0.0287608	0.0509054	0.0439902	PARP14
570	1.42681e-54	2.46661e-53	0.0512376	0.0163115	0.0140034	0.00799781	0.0412158	0.0333521	0.000814127	0.0453138	0.0187292	0.0112233	0.00626748	0.0271348	0.0512376	0.0228318	0.00982066	0.0229374	0.0172813	0.0317173	0.00583533	0.0247579	PARP4
579	2.16919e-24	1.74587e-23	0.0258935	0.00280929	0.000730751	0.00345489	0.0210542	0.0170736	0.021301	0.0206811	0.0132216	0.000349344	0.0148989	0.0267279	0.0258935	0.00871078	0.0152072	0.00933607	0.0185026	0.0140488	0.0263117	0.0153936	SMURF1
579	4.08115e-49	6.28148e-48	0.061626	0.0239723	0.0227566	0.0225968	0.0517548	0.0373967	0.0227314	0.0749007	0.0228429	0.00679513	0.0171679	0.0399551	0.061626	0.0358322	0.00705619	0.0340758	0.0285817	0.0267378	0.0302432	0.0278126	TMUB1
583	2.73561e-72	6.51612e-71	0.0531505	0.0348246	0.0308375	0.0197108	0.0363007	0.0531505	0.0260727	0.0684725	0.0389622	0.0221715	0.0249712	0.0463002	0.0599552	0.0429547	0.0301625	0.0445317	0.0373429	0.0388974	0.039035	0.0455037	PRKCD
583	6.43187e-34	6.9697e-33	0.0201033	0.00811194	0.00773235	0.0051668	0.0170106	0.0201033	0.0140647	0.0180562	0.0135339	0.00205734	0.0143094	0.0354318	0.021826	0.00678919	0.00749074	0.00878239	0.0153231	0.00811015	0.0166327	0.0152394	CDC42BPG
595	5.96762e-51	9.53511e-50	0.0281943	0.0163663	0.0138905	0.00409895	0.0218386	0.0281943	0.00725197	0.0413805	0.0169619	0.0131159	0.00530852	0.0106219	0.032055	0.0223167	0.0217443	0.0229883	0.0185969	0.0231416	0.00318849	0.0190048	TTC22
595	3.64302e-18	2.2765e-17	0.0126421	0.00719454	0.00685552	0.00462027	0.0138549	0.0126421	0.00801086	0.0092656	0.00336583	0.00108615	0.00302295	0.0217334	0.0143643	0.0060036	0.00349917	0.00611444	0.0105939	0.00727432	0.0104914	0.00833885	C7orf43
598	5.65958e-41	7.31731e-40	0.0434799	0.0127507	0.0132275	0.0125088	0.0338852	0.0342766	0.031156	0.0311853	0.0160167	0.00288066	0.0214505	0.0611343	0.0434799	0.0114164	0.0143088	0.0153142	0.036358	0.0207864	0.0342164	0.0244164	ITSN1
602	1.61062e-08	6.01591e-08	0.00473746	0.00460534	0.00380994	0.00304926	0.0059789	0.00473746	0.00436028	0.00492551	0.00303216	0.00354479	0.00322421	0.00429197	0.00494074	0.00470451	0.00435204	0.00436884	0.00322968	0.00446962	0.00268633	0.00380119	WSCD2
602	3.15304e-27	2.75669e-26	0.0570113	0.0211467	0.0240605	0.0316482	0.0327444	0.0250893	0.00706347	0.0570113	0.0461021	0.00107946	0.00978902	0.0769679	0.0441598	0.0310375	0.0318959	0.0202231	0.0573725	0.0160483	0.052674	0.0407654	NECTIN2
603	6.25225e-57	1.13899e-55	0.0518425	0.0208141	0.0191749	0.0130384	0.0437842	0.0437921	0.0326086	0.0527839	0.0367915	0.0139205	0.0376608	0.0421954	0.0518425	0.0370012	0.00657077	0.0270126	0.0515549	0.0418101	0.0402173	0.0446627	PCDH1
604	5.52858e-61	1.08749e-59	0.0615268	0.0225806	0.0202849	0.0115572	0.046353	0.0477886	0.0470571	0.03968	0.0318827	0.0198618	0.0207939	0.0345036	0.0615268	0.0396807	0.0176676	0.0411535	0.045592	0.0334716	0.0367573	0.0432805	RAB1B
604	1.37406e-21	9.84263e-21	0.0252998	0.00865651	0.00510405	0.00245068	0.0245503	0.0153942	0.0278357	0.0268586	0.0272047	0.00954795	0.0246939	0.0301029	0.0263524	0.0252998	0.0167106	0.0153756	0.0297024	0.0198714	0.00595401	0.0270399	PELI2
604	1.70899e-27	1.50832e-26	0.0145412	0.0119365	0.0110935	0.0061924	0.00653691	0.00888061	0.0096848	0.0070579	0.0105084	0.00744719	0.00412645	0.0155996	0.0128336	0.0172797	0.00701345	0.0145412	0.00490721	0.0117201	0.0075495	0.0104122	GLDN
606	5.47999e-47	8.09281e-46	0.0454503	0.0172151	0.011448	0.00822115	0.0130236	0.027248	0.0314749	0.0437141	0.0147469	0.00470074	0.0173853	0.0376967	0.0454503	0.0234829	0.0159098	0.0213604	0.0189945	0.0157682	0.0308673	0.0207455	DCTN1
606	2.44381e-44	3.41218e-43	0.0216206	0.0140184	0.00882526	0.00244426	0.00364966	0.0216206	0.0179955	0.0220274	0.00869774	0.00298204	0.00562053	0.0275677	0.0197662	0.0245923	0.00555053	0.0217152	0.021725	0.0167756	0.0245891	0.0174518	TNK2
610	1.37532e-20	9.49869e-20	0.0196355	0.00483789	0.00671989	0.00143036	0.0159551	0.0137575	0.0233242	0.0165202	0.0109539	0.00199228	0.00975832	0.0167439	0.021823	0.0196355	0.00610228	0.00528214	0.0148464	0.0136866	0.0321796	0.014082	HS3ST1
614	4.40871e-38	5.31868e-37	0.0493061	0.0197916	0.00691007	0.0021569	0.0563525	0.0392864	0.0472714	0.0587752	0.0271711	0.00719118	0.017229	0.0591467	0.0493061	0.0348366	0.031119	0.0295158	0.0241093	0.0351516	0.0437242	0.0287291	NADK
618	6.82633e-60	1.315e-58	0.0524146	0.0317164	0.0211604	0.0126931	0.0479759	0.0408003	0.0241524	0.0295065	0.0342718	0.0155604	0.0252126	0.0325067	0.0524146	0.0450204	0.0388849	0.0406246	0.0346573	0.0434484	0.0282355	0.0422965	BX255925.3
625	1.68277e-30	1.63632e-29	0.0222188	0.0144179	0.0137142	0.0124892	0.0165052	0.0222188	0.0175782	0.0218226	0.0157456	0.00775704	0.0162397	0.0302707	0.0252819	0.0116498	0.00496621	0.0137932	0.00735708	0.00807877	0.0192878	0.0171809	IL17RC
629	1.25477e-55	2.22776e-54	0.0704355	0.0202143	0.0171161	0.0164247	0.045335	0.0526122	0.0416762	0.051825	0.0341573	0.00121883	0.0181202	0.0769176	0.0704355	0.0199646	0.023703	0.0251413	0.03918	0.036614	0.0470916	0.0418757	DDX60L
634	1.94103e-08	7.20751e-08	0.00402501	0.00326736	7.52806e-05	0.000243934	0.00181876	0.00336969	0.00313669	0.00127277	0.00210792	0.00286937	0.00393014	0.00159141	0.00336481	0.00317791	0.00402501	0.00466812	0.00190275	0.000303966	0.000328569	0.00327344	AC097534.2
635	3.4914e-57	6.39162e-56	0.0529013	0.0196389	0.0130699	0.00621264	0.0739271	0.0529013	0.0510272	0.0458074	0.0208887	0.0249097	0.014265	0.0764233	0.0631619	0.0489589	0.0357032	0.034348	0.0376714	0.0512915	0.048306	0.0362901	KIAA1522
646	3.62192e-45	5.14494e-44	0.0273009	0.0195509	0.0161518	0.0147494	0.0188402	0.0273009	0.0366797	0.0411756	0.0164562	0.0082855	0.0205938	0.036985	0.0336636	0.0178077	0.0184248	0.0206703	0.0230257	0.0149007	0.0340299	0.0246988	PRKD2
648	5.92623e-10	2.43183e-09	0.0105626	0.00567836	0.00545757	0.00512655	0.00941573	0.00884786	0.00978569	0.00766349	0.00358442	0.00156405	0.00421876	0.0123003	0.0105626	0.00731665	0.00714122	0.00664218	0.00872028	0.00384919	0.0075525	0.00538814	CASKIN2
653	1.56714e-18	9.96564e-18	0.0128514	0.0131454	0.0128514	0.00991379	0.0134769	0.0136032	0.0151513	0.0183829	0.0130026	0.00626967	0.0137317	0.0207498	0.0118299	0.00800993	0.0039034	0.0113565	0.00545469	0.00382227	0.0120335	0.0137547	PNPLA7
663	1.60639e-17	9.76883e-17	0.0143608	0.00939071	0.00868261	0.00810957	0.0135479	0.0143608	0.026809	0.0272579	0.00976716	0.000140384	0.0146612	0.0375319	0.0154562	0.0132259	0.00838755	0.0113063	0.00838206	0.0131265	0.0139067	0.0146309	NAGLU
666	1.23237e-38	1.50734e-37	0.0415138	0.0372727	0.0367067	0.032353	0.0244778	0.047941	0.0182872	0.000610598	0.0216972	0.00418799	0.0172974	0.0495883	0.0549405	0.022064	0.0203958	0.0415138	0.0334499	0.0117993	0.0342606	0.0366751	ECHDC2
686	3.18698e-55	5.59022e-54	0.0603681	0.0274775	0.0210012	0.00756741	0.0258891	0.04144	0.0431377	0.0351351	0.037691	0.00704555	0.0278681	0.031356	0.0603681	0.0412777	0.0120822	0.0395357	0.0304712	0.0195954	0.0293748	0.0556603	IST1
694	1.87414e-14	9.83952e-14	0.0202949	0.00731126	0.00874506	0.0052323	0.00272278	0.0156273	0.0206272	0.0184517	0.0123476	0.00108419	0.0100567	0.0347749	0.0202949	0.0066696	0.00652955	0.00950107	0.0182394	0.0127636	0.0140621	0.0122776	MPPE1
696	1.49755e-54	2.58491e-53	0.0692667	0.0280743	0.02072	0.00597958	0.0386533	0.0526785	0.0397885	0.0709009	0.0335636	0.0172323	0.0167419	0.0817622	0.0692667	0.0178237	0.0234658	0.0447007	0.0385086	0.0102156	0.0338998	0.0462086	NPTN
705	1.25164e-34	1.38631e-33	0.0449525	0.0199434	0.0220527	0.0180638	0.0562563	0.024035	0.0290596	0.0404969	0.0258894	4.88482e-05	0.0170191	0.0554423	0.0387492	0.0449525	0.00689406	0.0304668	0.0265187	0.0416038	0.0352178	0.0276789	ARRDC1
706	5.59116e-26	4.72096e-25	0.0197019	0.0180106	0.0120137	0.00677281	0.0157267	0.0197019	0.00122895	0.0174383	0.0259074	0.00923202	0.0196948	0.0273566	0.019523	0.0295005	0.00606378	0.0251963	0.0257272	0.0198313	0.0171565	0.0274189	GPCPD1
708	9.54803e-07	3.15452e-06	0.00625424	0.00188169	0.00231586	0.000717426	0.00178968	0.00416672	0.00680091	0.00297157	0.00385537	0.000424071	0.00601006	0.00409234	0.00625424	0.000922909	0.00434362	0.0034228	0.0065111	0.00205584	0.00972842	0.005903	TANGO2
712	1.53222e-35	1.73842e-34	0.019938	0.00998748	0.00977494	0.00859986	0.0151863	0.019938	0.0130698	0.0159257	0.0117084	0.00698379	0.00916158	0.022667	0.0225574	0.00435121	0.00447646	0.00838211	0.0171885	0.0126631	0.00789374	0.0133236	PTPRR
712	6.65418e-44	9.2028e-43	0.046949	0.0348128	0.0296493	0.0265768	0.0497824	0.046949	0.0468678	0.0552429	0.0273797	0.00184652	0.0308437	0.0477947	0.0520675	0.0327934	0.0325074	0.0374226	0.0394901	0.0382336	0.0526736	0.0374748	ASCC2
717	3.04103e-08	1.1144e-07	0.00604291	0.00555217	0.00542826	0.00355491	0.00436316	0.00604291	0.00345515	0.0111743	0.00458325	0.00510188	0.00559549	0.00671823	0.00341413	0.00437503	0.00240839	0.00428153	0.0062001	0.00157853	0.00435969	0.00453941	SNTA1
731	7.18977e-24	5.67233e-23	0.0361496	0.0186081	0.00572806	0.000767384	0.0209164	0.0252714	0.0309179	0.0465993	0.0298995	0.00683819	0.0226225	0.0136668	0.0361496	0.0371879	0.0312513	0.0250403	0.0242834	0.015611	0.0377939	0.03599	RNF103
736	1.0814e-09	4.36489e-09	0.00929393	0.00479836	0.00306894	0.00256592	0.00952894	0.00929393	0.0127878	0.00991912	0.00636528	0.000328006	0.00722937	0.0219405	0.0119554	0.0054622	0.00456808	0.00595876	0.0106216	0.00729294	0.0200808	0.00792132	ANO8
740	7.37199e-49	1.12844e-47	0.0633826	0.0170041	0.00913636	0.00604447	0.0399628	0.0419392	0.0501902	0.0781246	0.0257336	0.0201653	0.0230809	0.0712404	0.0633826	0.0257419	0.0175096	0.0340718	0.0316876	0.031872	0.0398964	0.0321591	SCAMP2
741	1.33757e-30	1.30595e-29	0.018778	0.018778	0.0168527	0.00932422	0.0140839	0.0156056	0.0103738	0.0304831	0.0102259	0.00968979	0.0111804	0.0112474	0.00186943	0.0241906	0.00594792	0.0216281	0.0123187	0.011037	0.00962721	0.0127123	KCNE4
743	1.10676e-41	1.45278e-40	0.0391805	0.0124495	0.00525861	0.000950734	0.0382585	0.0239473	0.0351937	0.0418998	0.0312476	0.00420252	0.029054	0.0319402	0.0350902	0.0370245	0.0268274	0.0161556	0.0266731	0.0391805	0.0261231	0.0364639	ITGB6
745	5.54491e-44	7.67816e-43	0.0531651	0.0194101	0.017409	0.0173211	0.0218865	0.0192717	0.0236343	0.0199369	0.0179996	0.00745727	0.0206485	0.0178019	0.0302413	0.0531651	0.0135518	0.0361662	0.0243953	0.0303801	0.0165125	0.0234781	NFKBIB
765	1.74536e-17	1.06005e-16	0.0122506	0.00888874	0.00834805	0.00707609	0.012571	0.0122506	0.0197783	0.0126186	0.012247	0.00029197	0.0125948	0.0222614	0.0158686	0.010455	0.00619635	0.0104902	0.0137252	0.0123399	0.0178221	0.0113279	AL590004.4
765	1.23337e-07	4.3487e-07	0.00622594	0.00263504	0.00294087	0.00279078	0.0057156	0.00384019	0.00470561	0.00590111	0.00316982	0.00235252	0.00240981	0.00298342	0.00266475	0.00238911	0.00622594	0.00385698	0.00252297	0.00263747	0.00118176	0.00383352	ZNF213
767	4.25631e-29	3.94987e-28	0.0276713	0.0100345	0.0100149	0.00787818	0.0195989	0.0220279	0.0174912	0.0121596	0.0193655	0.00491648	0.0132336	0.0303738	0.0276713	0.0180705	0.0214688	0.0143078	0.0166026	0.00556308	0.0291392	0.0169033	MET
776	4.9338e-29	4.56468e-28	0.0156802	0.00852672	0.00664484	0.00558508	0.017517	0.0156802	0.0062805	0.0232381	0.00995647	0.000821085	0.0102662	0.014913	0.019485	0.00894631	0.00365986	0.00962188	0.0137808	0.0105638	0.0134254	0.0118186	GCKR
779	9.36477e-32	9.4973e-31	0.0211858	0.00805798	0.00685066	0.00355603	0.0198734	0.0211858	0.0147306	0.0289811	0.0135254	0.00966369	0.0078881	0.0125508	0.0239802	0.0148082	0.000132114	0.0132604	0.0190253	0.00959466	0.0184912	0.0141372	MYD88
781	2.15753e-57	3.9649e-56	0.0444698	0.0234617	0.0192229	0.0154418	0.0426119	0.0444698	0.0234817	0.024923	0.0285954	0.0100327	0.0102165	0.0251009	0.0430943	0.0223283	0.00745293	0.027304	0.0267991	0.0290341	0.023079	0.0331396	TMEM8A
782	9.46376e-50	1.47557e-48	0.0455824	0.0128051	0.0066327	0.00178196	0.0264337	0.0271942	0.02613	0.0407868	0.0203063	0.00484295	0.00294935	0.0117904	0.0455824	0.0242422	0.0170583	0.0227448	0.020652	0.0211631	0.00403281	0.0331863	PXN
784	8.51156e-24	6.69153e-23	0.0194296	0.00905727	0.00942224	0.00934309	0.0124482	0.0160086	0.0216696	0.0233395	0.0139916	0.000427697	0.0142095	0.0302018	0.0194296	0.00611212	0.00612388	0.0100422	0.0134579	0.00675498	0.0198501	0.0164075	FAM160B2
786	3.35179e-13	1.65118e-12	0.00882965	0.00264728	0.00320338	0.00238394	0.000739307	0.00758659	0.00686888	0.00824492	0.00463096	0.00418074	0.0051193	0.0141737	0.00882965	0.00836219	0.00915362	0.00549453	0.00803898	0.00646711	0.0119345	0.00444126	EPDR1
788	5.04469e-22	3.68042e-21	0.0234303	0.0100682	0.00919679	0.00936713	0.0160909	0.0234303	0.0135569	0.0275744	0.0167094	0.00953839	0.0156486	0.0240258	0.0333532	0.00551422	0.00568115	0.0114304	0.025802	0.0153565	0.0176497	0.0184908	IFI44
788	1.10363e-31	1.11486e-30	0.0287826	0.01314	0.00635728	0.00614621	0.0268095	0.0287826	0.0221905	0.0187769	0.0121266	0.00510989	0.0075072	0.0294743	0.0251164	0.00594461	0.0215996	0.0159797	0.00238958	0.0003318	0.00629448	0.0212918	KDM7A
791	2.97466e-37	3.52773e-36	0.0429952	0.0195011	0.0198544	0.0154849	0.0360814	0.0323729	0.0347387	0.0513199	0.0271149	0.000649987	0.0272401	0.0458461	0.0429952	0.0415297	0.00654101	0.0286697	0.0279414	0.0298026	0.0489885	0.0271314	CTDSP1
792	7.15303e-17	4.22133e-16	0.0158025	0.0158025	0.0128944	0.010166	0.0138594	0.0174024	0.00849293	0.00283625	0.00960955	0.000530221	0.00721745	0.0128769	0.0163282	0.00984708	0.0035523	0.0159062	0.00767027	0.00566502	0.0118447	0.0157597	CCDC159
794	2.55398e-20	1.74486e-19	0.0254353	0.00910683	0.00817601	0.00297736	0.00663296	0.00731807	0.0121481	0.0254353	0.00940816	0.00429753	0.011303	0.0109727	0.0074427	0.017886	0.0117474	0.00762055	0.000366256	0.0102559	0.0108354	0.0110132	CHAC1
808	3.20123e-44	4.45304e-43	0.0373522	0.0112615	0.00751255	0.00361396	0.0334736	0.027916	0.0219291	0.0125546	0.0240537	0.00944243	0.00600463	0.021297	0.0373522	0.0214732	0.0155549	0.0181664	0.0319922	0.0233664	0.0199686	0.0264438	SLC25A23
829	4.76698e-39	5.87992e-38	0.0401799	0.0354801	0.0306191	0.0103935	0.0276212	0.0312912	0.0217192	0.0445747	0.0324828	0.0141698	0.0254059	0.0266834	0.0401799	0.0541703	0.0220997	0.0437204	0.0244306	0.0395796	0.00111181	0.0425049	SIPA1L3
832	2.38534e-31	2.38875e-30	0.033189	0.0115858	0.00757737	0.00993637	0.00923277	0.0216256	0.0162894	0.0428832	0.0128918	0.000554976	0.0152535	0.0174041	0.033189	0.0135263	0.00970592	0.0163246	0.0139262	0.00671907	0.0121502	0.0150536	JARID2
838	3.00586e-18	1.88643e-17	0.0104473	0.0126656	0.0113674	0.00499156	0.00806423	0.0104473	0.00374348	0.0134087	0.0111639	0.00916265	0.00428064	0.00809418	0.0113954	0.0167985	0.0129434	0.0151449	0.0143067	0.0124756	0.00726655	0.013857	MB21D2
838	3.24688e-07	1.10867e-06	0.00328635	0.00294575	0.00398457	0.00211376	0.00193987	0.00363858	0.00490014	0.00137019	0.00216826	0.00122514	0.00147555	0.00438732	0.00613396	0.00192221	0.00328635	0.00271986	0.000601718	0.00087416	0.00537331	0.00158195	ALKBH6
847	3.91267e-16	2.23017e-15	0.0333952	0.0212752	0.00463036	0.000971482	0.00983101	0.0269487	0.050679	0.00788818	0.0368597	0.0150864	0.0308483	0.0514749	0.0333952	0.0304912	0.00627975	0.0267748	0.0380456	0.00652766	0.0441258	0.0415993	UBE2H
850	9.47004e-31	9.29488e-30	0.0266406	0.0141127	0.0130107	0.0113549	0.0165695	0.0213452	0.0072621	0.0220261	0.0127138	0.00831693	0.00568315	0.0258664	0.0266406	0.0205418	0.0108254	0.0187934	0.0161082	0.0222769	0.00951922	0.0200114	LHFPL2
851	1.24253e-45	1.78162e-44	0.0437661	0.0210072	0.0136918	0.00516963	0.0265917	0.0386592	0.0306271	0.0288493	0.0375542	0.00678726	0.011132	0.050545	0.0437661	0.0521451	0.0155745	0.0408281	0.0340207	0.0429187	0.0376041	0.0435193	SNX9
852	5.98864e-52	9.77834e-51	0.0312114	0.0174334	0.0142296	0.0116741	0.0297454	0.0312114	0.0191747	0.0300475	0.0176467	0.005745	0.0112829	0.0219194	0.0311565	0.0212084	0.0184519	0.0212748	0.0159728	0.0209403	0.0149403	0.0191887	UNC5B
856	1.35731e-21	9.72476e-21	0.0118546	0.0098837	0.0108659	0.00897948	0.0124821	0.0118546	0.0159076	0.0116331	0.0092849	0.00796969	0.00943213	0.0220903	0.0162388	0.0100944	0.00230248	0.0100998	0.011153	0.0101413	0.0138646	0.00912782	GRIP2
860	3.60467e-51	5.78714e-50	0.0395499	0.0209295	0.0176933	0.00692707	0.0427142	0.0395499	0.0120406	0.0199846	0.0300188	0.00733002	0.0215852	0.0375801	0.0452948	0.0232302	0.00829212	0.0290469	0.0378835	0.0164156	0.034521	0.0366395	DNAJC5
868	5.03826e-22	3.67733e-21	0.0131287	0.00732343	0.00772513	0.00500859	0.00801103	0.0131287	0.0202541	0.0157877	0.0112034	5.35302e-05	0.0109979	0.0238163	0.0174777	0.0109871	0.00170745	0.010205	0.00920882	0.00722346	0.0232706	0.0111209	EPS15L1
869	4.93008e-28	4.4281e-27	0.0174558	0.0174558	0.0162565	0.0140458	0.0130921	0.0123287	0.00514445	0.00575607	0.00688863	0.00524411	0.0043066	0.00602402	0.0129576	0.0196206	0.0113428	0.0189327	0.00515023	0.0163051	0.00600496	0.00918542	LINC01644
870	1.63784e-34	1.80512e-33	0.0427367	0.0180876	0.0132229	0.0102274	0.0279	0.0326712	0.0114228	0.0229178	0.0203313	0.016362	0.00377717	0.0367849	0.0427367	0.0180126	0.0119672	0.0264968	0.0233524	0.0149601	0.013242	0.0222881	PLEKHA1
884	5.79644e-23	4.40919e-22	0.0234771	0.00533685	0.00715583	0.00261202	0.0135544	0.0234771	0.0259453	0.0340435	0.0166696	0.00718438	0.012767	0.0280803	0.0306569	0.013469	0.000198478	0.00871873	0.0187177	0.014807	0.0354077	0.0157627	DTX3L
909	1.16362e-08	4.38686e-08	0.00975263	0.00461052	0.00280994	0.00175084	0.00975263	0.00486165	0.0131208	0.00231756	0.00325571	0.00252966	0.00688513	0.0147306	0.00562955	0.00466287	0.00418924	0.00334202	0.00335907	0.00642324	0.01271	0.00606886	ASAP3
910	9.37638e-28	8.35455e-27	0.0292624	0.00922556	0.00510161	0.00560161	0.0285637	0.0167661	0.0398627	0.0286929	0.0101098	0.00364554	0.0159144	0.0389051	0.0292624	0.014608	0.0113816	0.0133871	0.0133976	0.00813725	0.0339513	0.0156733	PWWP2B
913	2.80579e-33	2.97976e-32	0.0414781	0.0271316	0.0235262	0.023259	0.0388957	0.0327978	0.0400425	0.0550572	0.0209385	0.0091701	0.0289787	0.0586443	0.0425065	0.0414781	0.0298664	0.0334854	0.0383098	0.027678	0.0470782	0.0333266	SH3GLB2
935	1.51724e-34	1.67386e-33	0.022326	0.0122372	0.00867606	0.00963867	0.0192501	0.0193709	0.0142919	0.0259828	0.00787141	0.00465627	0.00272161	0.0204424	0.022326	0.0107826	0.00884753	0.0132625	0.00828237	0.0151221	0.0152824	0.0145452	TEP1
941	3.97993e-10	1.6536e-09	0.0199174	0.00516623	0.00413754	0.00579475	0.0099672	0.00562145	0.0191871	0.0199174	0.00628409	0.00100008	0.00911519	0.0264606	0.0105026	0.00361526	0.00764004	0.00274292	0.00544903	0.00430191	0.0154929	0.00773397	AGO4
947	1.61349e-09	6.43285e-09	0.0140206	0.000956317	0.00162287	0.00225389	0.0140206	0.0043052	0.00694144	0.00910293	0.00420979	0.0026938	0.0010586	0.0102357	0.00865756	0.00732402	0.00781402	0.00220101	0.00172035	0.00867068	0.0133981	0.00589594	EGFR
947	2.40665e-20	1.64622e-19	0.0304232	0.011333	0.00921709	0.00883178	0.00596595	0.0040067	0.0146322	0.00367509	0.00888589	0.00170875	0.0123394	0.0125175	0.011493	0.0304232	0.0186006	0.0198927	0.0114853	0.0156149	0.0134599	0.0114742	PHKG2
953	7.33991e-39	9.01047e-38	0.0482186	0.0129929	0.00701042	0.00604129	0.0417335	0.0316952	0.0446781	0.0491513	0.0251313	0.00110277	0.0305015	0.0435056	0.0482186	0.0222575	0.00859831	0.0190983	0.0330769	0.0257644	0.0368834	0.0285945	LARP4B
955	1.76579e-18	1.12013e-17	0.0337005	0.00467347	0.00351592	0.00514579	0.0138088	0.0077086	0.00450903	0.0337005	0.00172634	0.00422866	0.00258096	0.00870626	0.00970181	0.00376948	0.003625	0.00308687	0.00334879	0.00473782	0.00628373	0.00269541	CYSRT1
957	4.26849e-40	5.42465e-39	0.0514932	0.0329136	0.026144	0.0217554	0.0497828	0.0351107	0.0322389	0.0492523	0.0253541	0.00889127	0.0179645	0.0593465	0.0514932	0.0323287	0.0348789	0.0285307	0.0313598	0.0292965	0.018206	0.0369071	TMC4
968	6.36397e-31	6.2775e-30	0.0293783	0.0133446	0.0123667	0.0079571	0.0295308	0.018059	0.0137773	0.0349386	0.0121577	0.00900268	0.0138291	0.0207637	0.0293783	0.019042	0.015261	0.014183	0.0180791	0.0212913	0.0156089	0.0180608	ITGB5
973	1.45584e-17	8.87097e-17	0.0203523	0.00756274	0.00772797	0.00663983	0.0238682	0.0165555	0.0192075	0.0274425	0.00826443	0.00202166	0.0139528	0.0198018	0.021629	0.0191729	0.00395469	0.0126254	0.0170503	0.0203523	0.0179994	0.0175567	DTX2
976	6.99989e-15	3.7496e-14	0.0200029	0.00836215	0.00557385	0.00531821	0.0159757	0.0200029	0.00184294	0.0104923	0.0097328	0.00388413	0.000554655	0.00980659	0.0216778	0.00966526	0.00956133	0.0120067	0.00807899	0.0121566	0.00862931	0.0144523	NAGPA
985	4.36537e-39	5.39446e-38	0.0738599	0.0226475	0.0242755	0.0170301	0.0401786	0.0452535	0.0228112	0.00947836	0.030671	0.00316297	0.026597	0.0544255	0.0738599	0.0126839	0.000618717	0.0217415	0.039362	0.0359452	0.0145262	0.0353197	SP100
989	1.73523e-06	5.62445e-06	0.00429855	0.00276269	0.00275929	0.0040468	0.00541337	0.00518091	0.00705666	0.00513277	0.00434821	0.000366572	0.00810352	0.00537046	0.00665084	0.00279153	0.00429855	0.00386204	0.00608198	0.00264718	0.00735127	0.00693541	ANKMY1
991	7.44089e-11	3.23129e-10	0.00631907	0.00627371	0.00574352	0.00393344	0.00775708	0.00631907	0.00527653	0.0084171	0.00599298	0.00427522	0.00408653	0.00530603	0.0056911	0.00690268	0.00373866	0.00619265	0.00549728	0.00603069	0.00325474	0.00623946	C1orf167
997	7.60419e-18	4.6984e-17	0.0185357	0.00799338	0.00610295	0.00632062	0.0178185	0.0136842	0.0183966	0.0231604	0.0156756	0.00320611	0.0123096	0.0177894	0.0185357	0.0109592	0.0115584	0.00856675	0.0214366	0.0135643	0.0172668	0.0152943	SLC49A3
1019	9.7328e-33	1.01656e-31	0.0382115	0.0109716	0.00965053	0.00699427	0.0382115	0.0241445	0.0236619	0.0261474	0.0087087	0.000178407	0.0084046	0.0333737	0.027112	0.0300285	0.0212341	0.016727	0.0198202	0.0286045	0.0223232	0.014906	SH3RF2
1019	8.05071e-10	3.27517e-09	0.00621878	0.00457552	0.00366069	0.00423242	0.00651757	0.00621878	0.00716315	0.00715141	0.00260969	0.000678112	0.00422422	0.0097616	0.00457369	0.00493897	0.00583371	0.00480058	0.00534506	0.00573853	0.00689324	0.00463586	SCARF1
1020	0.000135142	0.000379502	0.00228877	0.00253146	0.00245381	0.00129619	0.00238271	0.00164712	0.000450318	0.00320828	0.000821211	0.00228877	0.000789025	6.08492e-05	0.00237855	0.00296073	0.00152234	0.00244025	0.000712396	0.00207192	0.000244374	0.00112356	AC103563.7
1020	5.92231e-20	3.99161e-19	0.0172156	0.0140955	0.0138471	0.0142552	0.0234079	0.0172156	0.0111144	0.0158976	0.0105636	0.00390727	0.0100158	0.0164561	0.0230207	0.00962796	0.000429935	0.012478	0.00950773	0.00804125	0.0134657	0.011219	ZDHHC11B
1022	6.83416e-40	8.63942e-39	0.0280893	0.015705	0.0133556	0.00660327	0.0238985	0.0280893	0.0109915	0.0306096	0.0138454	0.0124069	0.00658132	0.00812534	0.0329238	0.0188104	0.0141898	0.0183689	0.0174652	0.0146864	0.0216238	0.0195042	TMEM127
1029	8.94884e-14	4.54599e-13	0.0135143	0.00740681	0.00524684	0.00532927	0.0115219	0.00924984	0.00984488	0.0110873	0.00567898	0.00219351	0.00800518	0.0148365	0.0135143	0.012846	0.00475726	0.0085636	0.00873754	0.00946395	0.0171041	0.00728462	TNK1
1030	1.21222e-13	6.13389e-13	0.00891063	0.00866614	0.00731646	0.00694223	0.00658862	0.00891063	0.00984108	0.0106943	0.00504708	0.00293792	0.00723435	0.0165154	0.009305	0.0101807	0.00977427	0.0101241	0.00360279	0.00661881	0.00903778	0.00822926	AC128688.2
1040	2.96783e-37	3.52087e-36	0.0484075	0.0166178	0.0163508	0.0156912	0.0125737	0.0322957	0.0246336	0.0294411	0.0247366	0.00168919	0.0244702	0.0292442	0.0484075	0.0103908	0.0126138	0.0145484	0.025789	0.0154859	0.0239351	0.0283128	HELZ2
1066	2.20687e-23	1.70736e-22	0.0162956	0.0126345	0.00886586	0.00797948	0.0236161	0.0162956	0.0160159	0.0133148	0.0113828	0.00485085	0.0112812	0.0198872	0.0205743	0.0192307	0.0151399	0.0141092	0.0105531	0.0173327	0.0100515	0.0131681	SEMA3F
1087	6.58417e-21	4.59945e-20	0.0164819	0.0086858	0.00742252	0.00758434	0.0100709	0.0164819	0.00123205	0.0214719	0.00775699	7.41494e-05	0.00687669	0.0235707	0.0169677	0.00768244	0.00254931	0.00928521	0.0130855	0.00892601	0.0104538	0.0103119	GTPBP2
1102	3.61038e-26	3.06156e-25	0.0125787	0.00823192	0.00836389	0.00809174	0.00482832	0.00574467	0.0101315	0.00577348	0.0134514	0.000421609	0.0120737	0.00446444	0.00641141	0.0167764	0.0112855	0.0120904	0.0119108	0.0125787	0.00732718	0.012028	LINC01660
1113	5.4334e-10	2.23699e-09	0.00889048	0.00559982	0.00623246	0.00408475	0.00650202	0.00889048	0.0154025	0.00257828	0.00335516	0.00259898	0.00633774	0.0163917	0.00967307	0.0018272	0.00468278	0.00436898	0.00614318	0.00326165	0.0135657	0.00446269	GRHL1
1120	5.75232e-14	2.95348e-13	0.018429	0.00865287	0.00646109	0.00604673	0.00910141	0.0128341	0.0188704	0.018429	0.00877522	0.000489281	0.00953756	0.0339631	0.0163573	0.00644694	0.00714631	0.00917531	0.0134718	0.00326239	0.018074	0.0120801	MTMR3
1142	5.30363e-07	1.7839e-06	0.00608813	0.00531762	0.00608813	0.00202692	0.000503445	0.001676	0.00133813	0.00113525	0.00176461	0.0029084	0.00163936	0.00100447	0.00151372	0.0073568	0.00215183	0.00626691	0.00178372	0.00338291	0.000883939	0.00205265	JCAD
1158	6.66167e-34	7.21405e-33	0.0374901	0.0156658	0.0131418	0.00944511	0.0250536	0.0288612	0.0246797	0.0271448	0.0159849	0.00346976	0.00905734	0.0249247	0.0374901	0.0160458	0.0162634	0.0221112	0.0126926	0.0153422	0.00365127	0.0240105	OSBPL2
1161	1.48334e-24	1.19905e-23	0.0119924	0.0100965	0.00736341	0.00559084	0.00992409	0.0101832	0.00461368	0.0110779	0.00807966	0.00669042	0.00274531	0.0054338	0.00906393	0.0161254	0.00529075	0.0141157	0.00336299	0.0119924	0.00248465	0.00902981	AP000439.2
1164	4.40857e-21	3.10033e-20	0.0229294	0.0110489	0.00942613	0.00770888	0.0103081	0.0170926	0.0264509	0.0203687	0.0136208	0.0040301	0.0186125	0.0105806	0.0229294	0.0150056	0.00595076	0.0149159	0.0203279	0.00296122	0.0217723	0.0149411	TSPAN17
1167	4.59865e-31	4.55492e-30	0.0168285	0.0113988	0.0065293	0.00354044	0.00787838	0.0168285	0.00924142	0.0171953	0.0103133	0.0016034	0.00719313	0.00514258	0.0164446	0.0170472	0.00857931	0.017558	0.0099408	0.0140036	0.0103978	0.0129877	STON2
1168	1.20122e-05	3.65377e-05	0.00587196	0.00433202	0.00363174	0.00382927	0.00398968	0.00384447	0.00464881	0.00619715	0.00339172	0.00311065	0.0033817	0.00648329	0.00587196	0.00455873	0.00494141	0.00383714	0.00267986	0.0037903	0.0016126	0.00334243	MYOM1
1175	6.35245e-14	3.25215e-13	0.0131161	0.00694547	0.00757335	0.00726552	0.0122091	0.0131161	0.0166822	0.0129559	0.00673231	0.00089265	0.00453185	0.0284189	0.0149975	0.00322852	0.0063305	0.00620767	0.00696001	0.00676523	0.0150465	0.00902613	PRRT2
1178	1.20679e-38	1.47659e-37	0.0240383	0.0181584	0.0148766	0.0136155	0.0267658	0.0240383	0.016777	0.0196302	0.0117032	0.00810301	0.0081272	0.0233754	0.0208274	0.0196898	0.0109931	0.0193388	0.00730359	0.0188718	0.0196725	0.0164277	LTK
1194	8.33441e-06	2.56393e-05	0.00435865	0.00211195	0.00266538	0.00119246	0.00652228	0.00313811	0.00385516	0.00526544	0.00163271	0.00232788	0.00270992	0.00585247	0.00606348	0.00361881	0.00435865	0.00192296	0.00300549	0.00374523	0.0037657	0.00276422	AC106782.2
1220	1.79179e-29	1.68234e-28	0.0251964	0.00592025	0.00412765	0.00523137	0.0139563	0.0161903	0.00451334	0.0197458	0.0148304	0.0055559	0.00871753	0.0150856	0.0251964	0.00771426	0.000514001	0.00790666	0.0232011	0.0128464	0.0226003	0.0151857	GBP1
1235	1.98484e-07	6.89247e-07	0.00715259	0.00440688	0.00339813	0.00375786	0.000936354	0.00715259	0.0105486	0.00562521	0.00343894	0.00105093	0.00591687	0.0157219	0.00692074	0.00258555	0.00353627	0.00330365	0.00595016	0.00185851	0.0116322	0.00389258	PCDHGA10
1238	2.23669e-06	7.19008e-06	0.0213049	0.00360235	0.00393537	0.00443157	0.012178	0.0128085	0.0213049	0.00546589	0.00893521	0.000469568	0.0127439	0.025365	0.0166198	0.00383982	0.00889458	0.00540206	0.0124213	0.00764237	0.0155993	0.0133303	LTN1
1244	2.99374e-17	1.79742e-16	0.0139946	0.00573458	0.00534744	0.00395624	0.00966405	0.0139946	0.00265184	0.00407152	0.00147027	8.53193e-05	0.00443698	0.0124718	0.017047	0.00381105	0.0046295	0.00681389	0.00508354	0.0041755	0.00287002	0.00804556	MYO18A
1248	2.33985e-05	6.96801e-05	0.0130093	0.0022961	0.00254399	0.00204053	0.00450682	0.00460528	0.00836715	0.0072954	0.00496226	0.00259642	0.00609171	0.0130093	0.00748756	0.000683149	0.00195011	0.00112203	0.00762222	0.00240905	0.0100098	0.00467312	SERHL2
1250	1.27585e-13	6.4481e-13	0.00846816	0.00653286	0.00441673	0.00298274	0.00325182	0.00415416	0.00252109	0.00706148	0.00576926	0.00511879	0.00325118	0.000862139	0.00321025	0.0088116	0.00219533	0.00846816	0.00332645	0.004581	0.0012692	0.00590337	AK8
1271	1.10448e-26	9.49556e-26	0.0256096	0.0109677	0.00954905	0.00605352	0.0224514	0.0195119	0.0214289	0.0256603	0.00810782	0.00325836	0.0136862	0.025346	0.0256096	0.0113646	0.00160172	0.0135248	0.0128969	0.0090744	0.0230491	0.0150162	SMG5
1277	2.82472e-13	1.39851e-12	0.0286695	0.00663301	0.00360391	0.00794735	0.0157384	0.0159936	0.0202091	0.0150717	0.00894359	0.00594967	0.0117758	0.0339773	0.0286695	0.00563255	0.00452652	0.00440438	0.0201322	0.0113016	0.0196244	0.00871456	CYP1B1
1282	2.0209e-17	1.22297e-16	0.0155115	0.00971466	0.0117441	0.00625462	0.0068874	0.0155115	0.0136409	0.0219086	0.0115543	0.00157938	0.00995002	0.0195122	0.017513	0.0139838	0.00938313	0.0150407	0.00762686	0.00267693	0.0144077	0.013505	FZR1
1295	8.74133e-09	3.32238e-08	0.00633748	0.00633748	0.00613054	0.00469676	0.0114338	0.00537132	0.0051449	0.000749731	0.00374732	0.00147142	0.00336701	0.00591751	0.00726251	0.0060164	0.00321174	0.00526057	0.00568991	0.00570383	0.00610205	0.00578252	ADAMTS13
1296	2.46424e-09	9.70248e-09	0.00810787	0.00441244	0.00421041	0.00320603	0.00608985	0.00810787	0.0100515	0.00326104	0.00347833	0.00112316	0.00539544	0.0133034	0.0108726	0.0015519	0.00417567	0.00359575	0.00625085	0.00271561	0.00462378	0.00439081	PTPDC1
1296	1.67774e-30	1.6319e-29	0.0215325	0.0124547	0.0112114	0.0101482	0.0178897	0.0162706	0.00906635	0.0215122	0.00753751	0.0030732	0.00689441	0.00557849	0.0215325	0.0051886	0.0101412	0.00926595	0.0117358	0.00886108	0.020205	0.0130955	RIPK3
1308	3.80755e-13	1.8702e-12	0.0153485	0.00447041	0.000705568	0.000789459	0.0114804	0.013944	0.00784446	0.00823623	0.00526744	0.00299783	0.00422275	0.0190921	0.0153485	0.00530012	0.00435004	0.00439327	0.006495	0.00637654	0.00231983	0.00652121	C18orf25
1312	1.26658e-11	5.73569e-11	0.0120054	0.00355005	0.00499357	0.0030072	0.0103094	0.0120054	0.00640238	0.00796368	0.00509347	0.000370025	0.00401574	0.0193505	0.0133331	0.00381112	0.00404161	0.00458101	0.00966612	0.00406784	0.00740356	0.00788058	USP25
1330	2.3222e-18	1.4645e-17	0.0180673	0.0050366	0.00553436	0.00632226	0.0101892	0.0129024	0.0128508	0.00881887	0.00299482	0.000202864	0.00636807	0.0212754	0.0180673	0.00223707	0.000621289	0.00489967	0.00598524	0.00405539	0.00731381	0.00395809	ANKFY1
1331	3.09441e-13	1.52843e-12	0.0279493	0.00336458	0.00315271	0.00215319	0.013349	0.00376729	0.00796698	0.0279493	0.00309263	0.0033636	0.00660878	0.0126647	0.0151982	0.00890731	0.0173245	0.00991058	0.00712561	0.00316935	0.00850325	0.00855584	PRMT7
1346	1.34407e-17	8.20781e-17	0.0170896	0.00952192	0.00721958	0.00597866	0.0175578	0.0170896	0.0173302	0.0200242	0.00796783	0.00389146	0.00612459	0.0287684	0.017981	0.0145748	0.0117865	0.0132835	0.010063	0.0107455	0.0248564	0.0133206	PCNX3
1363	4.41239e-29	4.09131e-28	0.031925	0.0105419	0.0116832	0.00362089	0.011568	0.0155246	0.019911	0.0297242	0.0190164	0.00387955	0.0185395	0.0122989	0.031925	0.0195274	0.00534863	0.0228199	0.0194964	0.0159428	0.0188147	0.0224243	SLC6A6
1366	6.44442e-18	3.99211e-17	0.0169632	0.00753898	0.00458596	0.00697198	0.0125492	0.0110043	0.0129895	0.0214185	0.00914485	0.00134006	0.0105912	0.0164456	0.0169632	0.00922341	0.010437	0.00766711	0.0121555	0.0063863	0.0102061	0.0100227	DAGLB
1384	9.9148e-12	4.51368e-11	0.0105191	0.00518474	0.00520486	0.00403978	0.0072287	0.0105191	0.00602237	0.00881398	0.00286807	0.000572204	0.00470203	0.0183325	0.0103145	0.00505849	0.00234329	0.00590578	0.00960825	0.00545905	0.00547923	0.00622473	USF1
1387	1.52452e-21	1.09064e-20	0.0258679	0.0083221	0.00979999	0.0097692	0.00972717	0.0132425	0.0169624	0.0280098	0.0113029	0.00117187	0.0166557	0.0247339	0.0258679	0.0145992	0.0148561	0.0127138	0.0179705	0.00476162	0.0262688	0.015961	TMEM222
1398	2.49718e-05	7.42468e-05	0.000223052	0.00114455	0.00211864	0.00237806	0.00357609	0.00188556	0.00188654	0.0069853	0.002027	0.000685793	0.00133123	7.29172e-05	0.00344899	0.000726849	0.000223052	0.000275863	0.00033022	0.000628595	0.00225445	0.00136056	PLD2
1400	3.54017e-05	0.000103985	0.00437184	0.00213717	0.00210873	0.00154412	0.00100826	0.000744551	0.00234741	0.00191277	0.0020858	0.000904815	0.00108924	0.00264125	0.00174884	0.00492049	0.00437184	0.00259084	0.00158148	0.00212222	0.00193397	0.0020256	FARP1-AS1
1402	3.88676e-09	1.51153e-08	0.0132717	0.00253981	0.000396289	0.000354179	0.00917734	0.0101525	0.0160795	0.0105795	0.0107872	0.000820264	0.0117542	0.024237	0.0132717	0.000973401	0.00284104	0.00406752	0.0100855	0.00530407	0.00955356	0.0123346	UTP14C
1405	1.37757e-12	6.58788e-12	0.0178496	0.0040491	0.00470132	0.003186	0.00390115	0.00591966	0.00808635	0.0178496	0.00178539	0.000967003	0.0066695	0.0106588	0.00898556	0.00785776	0.00565206	0.00640427	0.00364595	0.00277579	0.00969261	0.00605385	TFIP11
1420	4.59375e-13	2.24585e-12	0.0166232	0.00782299	0.00924481	0.00318001	0.0118622	0.0101662	0.0152878	0.00551748	0.00685724	0.00729711	0.014292	0.0157639	0.0166232	0.0164741	0.000808017	0.0133775	0.0127024	0.0122139	0.00705365	0.0125359	STX18
1435	5.03502e-24	3.9949e-23	0.0163677	0.00808124	0.00295147	0.00740949	0.0120311	0.0116748	0.00871023	0.0129474	0.010523	0.00343917	0.00506657	0.0166384	0.0163677	0.0132109	0.0123061	0.0122687	0.011368	0.0110308	0.00955034	0.0122457	MGAT3
1436	1.97527e-11	8.86479e-11	0.0134377	0.00793412	0.00857585	0.00406585	0.0051997	0.00308505	0.00805593	0.000491678	0.0064588	0.00300417	0.00661251	0.00527497	0.00444425	0.0134377	0.00259038	0.00773855	0.00708394	0.00772179	0.00657269	0.00648	THBD
1451	4.12793e-12	1.92228e-11	0.0211153	0.00315002	0.00163767	0.00344834	0.0154835	0.00494054	0.00106032	0.0211153	0.00254286	0.00117856	0.00202494	0.000310009	0.00872355	0.000104941	0.0017085	0.00124482	0.00239697	0.000979328	0.000226994	0.00212908	C5orf66-AS1
1453	5.26738e-18	3.27386e-17	0.0302974	0.00829895	0.00224536	0.00401643	0.0239878	0.0212411	0.00129828	0.044778	0.00914538	0.00239886	0.00667772	0.0211997	0.0302974	0.00434296	0.000686242	0.0107904	0.009824	0.000632853	0.0107449	0.0140531	SMG7
1455	4.45689e-28	4.0106e-27	0.0283747	0.0191864	0.0159901	0.0167239	0.0255209	0.0237818	0.017847	0.031798	0.0167664	0.000691848	0.012645	0.0231176	0.0304146	0.0281965	0.0158747	0.0283747	0.0113483	0.0210116	0.00535899	0.0221877	SCAP
1464	4.73175e-23	3.61241e-22	0.0223056	0.0119626	0.0139743	0.00997451	0.0205265	0.0198181	0.0239802	0.0222154	0.00940236	0.00535599	0.000791552	0.0419415	0.0275627	0.0223017	0.0112451	0.0179184	0.0171809	0.0223056	0.0205653	0.0196393	PLEKHA7
1475	2.34937e-25	1.94407e-24	0.0130177	0.00933423	0.00727066	0.00483189	0.0126147	0.0130177	0.0141676	0.0107189	0.0122832	0.00388627	0.00461966	0.0202153	0.0125634	0.0127676	0.00970614	0.0121069	0.00955543	0.0140886	0.0143094	0.0143852	PLA2G4F
1484	2.92455e-31	2.91655e-30	0.0285697	0.021667	0.0208732	0.0173487	0.0206306	0.0285697	0.0320983	0.0360231	0.0175483	0.00383253	0.0203999	0.0203355	0.0379825	0.028923	0.0212124	0.0285289	0.010201	0.00545338	0.0298092	0.0251377	DAPK3
1496	4.48275e-19	2.91361e-18	0.023512	0.0110314	0.00861914	0.00156783	0.023512	0.0152248	0.0149147	0.0172408	0.0140993	0.00631617	0.00719657	0.00589667	0.0229286	0.0170659	0.0153777	0.0139429	0.0177495	0.0184892	0.013529	0.0155317	INPP5A
1505	2.09526e-22	1.55158e-21	0.0215015	0.00929151	0.00569546	0.00737801	0.018358	0.0155076	0.0224166	0.0229029	0.00991816	0.00914704	0.0104304	0.0225623	0.0215015	0.00954717	0.0141162	0.0117818	0.0159742	0.0112226	0.0208505	0.0155032	NT5C2
1505	5.16552e-14	2.66034e-13	0.00787432	0.00599308	0.00576457	0.00376116	0.00181918	0.00332325	0.00259003	0.00431763	0.0016488	0.0013462	0.00135313	0.00228858	0.00369	0.0101316	0.00462932	0.00787432	0.00106794	0.00571269	0.00174321	0.00234504	PIEZO2
1518	4.56753e-24	3.62827e-23	0.0139313	0.0114966	0.0106362	0.00712908	0.0179215	0.0139313	0.00697071	0.0114963	0.013744	0.00275003	0.0099553	0.000841934	0.0138359	0.0140988	0.00694211	0.0132916	0.0174359	0.0134229	0.00826322	0.0163612	SYT8
1526	2.07556e-18	1.31167e-17	0.0124288	0.00658306	0.00527438	0.00506641	0.0113485	0.0124288	0.0127271	0.0176532	0.0075133	0.00359743	0.00768469	0.0144776	0.0125324	0.00507114	0.000620849	0.00608862	0.00471823	0.00522377	0.0058825	0.00809372	AC004918.1
1535	9.14514e-22	6.60585e-21	0.0144327	0.00763886	0.00722848	0.00527321	0.0145618	0.011661	0.00593054	0.0209445	0.00899471	0.00231763	0.00728269	0.00501034	0.0149834	0.0180797	0.00442892	0.0107999	0.00311659	0.0144327	0.00404549	0.00625308	SLCO4A1
1536	4.63998e-05	0.000135153	0.00228557	0.00225712	0.00203224	0.000977861	0.00315969	0.00228557	0.000980394	0.00357076	0.000171779	0.000864854	0.000809278	0.000718252	0.00179704	0.00229323	0.000543887	0.00196242	0.00080438	0.00155354	0.000494434	0.00106264	CSPG4
1549	1.39128e-05	4.21201e-05	0.00377524	0.00132044	0.00146257	0.0012444	0.00120453	0.00377524	0.00484782	0.00304709	0.00264386	0.00186108	0.00296655	0.00752862	0.00408743	0.00114415	0.002028	0.00136625	0.00431654	0.00223561	0.00496037	0.00219908	DNAH8
1558	9.12413e-05	0.000259502	0.00434535	0.0022087	0.00253371	0.00177063	0.00278271	0.00143115	0.00734704	0.00224174	0.00171812	0.0015134	0.00381254	0.00825678	0.00278173	0.00214398	0.00434535	0.0025937	0.00402024	6.32378e-05	0.0106586	0.00254437	MC1R
1571	3.93549e-10	1.63615e-09	0.0073827	0.000270225	0.00076423	0.001534	0.00231789	0.0073827	0.0100758	0.0079178	0.00344498	0.00349831	0.00311657	0.000976048	0.00964977	0.00289414	0.00534481	0.00350079	0.00308307	0.000620008	0.0121195	0.00518372	GPKOW
1575	3.49148e-05	0.000102645	0.0104684	0.00311335	0.00243944	0.00337789	0.00421654	0.00536008	0.00312328	0.0104684	0.000264437	0.00109037	0.00251118	0.00288956	0.0044895	0.00274138	0.00581149	0.00245822	0.00199077	0.00133609	0.00229851	0.00287347	UHRF1BP1
1593	3.65709e-10	1.52419e-09	0.0120764	0.00235693	0.00344613	0.00284374	0.00487223	0.00753286	0.0121977	0.00921298	0.00431351	0.000489985	0.00941946	0.015964	0.0120764	0.000874074	0.00564428	0.00156267	0.00578158	0.00154346	0.0114913	0.00467968	LIMD1
1602	1.33077e-05	4.03355e-05	0.00799809	0.00276142	0.00261782	0.000836128	0.00422763	0.00345711	0.00559174	0.00799809	0.00376482	0.00245122	0.00190291	0.00672765	0.00481861	0.00250164	0.00225722	0.00251706	0.00121585	0.00210735	0.00858855	0.00311849	AC027307.2
1612	1.3419e-18	8.56089e-18	0.0175655	0.0103151	0.00830536	0.00425994	0.0140881	0.0117777	0.0113169	0.0195938	0.0133428	0.0034294	0.00670481	0.0144494	0.0153012	0.0175655	0.0060322	0.0128018	0.00562899	0.0111082	0.00819206	0.0125586	SNX33
1688	4.81958e-23	3.67863e-22	0.0343766	0.0178869	0.0164412	0.0117767	0.0176291	0.0208331	0.0135863	0.0139494	0.0116395	0.00682111	0.0087588	0.0264197	0.0343766	0.0117255	0.0137996	0.0165603	0.0127511	0.00420747	0.0180694	0.0178477	UBXN6
1696	2.30672e-22	1.70478e-21	0.0273798	0.0113997	0.00764357	0.00371925	0.0193527	0.0186763	0.0157729	0.0170254	0.0205944	0.00685236	0.0119916	0.0149959	0.0273798	0.013071	0.0079839	0.0168408	0.023396	0.00762315	0.00220706	0.0219885	VRK3
1711	2.64105e-25	2.18274e-24	0.0208482	0.0116124	0.00725509	0.0062042	0.0223693	0.0208482	0.011281	0.00368587	0.00985578	0.000764187	0.00105848	0.0185466	0.0227527	0.00802611	0.0104445	0.0113657	0.0119741	0.00887725	0.0118192	0.0119503	RAB40C
1744	1.17256e-14	6.2214e-14	0.0157253	0.00526725	0.0052684	0.00279229	0.007931	0.00812376	0.00271612	0.00858615	0.0067014	0.00489768	0.00179203	0.0122205	0.0123519	0.0157253	0.00547223	0.00671629	0.00509127	0.00400134	0.00419875	0.00620036	CCDC85C
1761	3.21226e-06	1.02087e-05	0.00538125	0.00366694	0.00360083	0.00247177	0.00457679	0.00412948	0.00673837	0.00324331	0.00426915	0.00294165	0.00511562	0.00746691	0.00538125	0.00331053	0.00062739	0.00308384	0.00512232	0.00441124	0.00651683	0.00438843	AL357033.4
1795	5.18254e-07	1.7444e-06	0.0131071	0.00233507	0.00163	0.000209726	0.00638545	0.00791819	0.00721982	0.0138078	0.0047219	0.000201365	0.00336452	0.00831065	0.0131071	0.00190219	0.00567304	0.00244166	0.00579739	0.00256576	0.0104345	0.00459331	VCPIP1
1814	3.42554e-15	1.86592e-14	0.00998441	0.00574906	0.00387547	0.000699353	0.0115715	0.00998441	0.0087543	0.0100824	0.00623361	0.00270993	0.00676103	0.00652019	0.011559	0.00728148	0.00566196	0.00769558	0.00676644	0.00934589	0.00625271	0.00773905	CWH43
1826	4.07465e-25	3.35516e-24	0.0126928	0.006231	0.00245264	0.00294483	0.014442	0.0126928	0.00322	0.00492343	0.00917213	0.0024735	0.00708108	0.00380221	0.0154525	0.00724139	0.00682043	0.00705016	0.0124195	0.00936561	0.00673171	0.0108193	ABHD4
1846	4.70187e-08	1.70514e-07	0.00657537	0.000928347	0.00204221	0.00171891	0.000855335	0.00657537	0.00518724	0.00565708	0.00390132	0.00149954	0.00715964	0.00849137	0.00829671	0.00282828	0.000416051	0.00337229	0.00524292	0.00185543	0.00912296	0.0031964	GPATCH11
1878	0.000204375	0.000565725	0.00353455	0.000425245	0.000434833	0.0011087	0.0017148	0.000759949	0.00263699	0.00317711	0.00342192	0.00148779	0.00168279	0.0033732	0.00570781	0.00277025	0.0037281	0.000374059	0.00363061	0.00353455	0.00556944	0.00279955	SLC15A3
1886	0.00180045	0.004631	0.00354895	0.00153669	0.0015709	0.00116481	0.00344697	0.00354895	0.00251133	0.0010374	0.00213159	0.00217651	0.00201957	0.00328896	0.00506289	0.000642376	0.00106447	0.00147569	0.000200214	0.00210136	0.00205018	0.00214985	ACSM6
1903	5.19618e-08	1.87851e-07	0.01159	0.00512605	0.0036154	0.00510064	0.0149465	0.00753786	0.0131163	0.023631	0.00577387	0.00371332	0.00700305	0.0217022	0.0104666	0.01159	0.0128413	0.00704011	0.00864771	0.0078542	0.0206192	0.00826959	RFNG
1954	3.76337e-08	1.37206e-07	0.00965805	0.00262018	0.00443214	0.00390659	0.00339573	0.00455202	0.00814331	0.00328535	0.00120488	0.000688295	0.00549427	0.0123748	0.00965805	0.00526815	0.00264228	0.00500587	0.00435578	0.000583039	0.00606261	0.00303383	TRAF2
1959	0.0012855	0.0033399	0.00669448	0.00262473	0.0023179	0.00209893	0.00578489	0.00278505	0.00482647	0.00669448	0.00518997	0.00308871	0.00196536	0.00711041	0.00254219	0.00134283	0.00476028	0.00275007	0.00262496	0.00194771	0.00520356	0.00495272	PLPP6
1994	6.65707e-06	2.0623e-05	0.00394212	0.00356693	0.00408832	0.00266506	0.00163721	0.00288732	0.00265819	0.00277456	0.00300794	0.000915526	0.00403197	0.00338344	0.00325291	0.00450773	0.00163511	0.00419033	0.00481409	0.00394212	0.00299213	0.00413179	MYPN
2016	1.2778e-12	6.12125e-12	0.0139288	0.00441779	0.00311446	0.00445148	0.00760897	0.00966314	0.0144793	0.00899828	0.00551959	0.00511454	0.00900678	0.0155058	0.0139288	0.00780939	0.0129735	0.00610754	0.0128261	0.00129496	0.0179798	0.00864392	CHMP6
2031	2.1624e-14	1.13228e-13	0.0150699	0.00889956	0.00740668	0.00195049	0.00374423	0.00437043	0.008867	0.00275898	0.00860428	0.00393392	0.00927292	0.00285729	0.00351848	0.0150699	0.00384321	0.0125166	0.00934415	0.0100265	0.0101006	0.0103254	SEMA7A
2037	6.19037e-07	2.07405e-06	0.0124339	0.00340309	0.00328509	0.0038587	0.00814848	0.00647212	0.00788753	0.0124339	0.00200592	6.34874e-06	0.00342116	0.0129481	0.00781517	0.00101246	0.00265476	0.00190622	0.00431527	0.00249344	0.00681456	0.0032337	ZNF700
2041	6.27467e-10	2.56948e-09	0.0117334	0.00564316	0.00392889	0.00496025	0.0114261	0.0117334	0.0122488	0.00193028	0.00807553	0.000432283	0.0102729	0.0119233	0.00929888	0.0077347	0.00254221	0.0063334	0.00882545	0.0102458	0.0115188	0.00946631	AP005329.3
2056	2.86246e-08	1.05149e-07	0.0105832	0.00396368	0.00343913	0.00368288	0.00226975	0.00593407	0.00986118	0.0105832	0.00235896	0.000183495	0.00314409	0.008636	0.00704731	0.00448603	0.00681182	0.00541838	0.00534052	0.000709814	0.0082428	0.00606621	STK11IP
2106	7.50778e-08	2.68525e-07	0.0239576	0.00551724	0.00613862	0.00383114	0.00574685	0.00968919	0.0134216	0.0239576	0.00602161	0.00336722	0.0116826	0.0208175	0.00889505	0.0088416	0.00132816	0.00568273	0.0091508	0.00363348	0.0220336	0.0126364	CARS
2128	0.000154251	0.000431392	0.00239066	0.0022385	0.00241951	0.00157693	0.00176144	0.00144813	0.00147291	0.00302408	0.00181525	0.00204728	0.000728742	0.000551394	0.0017907	0.00294338	0.00256683	0.00278008	0.00178016	0.00239066	0.00100425	0.00163014	PI16
2136	0.00694835	0.0169862	0.00161888	0.00157163	0.00161888	0.000808318	0.00139042	0.00114648	0.00212013	0.00130907	0.00146129	0.00109973	0.00227543	0.00166637	0.0018063	0.0014194	0.00124465	0.00151131	0.00165842	0.00163119	0.00179191	0.00159124	RPTN
2214	7.51401e-17	4.42813e-16	0.0136863	0.0118401	0.00936101	0.00610636	0.00798797	0.0113113	0.00825427	0.00815992	0.00802568	0.0035835	0.00800241	0.00572253	0.01058	0.0114341	0.00781732	0.0136863	0.0105994	0.00920184	0.0101178	0.0130986	ZFYVE1
2332	0.00280057	0.00709943	0.00273318	0.00182821	0.00125357	0.0013989	0.00121718	0.00190859	0.00202372	0.0019112	0.00191088	9.19949e-06	0.00144929	0.00271995	0.00272009	0.00178363	0.00273318	0.00194073	0.00102443	0.00121564	0.00219661	0.001824	ZNF223
2350	8.33823e-15	4.45015e-14	0.0193968	0.00517195	0.003162	0.00466572	0.0173197	0.0105589	0.0217209	0.0147747	0.00495018	0.00189172	0.00168137	0.0131924	0.0193968	0.0100571	0.000873259	0.00698497	0.000752393	0.00715722	0.00369552	0.00931141	RUSC1
2354	8.08522e-06	2.48932e-05	0.00566233	0.00329862	0.0024437	0.00185233	0.0019789	0.00550495	0.00613302	0.00732965	0.00498621	0.00159268	0.00524331	0.00488249	0.00566233	0.00352335	0.00334263	0.00467766	0.00445375	0.00232169	0.00711232	0.00522248	EVI5L
2385	4.05858e-12	1.89051e-11	0.00952333	0.00699757	0.00587363	0.00515248	0.0065187	0.00818337	0.00978671	0.00843168	0.00550412	0.00108284	0.00529577	0.010193	0.00952333	0.0050938	0.00213222	0.00651977	0.00444483	0.00290492	0.00315266	0.00574844	FOXO4
2391	0.0295011	0.068127	0.00113962	0.00101505	0.00104773	0.000489694	0.000998526	0.00113962	0.00278008	0.000353906	0.00064785	0.0011362	0.000897304	0.00405215	0.00091192	0.000957466	0.000563258	0.000759847	0.001381	0.000998181	0.00214934	0.000775501	INSL4
2397	0.00286561	0.00725829	0.00384685	0.00139284	0.00149172	0.00133004	0.00297584	0.00384685	0.00180664	0.00175348	0.00217297	0.000871901	0.00160445	0.00193953	0.00367261	0.000158587	0.00156704	0.00147064	0.00155777	0.000877761	0.00175623	0.00246585	ZNF449
2479	1.6426e-05	4.94298e-05	0.00456887	0.00279195	0.00245387	0.000489196	0.00613711	0.00456887	0.00454722	0.00523765	0.00507078	0.000825553	0.00460694	0.00510549	0.00487175	0.00111988	0.00115388	0.00249286	0.00371544	0.00206723	0.00400016	0.00511504	NFATC4
2493	2.87251e-05	8.49469e-05	0.00786686	0.00178264	0.00192439	0.00143751	0.0043566	0.00329031	0.00255111	0.00786686	0.00235937	0.00219279	0.0029295	0.00223254	0.00295803	0.00107763	0.000652168	0.00155882	0.00304857	0.00241688	0.00224495	0.00256432	MANCR
2527	2.47619e-09	9.74493e-09	0.0185107	0.00410417	0.0042615	0.00344457	0.00776515	0.011895	0.00120952	0.0139567	0.0134594	0.00123466	0.00701476	0.00676823	0.0185107	0.00142975	0.000852618	0.00376277	0.0184332	0.00637936	0.0038494	0.0120286	IFIT2
2547	3.68815e-09	1.43679e-08	0.0128733	0.00790698	0.00710807	0.00510034	0.00553942	0.0072851	0.00210237	0.015971	0.00696814	0.00049082	0.000635714	0.0190981	0.0128733	0.0103217	0.00400043	0.00928846	0.00701476	0.00364253	0.0104573	0.00754718	RIPK1
2559	0.0322181	0.0741205	0.00147456	0.00137196	0.00153648	0.00147456	0.000223876	0.0003862	0.00118182	0.000226997	0.00125977	0.0013727	0.00172811	0.000931597	0.000388304	0.00095289	0.00143521	0.00131321	0.000950698	0.00123616	0.00119783	0.00145671	ADGRF4
2562	0.00570131	0.0140451	0.00201648	0.000495812	0.000351911	0.000777253	0.000278796	0.000535618	0.00249398	0.000260411	0.000995312	0.000919433	0.0022976	0.00134016	0.000660744	0.00182642	0.00201648	7.34595e-05	0.00156017	0.00070842	0.0023197	0.0017206	AL031283.1
2621	2.65176e-10	1.11405e-09	0.0126886	0.00188638	0.00220241	0.00285246	0.00628196	0.00884911	0.0105365	0.00411843	0.00651772	0.000199865	0.00440615	0.0113665	0.0126886	0.00432576	0.00185901	0.00569293	0.00590541	0.00283581	0.00847831	0.00472783	PTPN9
2632	1.61413e-09	6.43465e-09	0.0130192	0.0107798	0.00879631	0.00641683	0.00817488	0.00991945	0.0130421	0.0187417	0.0145972	0.0037603	0.0153147	0.0242506	0.0080596	0.0141021	0.0125214	0.0130192	0.0078543	0.0122127	0.0206788	0.0163584	TXNDC11
2633	2.95095e-10	1.23665e-09	0.0158544	0.00172315	0.00273298	0.00128124	0.0174473	0.00671782	0.0197724	0.0201814	0.00673288	0.000855305	0.0129894	0.0318227	0.0209545	0.0158544	0.00536148	0.00809677	0.0107685	0.0029641	0.0162815	0.00943525	NELFB
2635	0.0218261	0.0510321	0.00206083	0.00112615	0.0014773	0.00122718	0.000169848	0.00165711	0.000670001	0.00158442	0.00070571	0.000264399	0.000376227	0.000527225	0.00167806	0.00128965	0.00206083	0.0020784	0.000845589	0.000531501	5.61629e-05	0.00146574	VWA3B
2683	1.55651e-12	7.42459e-12	0.0131959	0.00206286	0.00125014	0.00051325	0.0034925	0.00953735	0.0139047	0.0129849	0.00314241	0.000793632	0.00523365	0.0231622	0.0131959	0.00582641	0.00612614	0.00668514	0.00935216	0.00258262	0.0176806	0.00196378	TBC1D10B
2743	6.11904e-13	2.97637e-12	0.0139244	0.0109618	0.00966304	0.0084903	0.00459713	0.0139244	0.0100076	0.00967369	0.00828819	0.000998832	0.00920777	0.0155937	0.0137005	0.00348555	0.00958062	0.00938543	0.0101237	0.000989387	0.011467	0.0101168	ZBTB48
2754	0.00152829	0.00394883	0.00465851	0.00181956	0.00211301	0.00171098	0.000693354	0.00255232	0.00684037	0.00011161	0.00172151	0.00165642	0.00435921	0.00732785	0.00465851	0.00280884	0.00275845	0.00215705	0.00563795	0.00256773	0.00618186	0.00230759	LIMK1
2770	0.00518031	0.0128098	0.00311268	0.00140509	0.00118631	0.00142165	0.00171096	0.000984528	0.000712027	0.000502784	0.00060371	0.000132208	0.00130801	0.000558959	0.000867634	0.00141933	0.00311268	0.00186627	0.00158031	0.00224056	0.000640154	0.00133491	CD34
2840	8.20933e-12	3.7546e-11	0.0177668	0.00414915	0.00619744	0.000884764	0.0101474	0.0108627	0.0119938	0.0184017	0.0112942	0.00100473	0.00627547	0.00575197	0.0177668	0.0111016	0.00786741	0.0098203	0.00620253	0.00291304	0.0126398	0.0077156	SCAF1
2849	0.00193325	0.00495773	0.0024263	0.000962951	0.000173743	0.000235757	0.00322264	0.000673627	0.00308847	0.00140426	0.00193837	0.00076118	0.00180114	0.0045377	0.00293997	0.00213507	0.00149062	0.000330124	0.00225989	0.0024263	0.00279495	0.0016181	FZD1
3014	0.0117741	0.0281916	0.00133561	0.000372229	0.000815001	0.00149962	0.000830584	0.000968205	0.00176265	0.000125133	0.00119226	0.00094478	0.000957526	0.00158745	0.000489765	0.00215113	0.0014047	0.000449045	0.00130471	0.00133561	0.00569721	0.000965634	SERPINB2
3238	6.39501e-08	2.29804e-07	0.00576506	0.00333828	0.00138874	0.00030679	0.00247692	0.00148794	0.0031805	0.00161785	0.00307433	0.00150755	0.00116902	0.00299038	0.00223083	0.00576506	0.00196793	0.00447048	0.00245509	0.00385083	0.00252488	0.00260776	CPNE5
3510	2.78922e-05	8.26367e-05	0.00671715	0.00268647	0.00259782	0.00275801	0.00595795	0.00671715	0.00855712	0.00497239	0.00184118	0.00174535	0.00354068	0.0136724	0.00945532	0.000658744	0.000337077	0.00191588	0.00517077	0.00370197	0.00597062	0.00258984	AC024267.1
3568	2.5412e-08	9.3625e-08	0.0135599	0.00995131	0.00673543	0.00497107	0.00294709	0.00184512	0.000765773	0.0045896	0.00886898	0.00171206	0.0048317	0.000215055	0.00442023	0.0152937	0.00283998	0.0135599	0.00746686	0.00741777	0.0011322	0.00692406	CXCL14
3582	0.000238208	0.000655804	0.00327792	0.00238378	0.00218666	0.00214759	0.00299615	0.00281909	0.00359773	0.0016466	0.00120727	0.00106368	0.00135826	0.00413364	0.00305207	0.00372145	0.00201224	0.00273525	0.000116462	0.00327792	0.00334693	0.00232868	ADAMTS17
3610	3.03053e-06	9.64489e-06	0.00787915	0.0035523	0.00318471	0.0026585	0.00589738	0.00370199	0.00235263	0.00607114	0.0028582	0.000912291	0.00240949	0.00308287	0.00787915	0.00298523	0.000965559	0.00347953	0.00238977	0.00138704	0.000489165	0.00284567	MROH7
3750	0.00278766	0.00706725	0.00421823	0.00077633	0.000490859	0.000366623	0.00421823	0.00200619	0.000703294	0.00202116	0.000153666	0.000996311	0.000257881	0.000871871	0.00206231	0.000260311	0.000500887	0.000482945	0.000341205	0.000452322	0.000638399	0.000191693	RIMS4
3845	0.00339458	0.00854069	0.00400877	0.00191011	0.00126438	0.0017365	0.00216704	0.00296301	0.00132571	0.00400877	0.00142523	0.000536335	0.00139953	0.00307569	0.00369448	0.00150162	0.00332613	0.00166669	0.000533198	0.00230536	0.00202225	0.0016334	ZNF169
3933	4.26922e-06	1.34468e-05	0.00451456	0.0031919	0.00291251	0.00194861	0.00438152	0.00451456	0.00218205	0.00401958	0.00267366	0.00211927	0.00215406	0.0019527	0.00286943	0.000945234	0.0019289	0.00246272	0.00159371	0.00218136	0.0014298	0.00291523	INSC
3958	0.000231946	0.000639038	0.00365214	0.00136581	0.00166059	0.00189951	0.00312475	0.0027089	0.00269591	0.0043295	0.00169568	0.000823473	0.00115455	0.00511574	0.00365214	0.000983791	0.00140768	0.00122233	0.00185633	0.00184349	0.00114827	0.00165857	UGT1A6
4040	1.79006e-05	5.37661e-05	0.00396243	0.00185521	0.00115208	0.000864526	0.00254355	0.00316597	0.0027895	0.00281095	0.0037376	0.00101639	0.00297411	0.00114819	0.00396243	0.000813459	0.00233357	0.00179146	0.00265744	0.00249547	0.00235177	0.00338289	GAREM2
4192	3.96278e-05	0.000115982	0.00573107	0.00285378	0.00302684	0.000927958	0.00672357	0.00449877	0.00305417	2.83513e-05	0.00390753	0.000808112	0.00608968	0.00499252	0.00550108	0.00573107	0.0025548	0.00488564	0.00479984	0.00221386	0.00208848	0.00637141	HBA1
4503	0.00382579	0.00956247	0.00339607	0.00122489	0.000977359	0.000452785	0.00219406	0.00288167	0.00434832	0.00256355	0.00178432	0.000179984	0.00150981	0.002189	0.00339607	0.000921716	0.00119257	0.00156225	0.000563386	0.00110447	0.00259772	0.00273418	TLR4
4562	4.51812e-05	0.00013173	0.00433119	0.00231231	0.00169431	0.00122332	0.0061137	0.00433119	0.00624658	0.00230951	0.00310674	0.00135255	0.000564194	0.00848333	0.00482897	0.000969465	0.00186558	0.00211514	0.0033963	0.00315155	0.00479675	0.00373046	CEACAM7
4631	0.0222915	0.0520766	0.0025919	0.000791776	0.000570746	0.000433603	0.000425804	0.000945033	8.43451e-06	0.0025919	0.00111427	0.000152577	6.77003e-05	0.00155137	0.00120548	0.000763486	0.00124425	0.000771	0.00110868	0.000593305	0.00113095	0.000947335	AC083862.2
5492	0.0334779	0.0769028	0.00266153	0.00192833	0.00105224	0.0012131	9.53398e-05	0.000275153	0.000973843	0.000729212	0.00338409	0.000638651	0.000937633	0.000220453	0.000188917	0.00243571	0.000910633	0.00266153	0.00190167	0.00166136	0.000885352	0.00260321	COL6A2

## Sheet: 5
Top	p.value	FDR	summary.logFC	logFC.1	logFC.2	logFC.3	logFC.4	logFC.6	logFC.7	logFC.8	logFC.9	logFC.10	logFC.11	logFC.12	logFC.13	logFC.14	logFC.15	logFC.16	logFC.17	logFC.18	logFC.19	logFC.20	GeneName
1	0	0	6.46787	6.46787	6.27622	6.26847	6.26238	6.51128	4.8804	6.76381	5.1818	6.40793	5.18299	5.13106	6.27843	4.45965	5.46571	6.25117	5.06177	6.08234	4.78419	5.59188	GHRL
2	0	0	0.821448	0.821448	0.817615	0.830903	0.817887	0.819084	0.572691	0.763424	0.527813	0.804105	0.607589	0.685643	0.784237	0.431799	0.71887	0.797568	0.61914	0.71537	0.507527	0.680472	ACSL1
3	2.21296e-282	4.47097e-280	0.576207	0.576207	0.570001	0.567741	0.594858	0.56317	0.40139	0.541751	0.409391	0.604297	0.416616	0.410298	0.5329	0.321957	0.400206	0.515735	0.408179	0.509401	0.321717	0.45338	S100A1
4	0	0	1.10052	1.10052	1.08841	1.16742	1.23237	0.680246	0.537957	1.48169	0.56693	1.23327	0.59769	0.637923	0.993238	0.495955	0.842023	0.499721	0.610528	0.630713	0.567419	0.667842	CLU
6	0	0	0.567207	0.569194	0.564738	0.560411	0.579707	0.567207	0.362358	0.560415	0.352143	0.594216	0.368473	0.428418	0.526731	0.368488	0.503813	0.537129	0.369565	0.375158	0.296011	0.428401	RBP1
7	1.84998e-297	4.16407e-295	0.428432	0.428432	0.439021	0.434702	0.411111	0.42265	0.436778	0.442971	0.344545	0.400243	0.391611	0.512011	0.397751	0.113354	0.415525	0.427122	0.414181	0.178228	0.396731	0.406876	SCGN
8	1.30312e-230	1.79115e-228	0.343636	0.343636	0.353263	0.350221	0.344023	0.336103	0.408021	0.323567	0.351739	0.329051	0.377586	0.389116	0.321932	0.45841	0.46025	0.352453	0.218578	0.174317	0.395817	0.371562	HEPACAM2
9	5.15813e-301	1.20134e-298	0.518935	0.518935	0.492458	0.515474	0.480086	0.50528	0.210271	0.596603	0.222069	0.476471	0.262439	0.274528	0.519247	0.129703	0.345927	0.480226	0.255845	0.182757	0.136784	0.349655	LY6H
10	2.94146e-153	2.16339e-151	0.248316	0.248316	0.223756	0.238478	0.252538	0.23341	0.082041	0.346251	0.0931482	0.270025	0.0935098	0.078627	0.265202	0.0527288	0.120055	0.196174	0.0808448	0.187163	0.0688869	0.132344	CFC1
10	3.7894e-138	2.36665e-136	0.263411	0.206849	0.221136	0.228596	0.263411	0.182859	0.286225	0.226945	0.238869	0.256066	0.251124	0.251756	0.17158	0.334302	0.346852	0.192442	0.27264	0.0825743	0.28618	0.206249	GPR160
10	1.9796e-198	2.17678e-196	0.275716	0.257637	0.275716	0.269729	0.277457	0.264164	0.270723	0.243421	0.241792	0.272236	0.262359	0.274777	0.246033	0.148664	0.303334	0.272831	0.271331	0.0550993	0.287311	0.249444	QDPR
11	5.17648e-190	5.24498e-188	0.282007	0.282007	0.302517	0.303175	0.323239	0.281404	0.388926	0.301402	0.336331	0.322098	0.348757	0.421425	0.200623	0.230267	0.443514	0.311624	0.270103	0.0515958	0.364577	0.341236	SEC11C
12	2.56877e-127	1.43109e-125	0.15328	0.15328	0.153657	0.15863	0.148139	0.15163	0.144868	0.16539	0.0895015	0.14004	0.117472	0.182005	0.149955	0.0550269	0.123122	0.145643	0.126905	0.14652	0.142829	0.124733	BHMT
13	1.37539e-115	6.85408e-114	0.099188	0.0930695	0.0966577	0.096853	0.0883854	0.099188	0.0841141	0.0711591	0.0733913	0.0870694	0.0858567	0.0994706	0.0868774	0.0557741	0.0859922	0.104809	0.084815	0.0990007	0.0677567	0.0932919	PDE8B
14	1.1735e-141	7.59784e-140	0.16249	0.149213	0.156266	0.16249	0.160608	0.148418	0.106338	0.154154	0.079155	0.164624	0.111498	0.136135	0.134007	0.0253136	0.0805588	0.144333	0.0967475	0.137889	0.0824336	0.126534	CMTM8
15	2.29423e-117	1.16582e-115	0.132025	0.132025	0.132866	0.135913	0.115064	0.124769	0.0404481	0.132691	0.0198036	0.103181	0.0166686	0.0638391	0.127469	0.0370301	0.0774469	0.126752	0.0613607	0.124788	0.0288698	0.0834761	FAM84A
17	5.43703e-129	3.11705e-127	0.136835	0.132131	0.136198	0.139039	0.121741	0.136835	0.12393	0.117675	0.0941739	0.114555	0.120501	0.170201	0.123945	0.0203864	0.0939063	0.142028	0.128876	0.12489	0.125504	0.127176	ENPP1
18	5.30518e-101	2.21025e-99	0.446726	0.229704	0.328912	0.446726	0.511118	0.307227	0.693689	0.308786	0.268048	0.356217	0.505345	0.67708	0.469261	0.0789819	0.219266	0.317178	0.325778	0.0262266	0.715708	0.301696	HSP90AA1
18	5.18157e-133	3.07031e-131	0.158377	0.158377	0.143664	0.157549	0.160539	0.121843	0.062576	0.194794	0.0586781	0.149441	0.0573872	0.0604722	0.12158	0.0619122	0.0743233	0.100856	0.0719184	0.124804	0.0243847	0.0879962	MSLN
19	4.15175e-120	2.16887e-118	0.121574	0.121574	0.119612	0.119103	0.123418	0.121137	0.0550202	0.131463	0.0460783	0.129018	0.0554181	0.0592915	0.112801	0.0919885	0.102527	0.113124	0.054569	0.103171	0.0595118	0.0750089	CALD1
21	1.62408e-183	1.54302e-181	0.669646	0.669646	0.662176	0.688558	0.644735	0.656642	0.41864	0.707515	0.36953	0.639994	0.43327	0.451127	0.640295	0.436987	0.619825	0.641967	0.445706	0.245086	0.29517	0.521328	DEPP1
23	7.56912e-102	3.19312e-100	0.137687	0.137687	0.143707	0.143498	0.13235	0.134205	0.217985	0.131815	0.191031	0.122044	0.200005	0.21934	0.139275	0.247255	0.182407	0.147841	0.204973	0.132743	0.215146	0.179807	ASGR1
24	5.94189e-214	7.38071e-212	0.227742	0.227742	0.232549	0.235327	0.210013	0.226574	0.206636	0.23423	0.163835	0.202919	0.200614	0.234115	0.216758	0.169165	0.220692	0.237368	0.212116	0.146129	0.173295	0.215391	VSTM2L
25	3.24778e-224	4.3053e-222	0.352126	0.352126	0.349793	0.362011	0.337028	0.354553	0.251653	0.297148	0.237449	0.321576	0.265643	0.275088	0.333369	0.0357491	0.259289	0.362173	0.256045	0.145572	0.212958	0.297667	NEUROD1
25	1.86936e-106	8.28197e-105	0.254938	0.254938	0.228126	0.242367	0.248201	0.227487	0.302289	0.377324	0.271737	0.248734	0.265012	0.316024	0.277872	0.30452	0.29094	0.215852	0.27868	0.223695	0.401838	0.249868	VTN
29	2.81136e-169	2.38099e-167	0.26182	0.163679	0.16587	0.158821	0.120138	0.233031	0.118257	0.213227	0.137391	0.137774	0.147767	0.189232	0.26182	0.130082	0.0734872	0.229794	0.166741	0.0717666	0.104771	0.199967	LRRFIP1
31	5.86188e-113	2.81656e-111	0.0901013	0.0839255	0.0799158	0.0824454	0.0904299	0.0901013	0.0458551	0.0968198	0.0527468	0.0888528	0.0290965	0.0239275	0.0895412	0.0966967	0.0902114	0.0887772	0.00105255	0.0762011	0.0229225	0.065233	ACOT7
32	2.58494e-199	2.88019e-197	0.207069	0.207069	0.209023	0.205025	0.199706	0.202689	0.079523	0.207078	0.101222	0.202961	0.0865745	0.0743873	0.177719	0.128069	0.200545	0.203421	0.122304	0.0463273	0.116254	0.135837	TMEM176B
34	2.04141e-139	1.29179e-137	0.250084	0.187245	0.183994	0.159496	0.0696342	0.250084	0.301319	0.189782	0.166207	0.0840155	0.220886	0.396612	0.251439	0.0774381	0.261739	0.267505	0.240631	0.0290446	0.291124	0.273931	DSP
35	3.58853e-164	2.92117e-162	0.19375	0.185995	0.196091	0.195593	0.169656	0.19375	0.160706	0.143083	0.10933	0.162481	0.150868	0.186082	0.161204	0.0910297	0.171335	0.202145	0.151434	0.0466494	0.115986	0.172836	PROX1
36	1.54394e-96	5.9793e-95	0.101386	0.101386	0.0937734	0.102153	0.0940994	0.092946	0.0718792	0.123376	0.0716433	0.0891954	0.0743275	0.0721548	0.105529	0.092875	0.0853557	0.0895846	0.0732806	0.0813324	0.0608752	0.0858005	PGAM2
37	7.73856e-121	4.09363e-119	0.0968029	0.0941931	0.0928515	0.0967866	0.0880229	0.0968029	0.0644803	0.102685	0.0542754	0.0863289	0.0639118	0.0761465	0.0938235	0.0202687	0.067839	0.0956242	0.0647074	0.0769835	0.0533538	0.0748739	NSG2
38	2.85428e-147	1.99431e-145	0.156911	0.156911	0.153462	0.151849	0.140056	0.137075	0.142999	0.161872	0.113505	0.143127	0.0970343	0.114888	0.153057	0.153792	0.11503	0.145417	0.0674104	0.104232	0.0844857	0.138241	ITM2C
38	3.88688e-168	3.25895e-166	0.290654	0.266499	0.269769	0.290654	0.19924	0.28126	0.33374	0.270197	0.246539	0.145098	0.314194	0.427608	0.302654	0.16204	0.28068	0.307492	0.284272	0.169139	0.271703	0.315845	ZKSCAN1
43	4.12015e-163	3.3458e-161	0.158264	0.158264	0.160413	0.15629	0.151754	0.159228	0.0581518	0.139706	0.0738864	0.153517	0.0475839	0.0353203	0.132106	0.0882118	0.145049	0.162205	0.0912586	0.0431436	0.0241231	0.108733	TMEM176A
43	1.60007e-155	1.19784e-153	0.259342	0.236782	0.236677	0.259342	0.190169	0.237794	0.199391	0.271591	0.148828	0.146242	0.18781	0.24704	0.283466	0.173506	0.18611	0.235255	0.151465	0.126458	0.203156	0.215125	WSB1
44	5.78847e-75	1.65926e-73	0.112894	0.0941132	0.108271	0.112894	0.0341093	0.0760893	0.11493	0.100535	0.096093	0.00246868	0.111619	0.16646	0.107169	0.107446	0.139442	0.0906175	0.055364	0.0540316	0.0920928	0.123182	GCC2
45	1.75895e-74	5.00354e-73	0.0557236	0.0557236	0.0579093	0.0592748	0.0494087	0.0580539	0.0497575	0.0512189	0.0328268	0.0456125	0.0492437	0.0681777	0.0517865	0.0368675	0.0286437	0.0617284	0.0486686	0.0545467	0.039138	0.0493948	BCL2
46	3.69852e-123	1.99103e-121	0.121736	0.112881	0.115937	0.121736	0.104101	0.107747	0.0901809	0.131524	0.0789427	0.0977132	0.0950438	0.0938846	0.109302	0.0674999	0.146964	0.109098	0.0906148	0.0208226	0.0739275	0.0983848	P4HTM
47	2.97068e-127	1.65225e-125	0.162386	0.0720411	0.107052	0.128071	0.162386	0.0738491	0.123599	0.0440291	0.069881	0.156091	0.107052	0.140008	0.093469	0.105178	0.161406	0.0763093	0.0544226	0.0248486	0.106864	0.047063	PCBD1
48	5.53244e-169	4.67373e-167	0.202995	0.190925	0.202813	0.197457	0.171375	0.202995	0.156943	0.151395	0.118862	0.166774	0.158918	0.187005	0.157038	0.0177794	0.130943	0.217694	0.163931	0.126452	0.133808	0.177565	PPP1R1A
48	6.1206e-96	2.34866e-94	0.113043	0.106539	0.110469	0.109015	0.10316	0.113043	0.0769776	0.0917588	0.0744337	0.102517	0.0855154	0.0994092	0.103334	0.0598168	0.109112	0.116042	0.0857766	0.0913682	0.0668969	0.0988403	SRRM4
51	1.90049e-115	9.44278e-114	0.144699	0.134179	0.126632	0.133781	0.127489	0.144699	0.111427	0.124588	0.109669	0.128245	0.112914	0.139089	0.138407	0.0847544	0.16218	0.141068	0.124647	0.00645176	0.0938413	0.132821	PBX1
52	6.50449e-96	2.49027e-94	0.234618	0.234618	0.228189	0.232171	0.245884	0.230025	0.179002	0.22638	0.15701	0.248831	0.175408	0.204411	0.216585	0.0319698	0.125213	0.21095	0.164327	0.183042	0.157433	0.183335	IL20RA
53	7.29864e-94	2.73499e-92	0.112285	0.094809	0.111633	0.112285	0.117236	0.0815999	0.126903	0.0306769	0.113108	0.105881	0.129345	0.144407	0.0920008	0.126446	0.185205	0.0939065	0.116946	0.0117062	0.117186	0.115905	TCEAL4
54	1.29552e-60	2.9477e-59	0.0729476	0.0273181	0.0143235	0.0109528	0.0197224	0.0536373	0.0238116	0.0714118	0.0411423	0.0334006	0.0302691	0.0186352	0.0729476	0.0577797	0.056588	0.0444713	0.016449	0.0610294	0.0155587	0.0515721	TNFRSF21
55	1.18471e-71	3.23558e-70	0.121886	0.0909947	0.0953577	0.1041	0.121886	0.0718388	0.157434	0.140465	0.121033	0.107119	0.122894	0.176059	0.0918827	0.113471	0.167311	0.0580893	0.123832	0.0197923	0.14402	0.0965596	ASAH1
55	6.52039e-168	5.45338e-166	0.182506	0.182506	0.184952	0.187405	0.175239	0.184373	0.123836	0.160386	0.119691	0.168837	0.137846	0.159898	0.170752	0.120798	0.176377	0.186393	0.138756	0.0980291	0.10534	0.155624	NKX2-2
58	9.99591e-33	1.19601e-31	0.0883011	0.0408479	0.0653309	0.057063	0.0883011	0.0493281	0.168717	0.0281163	0.106963	0.0921429	0.149566	0.123552	0.0800042	0.189238	0.121009	0.061949	0.0830789	0.00302999	0.185311	0.0723031	HNRNPA0
59	5.24532e-76	1.52574e-74	0.0690886	0.0670394	0.0714159	0.0726154	0.0606189	0.0690886	0.0656217	0.0492029	0.0400633	0.0466981	0.0581584	0.0751078	0.064058	0.0474003	0.0472036	0.0706201	0.0590246	0.0604038	0.0566902	0.0646195	DDHD1
61	2.49066e-18	1.77993e-17	2.19305	0.409228	0.493999	0.436509	0.460647	0.315563	2.8914	0.0478624	2.22653	0.294934	2.19305	2.41483	0.44328	0.894475	0.795708	0.526262	2.3137	0.617691	2.98733	1.51158	MLN
62	1.6983e-152	1.2409e-150	0.142844	0.142844	0.141936	0.145381	0.134559	0.142371	0.0701628	0.142727	0.0661897	0.131571	0.0857684	0.0964808	0.135195	0.0250375	0.1183	0.140143	0.0872325	0.064879	0.0535002	0.107589	SYT4
64	2.27687e-121	1.21017e-119	0.331359	0.229586	0.21765	0.236738	0.350326	0.26268	0.0800812	0.292851	0.188686	0.32257	0.145138	0.0459579	0.331359	0.201755	0.214907	0.21552	0.0410856	0.142569	0.0310845	0.145296	SNHG25
65	1.77147e-131	1.03866e-129	0.13777	0.132262	0.141776	0.142352	0.118086	0.13777	0.176368	0.0996387	0.111629	0.107855	0.147958	0.209561	0.121871	0.0237716	0.124217	0.150268	0.156234	0.0343697	0.149468	0.1458	ARX
66	6.68906e-80	2.06193e-78	0.0652917	0.0652917	0.0649245	0.0664869	0.0694766	0.0604362	0.0827433	0.0685633	0.0817024	0.0665857	0.0786664	0.0784676	0.0688413	0.103312	0.0682338	0.0592328	0.0854748	0.049946	0.0871471	0.0671872	OLFML3
67	9.49932e-107	4.24219e-105	0.146292	0.104959	0.0941738	0.0571688	0.0730986	0.146292	0.171495	0.122063	0.170686	0.133668	0.173638	0.179803	0.153813	0.0462974	0.162653	0.167614	0.173284	0.0303814	0.19863	0.170436	SMIM6
70	5.50126e-26	5.33858e-25	0.0978437	0.00900407	0.0108059	0.0208088	0.0523979	0.0331562	0.076724	0.0178154	0.0536397	0.0523743	0.0545968	0.0692863	0.0501608	0.0835629	0.0978437	0.0358325	0.00212765	0.00987488	0.0465399	0.0353145	MORF4L2
70	7.60056e-75	2.17128e-73	0.0567979	0.0559762	0.0564399	0.0552018	0.0534154	0.0567979	0.039074	0.0715061	0.0332919	0.0542464	0.0389999	0.0506902	0.0573623	0.0442488	0.0617689	0.0552031	0.0290439	0.0503907	0.0315114	0.0480103	FFAR4
71	8.64636e-115	4.27071e-113	0.632531	0.374438	0.438964	0.455618	0.632531	0.416715	0.878716	0.55258	0.718024	0.49056	0.759893	0.761939	0.484055	0.813295	0.555962	0.470139	0.619878	0.0296267	0.763561	0.578458	H3F3B
72	5.71205e-78	1.71351e-76	0.0691547	0.0657503	0.0677674	0.0696802	0.0578643	0.0691547	0.0665124	0.0577021	0.0482045	0.0569206	0.0601541	0.0921142	0.0622135	0.00027287	0.0467743	0.0738045	0.0656939	0.0581038	0.0492688	0.0670349	SLC8A1
74	1.05882e-52	2.09009e-51	0.0586606	0.0493539	0.0513638	0.0586606	0.0534586	0.0554678	0.0313981	0.0644674	0.0506951	0.0520406	0.0474552	0.0493877	0.0598822	0.0498055	0.0449415	0.0575266	0.0246523	0.0583239	0.0250491	0.0598784	SLC17A5
75	8.17597e-101	3.39784e-99	0.0856368	0.0856368	0.0847388	0.0850503	0.0915211	0.0889061	0.0543394	0.0956765	0.0633945	0.095703	0.0626341	0.0654233	0.0868376	0.0695318	0.089496	0.0828022	0.0586508	0.0635138	0.0441722	0.0716851	MBOAT4
76	4.8625e-133	2.88635e-131	0.162657	0.151705	0.162717	0.161801	0.144805	0.162657	0.150276	0.132603	0.0933353	0.137483	0.120025	0.193406	0.150258	0.0327874	0.130295	0.163515	0.122571	0.101584	0.149675	0.139329	GK5
76	4.24661e-137	2.60371e-135	0.147294	0.146063	0.147492	0.149549	0.145496	0.147294	0.0946023	0.163287	0.0967924	0.144655	0.104864	0.104985	0.137398	0.0832842	0.154311	0.147033	0.105885	0.0583634	0.0875171	0.119644	SNAP25
77	1.50216e-107	6.79885e-106	0.0820422	0.0783407	0.0792265	0.0819554	0.0649536	0.0820422	0.0549935	0.0709009	0.0447909	0.063223	0.0587388	0.0658424	0.0696562	0.0165339	0.0397067	0.0884344	0.0576156	0.0580557	0.0596851	0.0697258	RPRML
79	3.58309e-95	1.35939e-93	0.0909269	0.0854514	0.0909269	0.0914041	0.0916529	0.0785752	0.0981749	0.082931	0.0861301	0.0870969	0.0971515	0.103542	0.0737939	0.060509	0.0952108	0.0798785	0.10081	0.00589112	0.101139	0.0896274	ABHD14A
83	8.43112e-54	1.70854e-52	0.100033	0.0750114	0.0799636	0.0863848	0.100033	0.0667572	0.0939283	0.063642	0.0696367	0.0987666	0.0735367	0.113878	0.0388896	0.0357114	0.120452	0.0656489	0.0729943	0.0350259	0.0916793	0.0848354	REEP5
83	2.56419e-128	1.45267e-126	0.130853	0.12443	0.128305	0.125055	0.121123	0.130853	0.0970353	0.114076	0.078367	0.123225	0.0952931	0.116634	0.113178	0.0201306	0.0897008	0.133335	0.0983481	0.0549616	0.103474	0.104176	FGF14
84	1.63587e-82	5.21521e-81	0.0829783	0.0718042	0.0724458	0.0768484	0.0686892	0.0829783	0.0346851	0.0642775	0.0568238	0.0692689	0.0544543	0.0445218	0.077843	0.0398068	0.063518	0.0873281	0.0435946	0.0671983	0.0208056	0.0696811	WNK3
86	9.41509e-87	3.21551e-85	0.080324	0.0822974	0.0836671	0.0850685	0.0810847	0.080324	0.0877927	0.084871	0.0817448	0.0772495	0.0805691	0.0886589	0.0792804	0.0405349	0.114382	0.0852367	0.0955725	0.0152288	0.0931147	0.086911	ENPP2
86	7.16574e-103	3.05757e-101	0.820696	0.528614	0.594916	0.653507	0.820696	0.49336	0.693808	0.993047	0.417584	0.662155	0.623222	0.96436	0.754051	0.301984	0.404339	0.526398	0.45698	0.283569	0.613872	0.69908	FOS
89	1.44154e-154	1.07198e-152	0.639813	0.639813	0.641796	0.66424	0.645987	0.578277	0.387815	0.55795	0.303136	0.605609	0.399581	0.533175	0.527011	0.0512445	0.354022	0.545798	0.324098	0.0859423	0.310964	0.442086	BTG2
89	8.32234e-87	2.85102e-85	0.236357	0.236357	0.228372	0.222852	0.258783	0.229011	0.0712852	0.196949	0.082884	0.28943	0.0889647	0.0606793	0.191871	0.0261326	0.10164	0.189477	0.0751426	0.157313	0.0419916	0.122357	NNMT
90	6.12215e-140	3.91841e-138	0.150525	0.150525	0.153034	0.147715	0.137086	0.154673	0.117163	0.137889	0.119465	0.152165	0.124375	0.12462	0.148863	0.00284394	0.0671563	0.158568	0.126245	0.0155432	0.108104	0.137511	IDS
91	8.98918e-65	2.2135e-63	0.0622129	0.0622129	0.0648159	0.0672169	0.0594629	0.0620008	0.0492826	0.0696793	0.029485	0.0565683	0.0222944	0.0737684	0.0558297	0.0171274	0.0648957	0.0637151	0.0497441	0.063761	0.0465613	0.0457238	HES4
91	3.05889e-117	1.54502e-115	0.117269	0.117269	0.118892	0.120603	0.106457	0.120443	0.107237	0.124607	0.0809896	0.108466	0.101629	0.141749	0.115456	0.0191697	0.09024	0.121998	0.105718	0.085329	0.0738865	0.11228	CALY
92	1.78958e-97	7.06936e-96	0.0904012	0.0831001	0.0904012	0.08943	0.0854337	0.0731558	0.0747372	0.087121	0.0690193	0.0869253	0.0755014	0.0885576	0.065302	0.135267	0.13138	0.0821603	0.0768562	0.0127841	0.0780481	0.0769679	BEX4
93	8.5538e-42	1.31414e-40	0.0555093	0.0141352	0.0241298	0.0304865	0.0436264	0.0282562	0.0485686	0.0420032	0.0155345	0.0306443	0.0394036	0.0442059	0.0493608	0.0446323	0.0456498	0.0342293	0.0418231	0.0555093	0.0331675	0.0159977	IFRD2
94	1.34809e-68	3.52396e-67	0.0924512	0.0924512	0.0798262	0.087708	0.0966839	0.0806536	0.0313021	0.128682	0.0330046	0.0993785	0.0346062	0.0431139	0.0938895	0.0166151	0.0393796	0.0632597	0.0364809	0.0610743	0.0509069	0.0470075	FFAR3
96	8.19993e-126	4.52318e-124	0.121792	0.112057	0.118469	0.11766	0.107149	0.121792	0.120201	0.088342	0.0902187	0.106794	0.110437	0.142152	0.106567	0.0252867	0.0933226	0.129616	0.112854	0.0491047	0.111088	0.115621	RIMBP2
96	2.78019e-52	5.44639e-51	0.0339224	0.0321414	0.0336938	0.0353543	0.0263328	0.0339224	0.0179868	0.0389011	0.0169392	0.0235726	0.0239695	0.0261584	0.0313006	0.00169769	0.0282585	0.0388333	0.0231314	0.0334357	0.0140795	0.0274898	CTF1
96	9.22264e-121	4.86671e-119	0.102992	0.0994393	0.0976697	0.096387	0.101001	0.102992	0.0446723	0.102184	0.0625073	0.104565	0.0596054	0.0556177	0.0985534	0.0492029	0.0689195	0.098053	0.0512879	0.0659222	0.0529253	0.074915	SLC12A5
100	1.21428e-86	4.12609e-85	0.115191	0.105556	0.106206	0.0962187	0.114297	0.115191	0.083559	0.13133	0.0938972	0.117739	0.087401	0.0580617	0.120517	0.0166866	0.117757	0.107626	0.0668133	0.087093	0.0405595	0.0871365	S100A13
101	1.85119e-106	8.21233e-105	0.0902627	0.0905652	0.0915203	0.0928308	0.0912043	0.0902627	0.0812233	0.0818901	0.06368	0.0922231	0.0733719	0.0834127	0.0865811	0.0479546	0.0931498	0.0892207	0.0760526	0.0109983	0.0604642	0.0779516	CAMK2B
105	1.81277e-110	8.51496e-109	0.0969733	0.0969733	0.0975974	0.100811	0.0918492	0.0946254	0.0841578	0.0754621	0.0761645	0.0854998	0.0908998	0.105791	0.0945428	0.0752856	0.0790671	0.0982817	0.0951388	0.0280971	0.0746948	0.0920886	VWA5B2
106	4.20015e-52	8.19933e-51	0.125171	0.0910776	0.113603	0.125171	0.138445	0.0959615	0.235755	0.0579178	0.123408	0.11557	0.195169	0.237939	0.131779	0.099767	0.0406047	0.107929	0.130122	0.0232717	0.249708	0.14471	DNAJA1
109	7.49236e-226	1.00111e-223	0.424733	0.357859	0.388144	0.424733	0.34768	0.350631	0.365976	0.383449	0.360074	0.300986	0.422062	0.516076	0.331048	0.414444	0.20823	0.37881	0.304875	0.0620167	0.261129	0.37148	DDX5
112	6.04265e-110	2.82254e-108	0.0914273	0.0874632	0.0896701	0.0893811	0.0827007	0.0914273	0.0645617	0.0809981	0.0653526	0.0834391	0.0734855	0.0743613	0.0814473	0.029455	0.103492	0.0955413	0.070205	0.0395717	0.0567868	0.0826182	RGS17
112	7.17527e-71	1.94696e-69	0.0849824	0.0740036	0.0851629	0.0849824	0.0871905	0.0732326	0.0980186	0.0905632	0.0679096	0.0866388	0.0859928	0.102852	0.0748115	0.0436104	0.0547414	0.0764107	0.0750103	0.0421022	0.0970756	0.0742949	BTG3
113	1.24644e-121	6.63544e-120	0.130643	0.122278	0.127382	0.120833	0.135296	0.130643	0.175353	0.10293	0.13074	0.12327	0.149826	0.128915	0.13055	0.0746162	0.118955	0.130789	0.16317	0.0512909	0.186361	0.142063	ANXA7
132	2.36418e-64	5.76654e-63	0.0914056	0.0626959	0.0690814	0.0758738	0.0914056	0.042224	0.0640205	0.0440193	0.0606655	0.0801621	0.0655806	0.0470068	0.0573681	0.0420494	0.100534	0.0493694	0.0788501	0.0111365	0.0595441	0.0745807	CYB5R3
133	9.73641e-118	4.97774e-116	0.315429	0.315429	0.316063	0.318589	0.322456	0.311845	0.230246	0.257168	0.169234	0.319671	0.225433	0.317646	0.267084	0.00374202	0.199258	0.298025	0.238267	0.135656	0.178018	0.234151	MAFB
136	6.80015e-45	1.12791e-43	0.0345554	0.0324555	0.0329189	0.0323674	0.0290827	0.0345554	0.00489473	0.0279386	0.00905696	0.0292496	0.0123907	0.00840616	0.0290076	0.00620138	0.0133746	0.035574	0.0115629	0.0317976	0.0042769	0.0197623	LINC01445
137	4.74247e-45	7.89345e-44	0.0634836	0.0447115	0.0587446	0.0634836	0.0680232	0.0458928	0.0865463	0.0370246	0.0540312	0.0617915	0.0730899	0.0920236	0.0532567	0.011586	0.0864365	0.0469159	0.065056	0.00311111	0.0794353	0.0482009	CNOT7
138	4.28279e-67	1.09063e-65	0.454751	0.325763	0.321806	0.360264	0.454751	0.289268	0.150183	0.393795	0.250976	0.445757	0.25583	0.26014	0.2435	0.087529	0.301889	0.280987	0.115357	0.268037	0.227434	0.281758	ATF3
138	1.28062e-103	5.52761e-102	0.172492	0.147327	0.161738	0.172492	0.124605	0.152161	0.074583	0.132268	0.0822029	0.038937	0.122989	0.171288	0.160111	0.0582845	0.0359187	0.160219	0.138814	0.0559713	0.0424048	0.163019	STAT3
139	2.426e-89	8.60985e-88	0.0776074	0.0748924	0.0777081	0.079818	0.0680769	0.0776074	0.0528971	0.0646678	0.0479964	0.0653999	0.061351	0.0651701	0.0691478	0.0503118	0.0762179	0.0813849	0.0584158	0.0212824	0.050144	0.070231	MOB1B
140	4.41026e-43	7.00337e-42	0.0395792	0.0371459	0.0371765	0.0378214	0.0369263	0.0395792	0.021492	0.0375321	0.0242655	0.0371714	0.0256509	0.0265913	0.0391261	0.0326736	0.0358877	0.0384918	0.023605	0.0363785	0.0216414	0.0293071	CAVIN4
141	4.96381e-87	1.71096e-85	0.0636815	0.0636815	0.0657252	0.0655863	0.0621973	0.0612016	0.0701245	0.055781	0.062866	0.0594911	0.0665127	0.0652514	0.0543554	0.0591021	0.0829193	0.0657191	0.0667076	0.0437777	0.0452043	0.0653212	C2orf54
143	9.74825e-84	3.18652e-82	0.0754086	0.0754086	0.0718928	0.0774502	0.0690558	0.074043	0.037661	0.0774956	0.0443891	0.0621988	0.0526657	0.0527733	0.0739719	0.0114239	0.0522653	0.0761579	0.0552632	0.050023	0.0349411	0.0595383	CRY2
143	1.2751e-92	4.72533e-91	0.107412	0.107412	0.10364	0.11148	0.0887434	0.108833	0.0826562	0.112538	0.0750995	0.0877102	0.0930949	0.126615	0.106891	0.0210783	0.0706285	0.113402	0.0972986	0.0727716	0.0896037	0.100878	TP53I13
145	2.1602e-120	1.13201e-118	0.604519	0.545635	0.604519	0.615155	0.539557	0.470552	0.507502	0.558059	0.331695	0.417112	0.480822	0.65973	0.305779	0.323042	0.366855	0.514016	0.359855	0.12919	0.509847	0.513766	IER2
146	1.19438e-33	1.48086e-32	0.0292381	0.0161385	0.021636	0.0267298	0.022219	0.0036256	0.0166371	0.0190477	0.00272594	0.0168995	0.0146677	0.0224677	0.00431655	0.000812429	0.0142201	0.00871545	0.0158944	0.0292381	0.00327812	0.0120593	KITLG
148	4.39261e-100	1.80097e-98	0.10554	0.0865659	0.0928879	0.10554	0.0805422	0.0584591	0.0775785	0.0911892	0.0589992	0.0524821	0.0875717	0.0821562	0.0676983	0.0895562	0.121685	0.0744189	0.0839253	0.0428314	0.0682043	0.0827443	SORBS2
148	2.85327e-102	1.21284e-100	0.0757107	0.0757107	0.0753851	0.0751395	0.071957	0.0783958	0.0350372	0.0703075	0.0441913	0.0717132	0.0495905	0.0489757	0.0698152	0.0148845	0.0346422	0.0775607	0.0484872	0.0485661	0.0383418	0.0590648	KCNH2
151	9.11346e-111	4.28678e-109	0.14351	0.129648	0.139107	0.135902	0.1043	0.14351	0.0912242	0.0978876	0.0969402	0.0989887	0.117849	0.108018	0.112026	0.0355379	0.118736	0.168665	0.117437	0.0713464	0.0870086	0.140148	PCSK1
151	2.4551e-115	1.21803e-113	0.0993903	0.0917641	0.0964453	0.097827	0.087381	0.0993903	0.0723275	0.076285	0.048071	0.0893035	0.0710825	0.0909121	0.0886503	0.0180621	0.0779316	0.103575	0.0727889	0.0344686	0.0445319	0.0852631	TMED8
152	3.28416e-82	1.04303e-80	0.0597794	0.058137	0.0585776	0.0607813	0.0531895	0.0597794	0.0354501	0.0279129	0.0346159	0.0502212	0.0417685	0.0490333	0.0550653	0.0126909	0.0289344	0.061226	0.0402647	0.047079	0.0301416	0.0501089	RAPGEF4
152	2.06302e-78	6.2502e-77	0.0940435	0.0868754	0.0922445	0.0843797	0.0702676	0.0940435	0.0590227	0.0834052	0.0825484	0.0863938	0.0905935	0.0814955	0.0813942	0.117332	0.133444	0.107588	0.100725	0.0209718	0.0618307	0.115056	SERINC1
153	4.38422e-119	2.27261e-117	0.128624	0.128624	0.128373	0.133842	0.123125	0.123484	0.0914101	0.139403	0.0781258	0.131626	0.0958788	0.114614	0.121965	0.0989607	0.130766	0.131565	0.101451	0.0174895	0.0912834	0.102564	CBX6
155	2.42154e-19	1.81524e-18	0.168394	0.0410983	0.034845	0.0353079	0.0426701	0.0482249	0.0762049	0.083056	0.0712728	0.0562504	0.0502156	0.0728351	0.0198674	0.242652	0.168394	0.0605584	0.0609243	0.00301014	0.109371	0.076744	TSC22D1
157	1.33841e-91	4.90574e-90	0.0564947	0.0576397	0.0568606	0.0556211	0.0483448	0.0564947	0.0568635	0.0585804	0.0483682	0.0480304	0.0502462	0.0516668	0.0574653	0.0538155	0.0560095	0.061731	0.0516451	0.0303816	0.0475687	0.055605	TSPAN7
158	5.4373e-99	2.20503e-97	0.0660634	0.0628747	0.065566	0.0645332	0.0575117	0.0660634	0.0637998	0.0599585	0.0533487	0.0558467	0.0618769	0.0750039	0.0592226	0.0358919	0.0719237	0.0714609	0.00680402	0.0299723	0.0581753	0.0682727	TMEM61
159	2.4219e-61	5.57487e-60	0.0694543	0.0599562	0.0617749	0.067403	0.0685024	0.0623486	0.10966	0.0516197	0.0698972	0.0653273	0.0853557	0.115957	0.0694543	0.11956	0.110816	0.0661437	0.089572	0.0492485	0.108398	0.0663432	NIPSNAP1
163	4.0401e-107	1.80904e-105	0.0852994	0.0810153	0.0849296	0.0851574	0.0748446	0.0852994	0.071415	0.0731761	0.0549025	0.0743167	0.0718396	0.0889585	0.0722319	0.0423127	0.0731579	0.0904249	0.0751063	0.0324074	0.0749027	0.0803251	KIF5C
164	3.36666e-87	1.16523e-85	0.0916887	0.0663046	0.0757221	0.0842813	0.0916887	0.0747275	0.0732238	0.0827174	0.0501925	0.0765563	0.0678459	0.0786613	0.0842592	0.0246903	0.0667069	0.0707538	0.0469784	0.041751	0.0573152	0.0440437	HMGB3
168	1.60261e-52	3.1524e-51	0.0392513	0.0392513	0.0401134	0.0402719	0.0322393	0.0399955	0.0186665	0.0374569	0.017233	0.0313818	0.0262055	0.0232371	0.0352086	0.0222217	0.0381054	0.0444924	0.026957	0.0350298	0.0200044	0.0338065	MAP2
168	3.60533e-83	1.16714e-81	0.0581961	0.0581961	0.054639	0.0582749	0.0534375	0.0558159	0.0254526	0.0779654	0.031396	0.0527372	0.0342923	0.0366248	0.0559231	0.0117419	0.0349243	0.0548744	0.0339039	0.0060979	0.0239669	0.0421026	SLC22A17
169	8.95286e-49	1.61953e-47	0.0321108	0.0321108	0.0310036	0.0332119	0.0277625	0.0302925	0.0230794	0.0272958	0.0166005	0.0268261	0.0220479	0.028143	0.0292288	0.0105499	0.0129315	0.0293971	0.0231183	0.0273739	0.0189565	0.0249299	NEUROD2
170	1.28893e-61	2.97714e-60	0.0828202	0.0713341	0.0797159	0.0799151	0.084782	0.0828202	0.0830254	0.0616405	0.0631399	0.0857337	0.0754575	0.108742	0.0848825	0.0466115	0.0734057	0.0797231	0.0789304	0.0194188	0.11215	0.0808052	ATP6AP2
172	4.49414e-31	5.12843e-30	0.0335587	0.0253435	0.0253204	0.0230526	0.018926	0.0327401	0.0262057	0.032548	0.0196605	0.0191049	0.027396	0.0317135	0.0335587	0.0215793	0.017055	0.0362512	0.0260591	0.0359017	0.0308908	0.0332681	ADGRG2
172	3.59202e-92	1.32529e-90	0.102598	0.0960704	0.0961697	0.0975946	0.0890391	0.102598	0.112293	0.0951044	0.0678526	0.0750453	0.094063	0.140745	0.0971494	0.054577	0.0664318	0.101278	0.0875857	0.00885182	0.0931107	0.0977972	SMARCA2
173	1.18683e-87	4.12049e-86	0.0830873	0.0804763	0.082139	0.0832574	0.0766784	0.0830873	0.0733552	0.0723608	0.0554992	0.0757952	0.0661865	0.0884728	0.0821457	0.0371538	0.0674857	0.0842615	0.0620761	0.04185	0.0400823	0.0754708	CXXC4
180	4.80851e-90	1.72295e-88	0.0722998	0.06462	0.069243	0.0722998	0.0523719	0.0626142	0.0493997	0.0472644	0.0452237	0.0464979	0.0599312	0.0650436	0.0474406	0.0748813	0.0838746	0.0759784	0.0622689	0.019236	0.0327764	0.0651724	SDC2
182	7.82291e-40	1.15427e-38	0.0296234	0.0272771	0.0282842	0.0276165	0.0248298	0.0296234	0.0287956	0.0226678	0.014203	0.0247307	0.0262363	0.0373938	0.0239461	0.00133576	0.00336802	0.0314623	0.0285975	0.0274304	0.0274177	0.0259346	ADARB1
183	1.38653e-100	5.74091e-99	0.0959085	0.0856637	0.0906013	0.0903799	0.0797546	0.0959085	0.0856265	0.0686741	0.073815	0.0762218	0.0853835	0.0991424	0.0881677	0.0413958	0.0652081	0.100019	0.0767111	0.0228612	0.0648882	0.0903088	CEP126
188	1.30885e-37	1.82067e-36	0.286559	0.071035	0.0513252	0.0626176	0.144793	0.127772	0.0833562	0.286559	0.0997497	0.125008	0.0977287	0.136072	0.108422	0.0411348	0.203476	0.115305	0.0316624	0.0279257	0.113446	0.13137	RHOB
190	3.9514e-64	9.58914e-63	0.0494626	0.0495247	0.0503987	0.0514499	0.0494271	0.0494626	0.0392613	0.0327335	0.0373967	0.0525212	0.0410872	0.0463475	0.0452721	0.0581189	0.0718923	0.0498149	0.0430405	0.0118259	0.038101	0.0480378	MAPRE3
190	7.38634e-82	2.34143e-80	0.069785	0.069785	0.0691296	0.0685325	0.0725112	0.0679728	0.0396813	0.0693732	0.0524239	0.0768221	0.0522064	0.0509751	0.0663959	0.00779922	0.0892217	0.0667619	0.0489432	0.0387481	0.0280001	0.0610009	PCSK2
191	3.27991e-34	4.14788e-33	0.0199262	0.0199262	0.0195619	0.020125	0.0171546	0.0191595	0.0128058	0.0175196	0.00396474	0.0159458	0.0130173	0.0132327	0.0200395	0.0260252	0.014564	0.0200845	0.0138129	0.0193832	0.0112469	0.0156214	BGN
193	3.62878e-72	9.95925e-71	0.0778966	0.0701591	0.0695253	0.0709863	0.0893719	0.0778966	0.0721228	0.0395787	0.0526105	0.093956	0.0468726	0.0886044	0.0859201	0.0375691	0.0589911	0.0742875	0.0766732	0.0344908	0.0597423	0.0655201	TRAPPC4
194	1.06354e-45	1.79241e-44	0.045847	0.045847	0.0473544	0.047207	0.047074	0.0447418	0.0650529	0.0282632	0.0646884	0.0428764	0.0652549	0.0641085	0.0427628	0.04523	0.0698768	0.0488047	0.0671702	0.031285	0.0766982	0.0625252	PCBP4
194	3.60002e-102	1.52639e-100	0.115233	0.100531	0.10989	0.115233	0.0960418	0.0986364	0.133847	0.0939467	0.0850424	0.0841713	0.114357	0.161979	0.102372	0.0654367	0.0986562	0.107245	0.110543	0.00401341	0.111259	0.106756	REV3L
195	1.72558e-70	4.64094e-69	0.0536754	0.0501087	0.0535679	0.0527357	0.0328502	0.0536754	0.0583116	0.0371517	0.0492643	0.0286002	0.0572738	0.0647867	0.0471347	0.0141089	0.0506521	0.0594127	0.0534112	0.0133834	0.0480244	0.0570495	LIMCH1
203	2.74781e-82	8.73516e-81	0.0847517	0.072911	0.0788444	0.0847517	0.071311	0.0688229	0.080454	0.0406997	0.0634479	0.0573869	0.0739407	0.0921288	0.0774159	0.0214207	0.0720536	0.0788585	0.0717523	0.0327212	0.0742246	0.0692821	SDCCAG8
204	2.59618e-33	3.16852e-32	0.04677	0.045366	0.0506616	0.0475655	0.0434384	0.04677	0.0979489	0.0195079	0.0772951	0.0408524	0.0825787	0.0960547	0.0458613	0.0831539	0.0651124	0.0557143	0.0839338	0.0486428	0.0734887	0.0714182	SLC26A7
206	4.10946e-44	6.69045e-43	0.037133	0.0296236	0.03089	0.037133	0.0383528	0.0295997	0.0304397	0.0312888	0.0320888	0.0363121	0.0357432	0.0424025	0.0245007	0.0911066	0.0776792	0.0315019	0.0368537	0.00542272	0.0358684	0.0275812	WRB
207	5.81585e-36	7.73096e-35	0.0360819	0.0360819	0.0390165	0.0368259	0.0427412	0.0369767	0.0437147	0.0487907	0.0355394	0.0445028	0.0435286	0.0490015	0.0336969	0.0800194	0.0859779	0.0399611	0.034776	0.00294715	0.0328638	0.0447968	FAM174A
208	1.28168e-39	1.87954e-38	0.0253775	0.0253775	0.025601	0.0264839	0.0211905	0.0265246	0.0146332	0.0217692	0.00817661	0.0208335	0.0138853	0.0177736	0.0219934	0.00799418	0.011696	0.0282647	0.0152646	0.0248671	0.0188255	0.0198887	SLC26A4
210	9.5141e-93	3.52969e-91	0.120501	0.104761	0.113561	0.120501	0.101406	0.114787	0.104272	0.0971912	0.0821163	0.0781235	0.110242	0.119592	0.117147	0.0563201	0.0906395	0.130046	0.0757579	0.0322451	0.0935446	0.103148	DDX24
212	1.0425e-72	2.88477e-71	0.0684781	0.0597196	0.0678034	0.0684781	0.0542574	0.0541578	0.0721547	0.046454	0.0456585	0.046992	0.0631338	0.0843877	0.0525901	0.0389154	0.0554271	0.0616819	0.0638369	0.0174975	0.0447291	0.0635353	ITGB8
214	5.5508e-34	6.97239e-33	0.0213587	0.0208353	0.0206907	0.0216838	0.0188727	0.0213587	0.0174525	0.0141318	0.0162165	0.0202079	0.0178992	0.016445	0.018873	0.0224681	0.0190056	0.0218657	0.0181124	0.019647	0.0192181	0.019386	TNNT1
216	3.23132e-42	5.03587e-41	0.0525746	0.0473146	0.0453123	0.0441501	0.0113499	0.0525746	0.0322693	0.0396671	0.0402125	0.0117993	0.0324275	0.0468768	0.052396	0.0457789	0.0459684	0.0572206	0.0432813	0.0445609	0.0168317	0.0611606	KIF13B
217	6.0366e-35	7.78376e-34	0.0368065	0.032099	0.0368065	0.0337093	0.0343518	0.0318192	0.0564796	0.0286717	0.050853	0.0357169	0.0506618	0.0641052	0.0355925	0.0840221	0.0564814	0.0348326	0.0544836	0.0148813	0.0572356	0.0423408	LRRC42
218	5.82728e-42	8.99795e-41	0.0816535	0.0219338	0.040069	0.0546325	0.0816535	0.0219054	0.0838792	0.0432756	0.0322243	0.0670498	0.0496944	0.0786102	0.05282	0.00513733	0.0809876	0.0252952	0.0325381	0.00328662	0.0811809	0.00341083	CCT7
218	3.30755e-27	3.34022e-26	0.0214943	0.0203407	0.0227594	0.0207866	0.0193527	0.0214943	0.0248083	0.0147939	0.0346404	0.0179906	0.0323747	0.0145803	0.0191661	0.0502353	0.039476	0.0276965	0.0309913	0.0253797	0.0113584	0.0313426	TMIGD1
220	4.48922e-52	8.74329e-51	0.0298809	0.0296711	0.0305243	0.0308008	0.0273083	0.0298809	0.0201828	0.0281927	0.0214728	0.0265526	0.0242943	0.0212911	0.0271367	0.0369559	0.0328172	0.0317149	0.0244221	0.0246748	0.0143964	0.0277889	GDAP1L1
223	1.63898e-43	2.62628e-42	0.0311251	0.0295774	0.0294809	0.0294977	0.0269001	0.0311251	0.0169537	0.0261626	0.0136665	0.0216122	0.0163385	0.0129711	0.0313359	0.00852584	0.0176208	0.0304573	0.00834753	0.0257537	0.0106666	0.0191993	NOXO1
226	1.03106e-24	9.5445e-24	0.0292387	0.0152569	0.0217993	0.026164	0.0309998	0.0268619	0.0380239	0.00222657	0.0184421	0.0293722	0.0256355	0.0425608	0.0292387	0.0276181	0.0469767	0.0303698	0.019791	0.00559475	0.0518467	0.0130034	STIP1
229	6.90847e-68	1.78228e-66	0.24065	0.144793	0.152286	0.203387	0.24065	0.115759	0.216721	0.231619	0.213255	0.19469	0.169331	0.211568	0.120576	0.157991	0.274462	0.160244	0.103406	0.0329002	0.191723	0.210366	HSPA5
229	6.07792e-77	1.78808e-75	0.130877	0.0508635	0.055362	0.0778816	0.130877	0.0399705	0.0945426	0.0799385	0.0699651	0.131967	0.0731581	0.0764518	0.0112845	0.093391	0.132838	0.0379461	0.0160146	0.0194602	0.0985183	0.0604156	SPCS2
230	9.22016e-88	3.20441e-86	0.110334	0.0985107	0.110334	0.104293	0.103777	0.0929982	0.0796413	0.0434132	0.0713636	0.105699	0.0874757	0.0881604	0.0836698	0.0139221	0.0740638	0.0915355	0.0738585	0.0558393	0.0464067	0.0967054	FAM210B
231	3.37686e-83	1.09529e-81	0.066281	0.0628421	0.0656829	0.0649067	0.0591732	0.066281	0.0644646	0.0600818	0.0558785	0.059466	0.0645147	0.0822439	0.061009	0.0888525	0.0687397	0.0689672	0.0612459	0.04406	0.0542956	0.0684678	PDE3B
238	6.07258e-71	1.64909e-69	0.0476853	0.0453034	0.0476853	0.0484285	0.0416859	0.0460468	0.0415254	0.0490874	0.0333071	0.0412373	0.0422508	0.0530949	0.0451887	0.00352328	0.0323724	0.0485384	0.0438145	0.0169937	0.0377789	0.0448585	NAT14
241	8.6677e-73	2.40444e-71	0.0551127	0.0521917	0.0543015	0.0520371	0.0460999	0.0551127	0.0275612	0.0385052	0.0339225	0.0432121	0.039095	0.0427504	0.044793	0.0251804	0.0419973	0.0605916	0.0489025	0.0340632	0.0425508	0.0503317	TMEM65
242	7.69472e-62	1.78592e-60	0.0521431	0.0489231	0.0502415	0.0521431	0.0476628	0.0492178	0.0336837	0.0363938	0.0268708	0.0439333	0.0382613	0.0464196	0.0442542	0.0166872	0.0406564	0.0493077	0.0303549	0.0368104	0.0183173	0.0389239	TEX2
246	4.97516e-70	1.32637e-68	0.0778723	0.0741746	0.0740899	0.0770939	0.0466758	0.0778723	0.0652424	0.0670611	0.071481	0.0504228	0.0676149	0.105161	0.0750495	0.00355442	0.0674978	0.0785541	0.0534903	0.00812788	0.0680947	0.0876154	ABCA5
248	3.88e-51	7.38521e-50	0.0483114	0.0411596	0.0468429	0.0494523	0.0317017	0.0483114	0.100431	0.0297786	0.0475806	0.0229743	0.0745875	0.114283	0.0433548	0.025885	0.00855551	0.0543857	0.0765309	0.0195914	0.0820288	0.0640829	DGKH
254	3.29253e-80	1.02151e-78	0.0799443	0.0799443	0.0819122	0.0799058	0.0858142	0.0703335	0.0697604	0.0627136	0.0864873	0.0893503	0.0753355	0.0730005	0.0399634	0.045347	0.0226395	0.0743509	0.0508492	0.0128324	0.0869375	0.078754	DNAJB9
254	1.17138e-55	2.44771e-54	0.0429866	0.0396402	0.0400065	0.0429866	0.0322977	0.041492	0.0455013	0.0457405	0.0270692	0.0320637	0.0353926	0.0524726	0.0422684	0.0443067	0.0581242	0.0455043	0.0347143	0.000781945	0.0464691	0.0367788	GFOD2
256	6.58804e-78	1.9675e-76	0.0772651	0.0726292	0.0738258	0.0802167	0.0783952	0.0772651	0.0610645	0.0752997	0.0497158	0.0758366	0.0641184	0.0743189	0.0781603	0.0307979	0.0158271	0.0784671	0.0624654	0.00717692	0.0479553	0.0488935	SSBP4
259	6.9353e-58	1.51036e-56	0.110187	0.0877671	0.0918973	0.0758339	0.0831329	0.102648	0.0174633	0.135595	0.0934786	0.0953049	0.0687405	0.0511842	0.110187	0.127557	0.124825	0.0941887	0.0643203	0.0452233	0.0275305	0.0883491	NEDD9
260	1.49262e-82	4.76756e-81	0.0720831	0.0686899	0.0738999	0.0720831	0.0693925	0.0643378	0.0651441	0.0676142	0.0354764	0.067135	0.0605224	0.0762716	0.0589885	0.0214938	0.0702266	0.0642474	0.0659118	0.0234891	0.0631265	0.0609531	AAED1
262	2.42159e-65	6.03831e-64	0.0529186	0.0529186	0.051149	0.0526517	0.056316	0.0472207	0.0302881	0.0591652	0.023362	0.0516698	0.0286845	0.0375164	0.0526058	0.00335891	0.0573602	0.042239	0.0300603	0.011445	0.033914	0.0325144	ISYNA1
264	2.86521e-57	6.17964e-56	0.0634584	0.0634584	0.0626773	0.0615512	0.0592224	0.0574088	0.0355551	0.0606733	0.0534542	0.0644944	0.0445231	0.030478	0.0340639	0.00635452	0.0655497	0.0580792	0.0146883	0.0233969	0.0353669	0.0606103	ARFGAP3
265	3.42769e-88	1.20375e-86	0.142827	0.103477	0.123309	0.142827	0.11727	0.0738034	0.162954	0.138015	0.12331	0.064506	0.155844	0.168958	0.0937922	0.156068	0.0639385	0.0844746	0.0876667	0.0139799	0.134436	0.129013	FOXP1
269	1.00203e-27	1.03118e-26	0.0219739	0.0221782	0.0221903	0.0218614	0.021031	0.0219739	0.00729687	0.0193304	0.0161141	0.0229547	0.0155507	0.00708692	0.0180973	0.0382769	0.0256983	0.0226766	0.0149163	0.020835	0.00558733	0.0173012	COL12A1
270	4.0161e-107	1.8007e-105	0.703574	0.573083	0.63548	0.703574	0.583429	0.459959	0.392691	0.752808	0.239809	0.171484	0.485981	0.641301	0.347717	0.190808	0.285236	0.530258	0.229245	0.220637	0.443242	0.584202	JUN
270	3.58244e-36	4.79632e-35	0.0301332	0.0277064	0.0299677	0.030092	0.0269201	0.0301332	0.0199839	0.0312965	0.0190847	0.0250315	0.0241073	0.0233177	0.0270638	0.0562701	0.0475201	0.0312479	0.0232654	0.0278263	0.0160703	0.0251951	IL1RAP
271	4.88997e-56	1.0308e-54	0.078295	0.0542011	0.0488155	0.0452808	0.00438608	0.0628085	0.110414	0.0528839	0.0817011	0.0116989	0.100795	0.111834	0.078295	0.0229758	0.0445445	0.0694864	0.062397	0.0190752	0.0896095	0.0827938	FOXA2
273	2.35571e-31	2.71311e-30	0.0289287	0.0264786	0.0252554	0.0260673	0.0289287	0.0221013	0.0256432	0.0358999	0.0191434	0.0255317	0.021331	0.0222681	0.0294733	0.00843241	0.0252221	0.0222172	0.021479	0.0223504	0.0184985	0.0205552	HYAL3
274	4.04083e-61	9.2443e-60	0.0884057	0.0538214	0.0732712	0.0884057	0.101792	0.0711247	0.105151	0.0740963	0.0341217	0.081213	0.0869666	0.12359	0.0977238	0.0640817	0.0620895	0.0681886	0.0589573	0.0235547	0.0857759	0.0535673	XRCC5
276	6.18022e-70	1.64241e-68	0.121178	0.113182	0.117745	0.121916	0.0915791	0.121178	0.0342762	0.108869	0.0302123	0.0858013	0.051215	0.0470125	0.0989205	0.0531041	0.0661162	0.136341	0.05457	0.0815755	0.0445487	0.0845721	STMN2
279	3.10298e-63	7.38592e-62	0.0425108	0.0425108	0.0413793	0.043194	0.0368202	0.0414965	0.0121949	0.0482217	0.00635248	0.0343021	0.0186446	0.0174393	0.040304	0.0112739	0.0220578	0.0418753	0.0195295	0.0289462	0.00651084	0.0276803	MMRN1
280	5.21569e-54	1.06079e-52	0.0799061	0.0454318	0.037175	0.0507363	0.0318758	0.0653006	0.0292999	0.0867695	0.0278196	0.0201905	0.0319807	0.0533005	0.0799061	0.017961	0.0267859	0.063685	0.046581	0.0494602	0.029019	0.0599733	SPTAN1
281	8.96434e-44	1.4475e-42	0.0567289	0.0407233	0.0488955	0.0567289	0.0527967	0.0393369	0.065508	0.0655603	0.0484853	0.0444305	0.0596814	0.0641455	0.0426149	0.0274895	0.0259682	0.0337933	0.0601199	0.0374717	0.0796605	0.0512725	GUSB
281	1.35774e-69	3.59115e-68	0.0658197	0.0594757	0.0658197	0.0664742	0.0524056	0.0650303	0.0779165	0.0419666	0.0435521	0.0489538	0.0668674	0.0866148	0.0561181	0.00852575	0.0445346	0.0731005	0.0654269	0.0232124	0.04563	0.0644439	RFX3
284	5.24569e-57	1.12415e-55	0.0532244	0.049116	0.0532244	0.0491568	0.0529553	0.0425656	0.0576008	0.0366007	0.0647594	0.053777	0.0612702	0.0551779	0.0364229	0.180507	0.115268	0.0483425	0.0625426	0.0140776	0.0770072	0.0540036	PDLIM4
288	3.81878e-69	1.00529e-67	0.047661	0.0462752	0.0485532	0.0473437	0.0424945	0.047661	0.0264795	0.0323214	0.013222	0.0417774	0.0299512	0.0293439	0.03817	0.00174723	0.0258284	0.0508349	0.0301757	0.01768	0.0266793	0.0374403	PNMA2
290	5.16348e-52	1.00448e-50	0.0916732	0.0561389	0.0540856	0.0624941	0.0916732	0.0647864	0.056077	0.0131501	0.034739	0.0946293	0.0526405	0.0641804	0.067076	0.0504125	0.112087	0.0664713	0.0526444	0.00783769	0.0554106	0.0559108	NDUFAF3
290	7.02713e-95	2.66e-93	0.108807	0.108807	0.104491	0.114	0.0777178	0.111515	0.082098	0.0886538	0.0549633	0.0803514	0.0814181	0.106356	0.0850921	0.0218848	0.0596061	0.11931	0.0999527	0.0492581	0.0568566	0.110067	METRN
291	2.99166e-62	6.99194e-61	0.0565052	0.0523368	0.0565052	0.0560627	0.049473	0.0526364	0.0569597	0.0380337	0.0441104	0.044861	0.055408	0.0755497	0.0505709	0.0179859	0.0479939	0.0557993	0.0535193	0.0257015	0.0424138	0.0563303	BACE1
296	2.10005e-19	1.57706e-18	0.0286209	0.0171549	0.0242616	0.0286209	0.0352787	0.0215342	0.0349232	0.0332688	0.0251501	0.0277642	0.023186	0.0552432	0.0250825	0.052313	0.0608112	0.0216004	0.0125293	0.0095818	0.0361303	0.0283148	STT3B
298	2.93286e-36	3.93922e-35	0.0216887	0.0216887	0.0220065	0.021189	0.0197181	0.0211776	0.0132616	0.0174161	0.0133631	0.0184822	0.0162255	0.0198088	0.0188423	0.00905501	0.0151079	0.0202119	0.0163116	0.0185034	0.00404937	0.0168443	SV2B
299	4.45489e-56	9.42044e-55	0.0424952	0.0433007	0.0441461	0.0434037	0.0397995	0.0424952	0.050886	0.0493962	0.0431606	0.0417826	0.0472485	0.0575882	0.0435362	0.0626926	0.0554181	0.0426595	0.0511498	0.0206225	0.0472155	0.0447663	GPBAR1
299	5.02052e-64	1.21485e-62	0.0484408	0.0450987	0.0459037	0.0460726	0.0476974	0.0484408	0.0376257	0.0515433	0.0429028	0.0473608	0.0413994	0.0418438	0.0492092	0.0421305	0.0517884	0.0472661	0.039521	0.032937	0.0332068	0.045281	DIRAS2
299	1.40268e-56	2.98687e-55	0.187371	0.187371	0.188215	0.196685	0.187491	0.178317	0.126491	0.180456	0.103957	0.170123	0.141198	0.147116	0.12959	0.0890817	0.163501	0.176603	0.0957978	0.0564433	0.0891561	0.152885	RASD1
301	1.24453e-67	3.19595e-66	0.0429908	0.0446287	0.0451925	0.0458386	0.0437134	0.0429908	0.0368135	0.0452681	0.0299825	0.0409295	0.035683	0.0396321	0.0427455	0.0289892	0.0464817	0.0425772	0.0379525	0.00788091	0.0373804	0.0380789	STMN3
302	1.08151e-26	1.07122e-25	0.0207274	0.0186155	0.0197876	0.018193	0.0179349	0.0207274	0.0114494	0.0166725	0.0124296	0.0200609	0.014212	0.0139336	0.0180911	0.00184224	0.0133126	0.0216521	0.0141749	0.0188711	0.0100384	0.0179893	POTEI
305	6.42721e-41	9.6792e-40	0.0384524	0.0332106	0.031379	0.03845	0.027745	0.0351734	0.0291898	0.0454586	0.026365	0.0302022	0.0242078	0.0284644	0.0384524	0.0301934	0.000724533	0.0400898	0.0338968	0.0210674	0.0358038	0.0349718	SGPL1
307	6.95849e-66	1.74812e-64	0.04905	0.0452297	0.0459494	0.0478535	0.0423511	0.04905	0.0407691	0.0463206	0.0349928	0.0410972	0.0411764	0.0546109	0.0495848	0.0311987	0.0248111	0.0495741	0.0427617	0.022553	0.047121	0.0432606	SLCO3A1
311	5.21775e-68	1.35025e-66	0.0439394	0.0414021	0.0429336	0.0438476	0.038502	0.0439394	0.039371	0.0368235	0.0313975	0.0384318	0.0398433	0.0532295	0.0390076	0.0116758	0.0361837	0.0460875	0.0405011	0.0270168	0.0285234	0.0422964	BOC
312	7.70663e-69	2.01611e-67	0.0432326	0.0432326	0.0450559	0.0463762	0.0375394	0.0424322	0.0325065	0.0230167	0.0334516	0.0378559	0.0395469	0.0335665	0.0336813	0.0378296	0.0458286	0.0482222	0.0286982	0.00472693	0.030409	0.0431432	STXBP1
315	3.42212e-46	5.81414e-45	0.0525945	0.0343144	0.0384367	0.0455044	0.0525945	0.0342004	0.0363068	0.0215903	0.0366324	0.0471688	0.0358577	0.0240752	0.0352779	0.0198413	0.0549772	0.0358411	0.0271237	0.00526631	0.0324406	0.0300559	DHPS
318	1.01519e-22	8.69001e-22	0.0138903	0.0127805	0.0132387	0.0133989	0.0112884	0.0138903	0.00645591	0.0120499	0.00548152	0.00751785	0.00759644	0.00818432	0.0124583	0.00122108	0.00958571	0.0137203	0.00731361	0.013662	0.00932725	0.0104648	GHRLOS
325	7.42841e-21	5.90925e-20	0.0156368	0.0138354	0.0146679	0.0146084	0.0114038	0.0156368	0.0073043	0.00917644	0.0064164	0.0107849	0.00957603	0.0092089	0.0115259	0.0017533	0.00664905	0.0176584	0.00958062	0.015886	0.00596158	0.0121952	SUSD5
326	1.05728e-27	1.08737e-26	0.0213878	0.0211831	0.0207225	0.0214276	0.0204456	0.0213878	0.00955418	0.0283174	0.00817355	0.0218155	0.0102108	0.0126669	0.0228799	0.00443174	0.00897263	0.0200656	0.00948361	0.0179737	0.0125589	0.0131393	CNTNAP3B
327	5.72011e-26	5.54454e-25	0.0338475	0.0228146	0.0256379	0.0290569	0.0338475	0.0206863	0.0356199	0.0107563	0.0273387	0.0327078	0.0375271	0.0368774	0.0249898	0.0755735	0.0577273	0.0247957	0.0266749	0.00921477	0.0335312	0.0366594	AASDHPPT
329	1.029e-25	9.88559e-25	0.0132981	0.0132981	0.0135083	0.01365	0.0138178	0.0140532	0.00892179	0.0158012	0.0165025	0.0140795	0.0150135	0.0093656	0.015125	0.0111	0.0192657	0.0150717	0.0136241	0.0130921	0.0059702	0.0151323	TNNI3
331	4.53298e-46	7.68978e-45	0.0395287	0.0368889	0.0368951	0.0395287	0.0324307	0.0377396	0.0160623	0.0397062	0.00970471	0.0287363	0.0173353	0.0200486	0.0347303	0.00963099	0.0223115	0.037518	0.0175154	0.0281699	0.0120456	0.0262817	ADRB1
333	1.56411e-40	2.33663e-39	0.0353003	0.024154	0.03485	0.0353003	0.0387314	0.0277772	0.0332458	0.0113281	0.0178119	0.0324236	0.0288476	0.0372176	0.0332587	0.0173208	0.0404436	0.0242694	0.0296227	0.0109033	0.0227991	0.0220597	IFT57
334	1.89572e-52	3.72458e-51	0.0421823	0.0421823	0.0406877	0.0432841	0.0446876	0.0432209	0.0183138	0.0440776	0.0272805	0.0453884	0.026112	0.0232463	0.0475596	0.0411183	0.0517499	0.0401565	0.0229822	0.000348571	0.0186608	0.032591	NOVA1
335	1.85494e-74	5.27212e-73	0.0735859	0.0688213	0.0735859	0.0739167	0.0650198	0.0714931	0.0632552	0.0535308	0.0375219	0.0660296	0.0512436	0.071323	0.0411768	0.0153809	0.0720786	0.0779932	0.0320269	0.0222207	0.0447974	0.0477466	RHOBTB3
338	5.56246e-60	1.25288e-58	0.0581622	0.0581622	0.0585977	0.058706	0.0474783	0.058275	0.0354074	0.0557241	0.0368368	0.0502649	0.0299519	0.0451871	0.0599621	0.0318614	0.0589016	0.057843	0.0324448	0.0401918	0.0373698	0.0523505	CCNG2
339	1.57044e-25	1.49544e-24	0.017701	0.0173797	0.0181858	0.0182309	0.0160302	0.017701	0.0165507	0.00934419	0.0158722	0.0156941	0.0184345	0.0174781	0.014013	0.0208554	0.0142892	0.019441	0.0183897	0.017337	0.0129936	0.0187728	LINC02197
339	1.01002e-57	2.19391e-56	0.041976	0.041976	0.0395187	0.0428231	0.0316444	0.040528	0.0333755	0.019157	0.027266	0.0260231	0.0360082	0.0449127	0.0421923	0.0405905	0.0495686	0.0449648	0.0384427	0.0281335	0.0210329	0.0424081	TMEM86B
342	2.8717e-63	6.84027e-62	0.0503941	0.046796	0.0490281	0.050869	0.0423924	0.0503941	0.0263085	0.0343136	0.0298785	0.0392032	0.0373091	0.03821	0.0421086	0.0315856	0.0520868	0.0550351	0.034773	0.0163509	0.0141451	0.0428376	CSRNP3
345	5.44824e-68	1.40881e-66	0.0478013	0.0426316	0.0442924	0.0451245	0.0398853	0.0478013	0.0517106	0.0341048	0.0401181	0.0405439	0.0484217	0.0586431	0.0390783	0.025464	0.0174134	0.0534468	0.0495983	0.0194307	0.0452713	0.0490886	GNAO1
346	7.34634e-52	1.42335e-50	0.0654891	0.0571717	0.065672	0.068693	0.0422051	0.0654891	0.075836	0.0557624	0.0382798	0.0306683	0.0523381	0.100852	0.0664706	0.0658362	0.0975597	0.0720843	0.0514367	0.0274535	0.0456056	0.0667303	ZNF326
347	6.36109e-45	1.05561e-43	0.030025	0.030025	0.0297476	0.0312582	0.0297731	0.0314926	0.0180508	0.0257546	0.0190849	0.0287293	0.0207757	0.0238424	0.0304525	0.0141425	0.0260028	0.0313444	0.0193888	0.0228264	0.0149445	0.0244824	NPAS3
347	1.28721e-25	1.23098e-24	0.0409944	0.0244063	0.0261034	0.0355311	0.0345341	0.032878	0.0266078	0.0568291	0.024455	0.0235692	0.0299076	0.0345121	0.0409944	0.0369621	0.052338	0.0322703	0.0180968	0.000318987	0.0370337	0.0360338	RDH11
349	6.35328e-56	1.3359e-54	0.0573564	0.0501721	0.0527991	0.04978	0.0482092	0.0573564	0.0107786	0.0137231	0.0482933	0.0567831	0.0196482	0.0535514	0.0535744	0.0362691	0.0353302	0.0529246	0.0445361	0.04154	0.0284323	0.0547071	APPL2
349	8.39201e-44	1.35574e-42	0.233748	0.178531	0.220806	0.233748	0.242875	0.172	0.00622485	0.292605	0.0752143	0.188578	0.0838872	0.0560845	0.201613	0.1316	0.0698895	0.169627	0.114258	0.0547105	0.00736572	0.159048	ZFP36
350	1.76992e-24	1.62451e-23	0.0284795	0.0183155	0.0224978	0.024833	0.0284795	0.0130335	0.0609332	0.0137448	0.0477535	0.0227016	0.0502613	0.0511557	0.0222096	0.0138931	0.0296183	0.0147335	0.0499462	0.00461194	0.0567366	0.0322466	PRCP
358	2.53381e-42	3.95987e-41	0.0285856	0.0278631	0.0285983	0.0280816	0.0249914	0.0285856	0.00994638	0.0232906	0.00881715	0.0239023	0.0135282	0.0135759	0.0241022	0.00202725	0.0127836	0.0294905	0.0136049	0.0211798	0.0045608	0.0182988	AOX1
358	1.29012e-66	3.27046e-65	0.0516047	0.048139	0.0527938	0.0509855	0.0383092	0.0516047	0.0549959	0.0365976	0.0396804	0.0354921	0.0539725	0.0695231	0.0376756	0.00929858	0.0396241	0.0595296	0.0575914	0.0300911	0.0326861	0.0539719	CNIH2
358	1.11071e-49	2.05352e-48	0.072575	0.0692762	0.072575	0.0760884	0.0666257	0.0692551	0.0447148	0.0687722	0.039783	0.0690122	0.0530708	0.0653637	0.069323	0.00835007	0.0420911	0.0627013	0.0443167	0.0310614	0.0357054	0.0573808	PCNX4
361	1.9691e-33	2.41992e-32	0.0409343	0.0365559	0.037853	0.0409343	0.0431713	0.035022	0.0214782	0.00943933	0.0456987	0.042993	0.0436366	0.0372233	0.0351769	0.0146809	0.0444845	0.0361287	0.0421055	0.00846448	0.0390085	0.041987	GINM1
362	7.1051e-33	8.56237e-32	0.0385336	0.0290604	0.0318886	0.0269278	0.0245361	0.0324258	0.0385338	0.0139189	0.0300229	0.0309465	0.0370041	0.049904	0.0385336	0.0146093	0.0471478	0.0370307	0.0333636	0.00786883	0.0400042	0.02653	RTL8C
363	3.39668e-46	5.77385e-45	0.0388377	0.0388377	0.0411185	0.0404487	0.0396829	0.0371115	0.0522451	0.0364392	0.0449985	0.0368887	0.0484294	0.0563812	0.0364818	0.115105	0.0813793	0.0409842	0.050828	0.00577485	0.0588612	0.0472842	KCNH6
366	9.05218e-36	1.1976e-34	0.0387358	0.0344073	0.0320221	0.0387358	0.0343442	0.0320257	0.0379146	0.0280556	0.0283276	0.0323943	0.030619	0.0415282	0.0349991	0.0138986	0.0520138	0.0289873	0.0309531	0.0136164	0.036826	0.0350698	JKAMP
368	1.93773e-29	2.10179e-28	0.0525252	0.0385469	0.0436236	0.0525252	0.024819	0.0474804	0.0645397	0.0596331	0.0326995	0.0196577	0.0560475	0.0865909	0.0546879	0.0327478	0.0311808	0.0531414	0.0439352	0.00201314	0.0581252	0.0607237	RSF1
368	1.29624e-30	1.45542e-29	0.0190283	0.016173	0.01841	0.0190283	0.0175619	0.0176297	0.00883074	0.0223453	0.0143508	0.0172097	0.0165545	0.0113068	0.0189328	0.0138559	0.0161854	0.0175522	0.0165666	0.0160728	0.0084751	0.0144731	HAGHL
385	1.20918e-23	1.07483e-22	0.0472027	0.0158403	0.0128316	0.0255294	0.0220524	0.0331402	0.0438046	0.0472027	0.0208953	0.0166295	0.0130201	0.0554447	0.0405214	0.0509061	0.0223861	0.0347224	0.00128038	0.00712822	0.0133258	0.042418	ATP2A2
385	8.08844e-50	1.49956e-48	0.0590017	0.0446482	0.0459871	0.0547032	0.0373199	0.0590017	0.0335878	0.0311404	0.0192462	0.0356954	0.0222666	0.0455351	0.0619587	0.0334976	0.00104449	0.0590081	0.05306	0.0253048	0.0362345	0.0422675	CALCOCO2
387	5.11295e-50	9.516e-49	0.0758365	0.0664608	0.0652998	0.0758365	0.0435676	0.0625312	0.0802558	0.0759849	0.0411927	0.00227478	0.0725002	0.0955398	0.082265	0.0289326	0.0211372	0.0656594	0.0549972	0.0104534	0.0613849	0.0646952	AHI1
388	2.14951e-33	2.63488e-32	0.0308603	0.0266321	0.0308603	0.0285371	0.0255162	0.0262812	0.0392478	0.0176673	0.0273794	0.0242737	0.0312543	0.0450982	0.0281223	0.0227423	0.0343929	0.0282715	0.0370184	0.0246508	0.0286877	0.0258057	OGG1
388	2.23069e-56	4.73499e-55	0.0625117	0.0560954	0.0612421	0.0625117	0.0445539	0.0529079	0.0714348	0.0614008	0.0464765	0.0243324	0.0658628	0.0810371	0.0542458	0.0435333	0.023596	0.059169	0.0539881	0.00244082	0.0746707	0.0601464	EPC1
392	3.58277e-66	9.04131e-65	0.0669221	0.0347602	0.052781	0.0669221	0.0687141	0.0263146	0.0499734	0.0160721	0.0140302	0.0615855	0.0395647	0.0329013	0.0321058	0.0307453	0.0216477	0.0168114	0.0336749	0.0336913	0.0210643	0.0206035	CD47
406	8.82154e-62	2.04462e-60	0.0500479	0.0498224	0.049434	0.0502675	0.0456554	0.0500479	0.026181	0.0452912	0.0387287	0.0432021	0.0399128	0.0301511	0.0465766	0.0708202	0.0765443	0.0554478	0.042611	0.00508232	0.0213974	0.047303	BAIAP3
411	5.38588e-23	4.66026e-22	0.0411462	0.0302317	0.032504	0.0350727	0.0241019	0.0378399	0.0407747	0.0271014	0.0409345	0.0193143	0.0384297	0.0475713	0.0411462	0.0415817	0.0361554	0.0396652	0.00896774	0.00587154	0.0110363	0.0452349	TMF1
411	6.03939e-46	1.02194e-44	0.0558406	0.0558406	0.0585165	0.0568837	0.0462608	0.0543523	0.0469982	0.0620743	0.0536665	0.0498481	0.0488433	0.0647199	0.0560792	0.0853285	0.104095	0.0615581	0.0433089	0.0117909	0.0312721	0.0704232	PJA2
417	1.15091e-48	2.07523e-47	0.0527323	0.0527323	0.0530797	0.0555632	0.0305566	0.050861	0.0738951	0.0518287	0.0412731	0.0228146	0.051355	0.0903369	0.0539507	0.00118379	0.0185729	0.0568648	0.050117	0.00249265	0.0531779	0.0653442	KIDINS220
419	1.90213e-42	2.98241e-41	0.159697	0.0712876	0.0930277	0.126267	0.107519	0.110728	0.144039	0.148386	0.063036	0.064497	0.122852	0.176616	0.159697	0.0877343	0.0647959	0.0981506	0.050337	0.0100905	0.0942976	0.0521557	HNRNPU
420	7.35474e-24	6.59351e-23	0.0537484	0.0350722	0.0445313	0.0537484	0.0569434	0.0375646	0.0153913	0.0510947	0.0227765	0.0204693	0.0339775	0.0592054	0.0418107	0.0378134	0.0820469	0.0325435	0.0345926	0.0250258	0.0171724	0.0456107	MAFF
426	9.89465e-30	1.08411e-28	0.028144	0.028144	0.0252711	0.0223159	0.0190119	0.0219321	0.00184352	0.0319857	0.0236307	0.0184704	0.0195535	0.00358339	0.0214846	0.00804446	0.000463567	0.023337	0.013838	0.00575149	0.0172783	0.0263267	ORMDL3
428	2.47669e-51	4.75191e-50	0.0325891	0.0305766	0.0294254	0.029343	0.0216984	0.0325891	0.0224617	0.0356112	0.0287329	0.0235125	0.0284112	0.0265541	0.0316702	0.0126617	0.0291984	0.0322386	0.0257558	0.00576903	0.0235828	0.0311504	STX1A
429	8.5364e-13	4.52138e-12	0.0432627	0.000711143	0.004419	0.0112565	0.0272315	0.0171618	0.0202667	0.00537388	0.0276723	0.0292308	0.0207165	0.0124963	0.0243717	0.0386532	0.0432627	0.0162335	0.0211011	0.0119488	0.00157862	0.0178394	UFD1
430	4.79058e-44	7.79179e-43	0.0354357	0.0293201	0.0313822	0.0337565	0.025174	0.0354357	0.0221672	0.0336567	0.0163004	0.0195836	0.0215336	0.0287859	0.036807	0.0106969	0.033924	0.0349504	0.00804463	0.0124726	0.010722	0.0320197	DIP2B
433	8.52796e-54	1.72712e-52	0.0711778	0.0573934	0.0702408	0.0711778	0.069269	0.0635314	0.0683475	0.0342889	0.0516842	0.053596	0.068032	0.0767742	0.0638636	0.0315782	0.0693651	0.0638654	0.0584849	0.0139774	0.0459132	0.0540733	UPF3A
434	4.74411e-42	7.3491e-41	0.0338992	0.0338196	0.0339484	0.0357667	0.0256047	0.0338992	0.0106584	0.0370603	0.00380189	0.0218366	0.0162016	0.0161581	0.0316779	0.000132084	0.0224044	0.0369032	0.0185264	0.0226889	0.0100933	0.0241037	AKAP12
435	1.2841e-31	1.48915e-30	0.0345139	0.0222598	0.0314483	0.0345139	0.0294331	0.00955723	0.0290373	0.0409989	0.0213793	0.0219233	0.0278634	0.0357902	0.0223136	0.102622	0.103694	0.0104809	0.0334364	0.00801662	0.0291188	0.0289622	SAMD5
438	1.0581e-32	1.26511e-31	0.0323285	0.0202915	0.0236023	0.02888	0.0323285	0.0190792	0.0341842	0.021114	0.0321437	0.0310572	0.0400473	0.0325218	0.0212176	0.0960746	0.0714674	0.0236808	0.0268229	0.0133875	0.0305237	0.0286369	TBPL1
441	2.07658e-36	2.80259e-35	0.0268371	0.0267238	0.0274345	0.0275319	0.0258578	0.0268371	0.0229875	0.0273492	0.0208723	0.0253721	0.0243641	0.0281107	0.0238599	0.0251086	0.0300686	0.0276828	0.0234985	0.0184273	0.0154397	0.0226177	CTXN1
444	1.25944e-40	1.88567e-39	0.0564051	0.0419097	0.0435954	0.044182	0.0308739	0.0489835	0.0488621	0.0350878	0.028383	0.0237646	0.0405286	0.0598181	0.0564051	0.0466687	0.0364745	0.0509208	0.0372816	0.0206814	0.0513963	0.0524042	LRBA
445	3.13283e-51	5.98342e-50	0.0821349	0.0514613	0.0556171	0.0603027	0.0821349	0.0499264	0.0905976	0.0313214	0.0832171	0.0823012	0.0683248	0.0581489	0.0373989	0.0503581	0.00687282	0.0482293	0.0734041	0.0102404	0.126831	0.0746953	SELENOT
446	6.13527e-16	3.85688e-15	0.0433375	0.0113478	0.0116412	0.0167046	0.0259036	0.0250844	0.0734489	0.011407	0.0120853	0.0122164	0.0420934	0.0372051	0.0433375	0.0377519	0.0645947	0.0220377	0.0358532	0.00892168	0.0759241	0.0169807	PUF60
447	4.06862e-42	6.31728e-41	0.0493355	0.0446185	0.0452233	0.043421	0.0167824	0.0493355	0.018713	0.0516503	0.0323426	0.0180435	0.0257069	0.0318819	0.0508551	0.0254346	0.0533349	0.0526193	0.0339761	0.00925947	0.0203966	0.0530221	ATP6V0A1
450	3.47265e-44	5.65916e-43	0.0355864	0.0312413	0.0344227	0.0355864	0.0340259	0.0337359	0.0481825	0.026136	0.0438646	0.0297321	0.0470288	0.0488652	0.0288529	0.0367657	0.0609792	0.0369194	0.0435063	0.0102736	0.0481078	0.0451971	PBX3
457	5.30691e-63	1.25783e-61	0.0445613	0.0443112	0.0460456	0.0468595	0.0410238	0.0445613	0.0279652	0.0353174	0.023302	0.0391198	0.0293292	0.0297685	0.0363419	0.0435082	0.0404717	0.04744	0.0284324	0.0202162	0.0213415	0.0372674	KCNJ3
459	1.50812e-39	2.21063e-38	0.0285586	0.0285586	0.0282834	0.0292334	0.0272795	0.026845	0.014874	0.0311597	0.0139288	0.0253378	0.0162086	0.0160741	0.0270577	0.00670838	0.0193421	0.0272724	0.015467	0.00471318	0.0112044	0.0215706	CD99L2
460	1.47601e-52	2.90506e-51	0.0474754	0.0444222	0.0474754	0.0467086	0.0388714	0.0443024	0.0329256	0.0447793	0.0323068	0.0331231	0.0365234	0.040898	0.0475626	0.0232507	0.018812	0.0428508	0.0344311	0.0299842	0.0302576	0.0428625	SRGAP3
465	3.80122e-59	8.45394e-58	0.0514496	0.0478293	0.0514496	0.0513452	0.0443425	0.0498176	0.0489462	0.0360346	0.0469057	0.0398131	0.0531915	0.0590046	0.0488056	0.0360233	0.0486038	0.0549717	0.0494914	0.0266159	0.0601726	0.0512513	ICA1L
466	9.42227e-55	1.93511e-53	0.0506669	0.045721	0.0490251	0.0494256	0.0395878	0.0506669	0.0439958	0.0327928	0.0317029	0.0366361	0.0389615	0.0592719	0.0453513	0.00253584	0.0236105	0.0531764	0.0364531	0.0355314	0.0371811	0.044849	DGKE
475	2.64329e-12	1.35738e-11	0.0392706	0.00967871	0.00729135	0.0146054	0.0185529	0.00793899	0.0167487	0.0200514	0.0142243	0.0204092	0.00945195	0.00436075	0.0137415	0.0168851	0.0392706	0.0132659	0.00882961	0.0139833	0.0135272	0.0172249	ZMPSTE24
475	2.20696e-26	2.16741e-25	0.022468	0.0200655	0.0199807	0.022468	0.0240852	0.0158826	0.0357228	0.0184943	0.02825	0.0219659	0.0297279	0.0318046	0.0173605	0.00865672	0.0196451	0.0172165	0.0293183	0.00619587	0.0431236	0.0234532	AMBP
480	1.76902e-38	2.51716e-37	0.0312975	0.0245961	0.0259022	0.0243248	0.0264594	0.0285362	0.0254178	0.033589	0.0226549	0.0251345	0.0273082	0.0308517	0.0312975	0.0304434	0.0229213	0.0287625	0.0275059	0.0224518	0.0352964	0.0279548	TPST1
481	2.42419e-24	2.21654e-23	0.0238638	0.0180895	0.0201512	0.0238638	0.0199475	0.0216903	0.0239255	0.00621365	0.0127631	0.0181525	0.020478	0.0287906	0.0189867	0.00803564	0.01788	0.0217286	0.0174054	0.0193213	0.0111	0.0175205	NUBPL
483	5.51692e-56	1.1615e-54	0.0420502	0.0420502	0.0412721	0.0423435	0.0423958	0.0256295	0.0237265	0.0325245	0.0216412	0.0398854	0.0252002	0.0281833	0.0184443	0.0133313	0.0232657	0.0322264	0.0246899	0.0147876	0.0244899	0.0290382	HPN
489	2.10282e-50	3.94432e-49	0.0389032	0.0361792	0.0373954	0.0359612	0.0353664	0.0389032	0.019509	0.0418268	0.023588	0.0380518	0.0250018	0.0161976	0.0350629	0.0149982	0.0524035	0.0398189	0.0234894	0.00325225	0.0158066	0.0299148	FGFR1
490	8.53574e-23	7.32715e-22	0.0220661	0.0206308	0.0206215	0.0220661	0.020322	0.0187378	0.0391725	0.0272511	0.0154064	0.0164349	0.0303698	0.0460936	0.0228077	0.00149958	0.012353	0.0156753	0.0303233	0.0187357	0.0293344	0.0254524	EPHA4
492	9.80335e-44	1.57994e-42	0.0426976	0.0358118	0.0417749	0.0426976	0.0348165	0.0400378	0.0380698	0.0308204	0.0335592	0.0309858	0.0412634	0.0500788	0.0371674	0.00861217	0.0348195	0.0489505	0.0425093	0.00594405	0.0479794	0.0471055	MAP9
492	9.63511e-19	7.02026e-18	0.0106309	0.0106309	0.00994502	0.010488	0.0100442	0.0102155	0.00410358	0.0125364	0.00269695	0.00898881	0.003869	0.00490535	0.011428	0.00155515	0.00431495	0.00952426	0.00389601	0.00962091	0.00605823	0.00560573	TMEM132C
493	9.88229e-21	7.82048e-20	0.016209	0.0154885	0.0155732	0.016209	0.015227	0.0135747	0.00981033	0.0141862	0.00284774	0.0148779	0.00863208	0.0119217	0.012078	0.0162778	0.0117348	0.0143434	0.008981	0.011083	0.00527606	0.00786455	CAVIN1
499	5.72067e-17	3.80826e-16	0.0224518	0.0173938	0.0179423	0.0224518	0.0201373	0.0120369	0.0315722	0.0286887	0.0085028	0.0188507	0.0193846	0.0316669	0.0201474	0.0381004	0.0287029	0.00949483	0.013223	0.000682243	0.0396529	0.0159019	APMAP
502	1.10749e-46	1.90673e-45	0.0445649	0.0413623	0.0444949	0.0445649	0.0395183	0.0409601	0.0552529	0.0353025	0.0378536	0.0401304	0.0474932	0.0639019	0.0370254	0.0578292	0.0674458	0.0435107	0.0512144	0.000329415	0.0402784	0.0494257	CACNA2D1
503	1.47266e-77	4.35924e-76	0.122451	0.099265	0.112203	0.122451	0.117361	0.0799276	0.107098	0.121853	0.0978336	0.0932102	0.104719	0.125271	0.0975297	0.0523117	0.0884237	0.0802578	0.103887	0.0104757	0.0840088	0.095722	IRF2BP2
504	3.23812e-46	5.5155e-45	0.0998173	0.0523127	0.0523043	0.0325869	0.0341242	0.0879242	0.101096	0.0301328	0.0655333	0.0478497	0.0651472	0.0398305	0.109789	0.0709416	0.0655765	0.0998173	0.0841879	0.00871322	0.00748375	0.116066	SCAND1
508	4.22172e-27	4.24424e-26	0.0219482	0.0194958	0.0220032	0.0219482	0.0202821	0.0195542	0.0130853	0.0236963	0.0157374	0.0199039	0.0192566	0.0178039	0.0153312	0.0587958	0.0575928	0.0223681	0.0196202	0.0169843	0.0150886	0.0203815	PRDM5
515	3.1559e-16	2.01183e-15	0.0273189	0.0240652	0.0273189	0.0243435	0.0205579	0.0234899	0.0963986	0.0193883	0.0637985	0.0235192	0.0662857	0.12231	0.0218404	0.0129967	0.0355844	0.0276358	0.0730124	0.00687791	0.120971	0.0543877	BAMBI
516	2.93399e-19	2.19203e-18	0.0429119	0.0142333	0.0125778	0.0147041	0.0172694	0.0126687	0.0434863	0.0429119	0.0172266	0.0187522	0.0290423	0.0656864	0.0212037	0.00556969	0.0627103	0.0166491	0.0023128	0.0107253	0.040018	0.0268428	UFL1
516	7.07919e-20	5.43299e-19	0.0111268	0.00957017	0.0099407	0.00995485	0.00855452	0.0111268	0.00282025	0.00833226	0.0056719	0.00740866	0.00622294	0.00411761	0.0107291	0.0166631	0.0127201	0.0124576	0.00468119	0.0104431	0.00315582	0.00960388	SLC16A6
518	2.96986e-19	2.21784e-18	0.0427452	0.017875	0.0156293	0.0179837	0.027514	0.0226795	0.0404704	0.0427452	0.0158741	0.00514247	0.0347701	0.0413783	0.0297226	0.0298105	0.0286999	0.0209391	0.0221432	0.00492726	0.0272111	0.0226879	PER2
528	5.80958e-35	7.49392e-34	0.0213126	0.0213126	0.0208386	0.0225071	0.0196377	0.020199	0.0199483	0.0199754	0.0150485	0.0179534	0.0189568	0.0235714	0.0201855	0.0169443	0.0172547	0.0215291	0.0207846	0.0141664	0.0143279	0.0198244	ETNK2
529	6.93691e-50	1.28892e-48	0.0315194	0.0302057	0.0309774	0.0310924	0.0302136	0.0315194	0.0186655	0.0207297	0.0187771	0.0291414	0.0212503	0.0195314	0.0279067	0.0144557	0.0208773	0.0319488	0.0220021	0.0174331	0.0213623	0.0233479	FAM167A
531	4.41553e-33	5.35387e-32	0.0429545	0.0296655	0.0307764	0.0312383	0.0158836	0.0429545	0.0157642	0.0471242	0.0326238	0.0180759	0.021405	0.0262615	0.0474039	0.0302479	0.0406127	0.0363287	0.0160093	0.00848777	0.00185387	0.0396749	ACAP2
531	4.21536e-52	8.22424e-51	0.0435415	0.0408419	0.0426473	0.0435415	0.0383438	0.0393452	0.0515746	0.0438256	0.0361868	0.0372544	0.0424413	0.0524235	0.0415177	0.0256591	0.0398011	0.0413718	0.0457986	0.00233337	0.0529818	0.0399895	PPL
534	9.6875e-31	1.0932e-29	0.0354907	0.0178003	0.02261	0.0285292	0.0354907	0.0186159	0.0174808	0.0097593	0.0118996	0.0257323	0.00881811	0.0200627	0.0203802	0.00230595	0.0360212	0.0166656	0.00804019	0.0173344	0.0169213	0.0105211	GSTZ1
536	4.37555e-47	7.59168e-46	0.0457414	0.0390144	0.0448954	0.0457414	0.042979	0.0370804	0.0741613	0.0325317	0.054644	0.0426697	0.065877	0.0851597	0.0364222	0.0808992	0.0872644	0.0430181	0.0645641	0.0267982	0.0732392	0.0531932	BLMH
537	6.55917e-42	1.01094e-40	0.051958	0.0454911	0.051958	0.0520204	0.0254562	0.0483338	0.00046036	0.0167962	0.0335188	0.0224068	0.026789	0.0139608	0.0453803	0.0330751	0.0391378	0.0580338	0.0543229	0.0224759	0.0193163	0.0559971	ANK3
539	8.27455e-17	5.45103e-16	0.0113944	0.0105562	0.0108663	0.0116148	0.00946425	0.0113944	0.00531069	0.00649775	0.00463272	0.00896957	0.00702608	0.00621127	0.0103428	0.00357888	0.00595271	0.0129288	0.0072775	0.0105922	0.00397665	0.0094105	GJB7
540	7.89592e-19	5.78069e-18	0.0136726	0.0134067	0.0133151	0.0127837	0.0101861	0.0136726	0.00765471	0.0157601	0.00452029	0.0121017	0.00269972	0.00992713	0.0138558	0.00208497	0.0115389	0.0140987	0.00423024	0.0117259	0.0116662	0.0101407	PTPRB
544	1.97417e-13	1.08469e-12	0.00910738	0.00810961	0.00818232	0.00910738	0.00566821	0.00805983	0.00471416	0.00462861	0.0020166	0.00469741	0.00518872	0.00653907	0.00619457	0.00127716	0.00363112	0.00930542	0.00563454	0.00918142	0.00102816	0.00721349	PTCHD4
545	1.84491e-45	3.09527e-44	0.0330257	0.0319381	0.0314219	0.0339838	0.0267505	0.0330257	0.00970584	0.0316479	0.00955912	0.0258393	0.0153004	0.0121791	0.0297944	0.0113625	0.0194951	0.035034	0.0159817	0.0100269	0.00525652	0.0234818	UNC80
546	1.15142e-35	1.51973e-34	0.0339843	0.0297184	0.0322485	0.033076	0.034936	0.0283689	0.027171	0.0131616	0.0381474	0.0325674	0.0346774	0.0283942	0.0339843	0.0630368	0.0491106	0.028426	0.0296774	0.0013937	0.0203231	0.0335789	PKIG
547	1.21636e-35	1.60481e-34	0.0309926	0.0225765	0.0231434	0.0242894	0.0262304	0.0243691	0.0244136	0.0361245	0.019553	0.0250375	0.0276799	0.0274445	0.0309926	0.00165247	0.0252304	0.0227346	0.0289757	0.00244438	0.0272351	0.0234741	LRP11
554	4.49105e-49	8.18592e-48	0.0351907	0.0328902	0.0337786	0.0362109	0.0280525	0.0351907	0.0214773	0.0301646	0.0167857	0.0241179	0.0246114	0.0294176	0.0328188	0.0128339	0.0289602	0.0392159	0.0272964	0.0214205	0.0269697	0.0284841	SGIP1
555	4.21968e-38	5.92877e-37	0.034287	0.0311785	0.034287	0.0313694	0.0333468	0.0313138	0.0301582	0.0354638	0.0236746	0.02642	0.0261385	0.0239649	0.0308011	0.038922	0.0362479	0.0293651	0.0331785	0.000233515	0.0208675	0.0323423	ANKH
555	1.05987e-38	1.51776e-37	0.0398283	0.0390242	0.0348661	0.037286	0.0333578	0.0398283	0.0209258	0.0297366	0.0433143	0.0408825	0.0284328	0.0178974	0.0293171	0.044888	0.0277605	0.0395693	0.0384255	0.000578207	0.0384556	0.0474608	TOLLIP
555	1.44524e-21	1.18019e-20	0.0216984	0.0216984	0.0210741	0.0215285	0.0207232	0.0209688	0.00978009	0.0358682	0.00876567	0.022172	0.0106569	0.00787434	0.0209847	0.0117676	0.0190845	0.0208116	0.0108188	0.015468	0.0100377	0.0145201	GPR42
560	9.41494e-17	6.18527e-16	0.011175	0.0103959	0.0109012	0.0116372	0.00778117	0.011175	0.00779337	0.00438785	0.00412859	0.00660976	0.00780476	0.00950854	0.00763612	0.00229422	0.00469134	0.0129457	0.00831834	0.0113694	0.00722111	0.00951067	SIX3
563	1.75362e-38	2.49631e-37	0.0281844	0.0272339	0.0282087	0.0281844	0.0277743	0.0275105	0.0197699	0.0287179	0.0187078	0.0270925	0.022185	0.023016	0.0274946	0.0245541	0.0224998	0.0282181	0.0230763	0.0142396	0.0166659	0.0251123	HIVEP3
567	6.94914e-30	7.66645e-29	0.0242832	0.0242832	0.0240553	0.0249582	0.0215966	0.0217396	0.0190957	0.0183082	0.0126688	0.0191143	0.0180927	0.022166	0.0186861	0.000487774	0.009571	0.0236177	0.0198755	0.0179332	0.0138465	0.0196504	MVB12B
568	1.84526e-34	2.34952e-33	0.0397899	0.0174945	0.00788588	0.0187857	0.0211055	0.0244893	0.0322695	0.02137	0.017661	0.0170888	0.0286789	0.0215917	0.0397899	0.027479	0.00817566	0.020067	0.0171786	0.00160575	0.0301018	0.0295317	DCAF7
577	3.52682e-50	6.58221e-49	0.0420859	0.0400202	0.0419483	0.0408649	0.0336612	0.0420859	0.0220062	0.0310208	0.0196932	0.0333478	0.0275514	0.0296703	0.0373105	0.0112589	0.0292255	0.0471684	0.0280338	0.0117924	0.0140574	0.036005	MAPK10
581	3.40257e-32	4.01249e-31	0.0316479	0.0316479	0.0299453	0.0304348	0.0229028	0.0276032	0.0348955	0.0201126	0.0166446	0.0253262	0.0300305	0.0449933	0.0267273	0.0325784	0.00435272	0.0290642	0.0262912	0.0220928	0.0283825	0.0340074	FBXL4
581	9.20823e-26	8.86666e-25	0.0459747	0.0290533	0.037646	0.0343448	0.0442851	0.0377877	0.0524382	0.0250548	0.048975	0.0446565	0.0431214	0.057624	0.0459747	0.0411489	0.0511419	0.0395307	0.0455762	0.0177698	0.0539046	0.0394672	RTL8A
582	1.47283e-24	1.35591e-23	0.0347998	0.0283664	0.0325205	0.0347998	0.0156206	0.0296816	0.0395822	0.0320477	0.0213401	0.00697935	0.0320507	0.0531709	0.032101	0.0498472	0.0353379	0.0330997	0.0249163	0.00269837	0.0408297	0.0314251	ATXN2
583	2.07703e-45	3.48123e-44	0.0361014	0.032531	0.0347705	0.0361014	0.0338881	0.0247831	0.0249024	0.0288433	0.0317334	0.0275227	0.0341359	0.0217137	0.029567	0.0312743	0.0410028	0.0304389	0.0329006	0.0138867	0.0215126	0.0296476	PTK7
584	3.28642e-20	2.55612e-19	0.0348615	0.0230041	0.0299673	0.029249	0.0263083	0.0292727	0.0412202	0.0250865	0.00857771	0.021297	0.0313025	0.0441229	0.0348615	0.007209	0.0349745	0.0279359	0.0208682	0.00517576	0.00862645	0.027767	CDC5L
588	2.35017e-33	2.8756e-32	0.0474878	0.0272573	0.0362422	0.0474878	0.0525586	0.0270429	0.0469826	0.00310221	0.0258907	0.0405839	0.0470726	0.0397989	0.0460653	0.0301332	0.0391581	0.0239004	0.0410888	0.0284962	0.00644174	0.0182446	BCL7C
591	2.18202e-16	1.40327e-15	0.0198345	0.0202273	0.0201412	0.0200848	0.0208798	0.0198345	0.0447371	0.0256923	0.0264353	0.0233762	0.0298108	0.0409434	0.0209202	0.00446884	0.0165069	0.0198214	0.0305891	0.0202418	0.0471016	0.0253674	AGT
591	2.29634e-26	2.25321e-25	0.0283811	0.0200659	0.0260961	0.0283811	0.0295139	0.0223171	0.0240549	0.000156738	0.00522509	0.0257256	0.0156449	0.032276	0.0213589	0.0302519	0.0510068	0.0228912	0.0114977	0.00269059	0.0210189	0.00657234	COPS4
593	1.3838e-36	1.87819e-35	0.0261024	0.0245158	0.0248157	0.0261024	0.0231787	0.0239526	0.0185785	0.0239021	0.0165228	0.0210976	0.0209338	0.0162193	0.0232142	0.034552	0.0315505	0.0244004	0.019629	0.0108204	0.0212477	0.0247776	ELOVL5
595	1.82201e-23	1.6068e-22	0.0345394	0.0282468	0.0304937	0.029606	0.0192052	0.0286938	0.0495463	0.00824551	0.0408924	0.0186026	0.037177	0.0589893	0.0326834	0.0370109	0.0313933	0.0345394	0.0340861	0.00465329	0.0523989	0.041627	CYTH2
596	3.59771e-35	4.68218e-34	0.07587	0.0566392	0.0601668	0.0591815	0.0639207	0.0684415	0.0900339	0.0577235	0.0838793	0.0610921	0.0883815	0.0985982	0.0725554	0.212269	0.156503	0.07587	0.0751751	0.00959286	0.101974	0.0909948	PPP3CA
598	2.26769e-11	1.09273e-10	0.012896	0.0081273	0.011729	0.0217729	0.0200497	0.0203829	0.0526807	0.0241313	0.024249	0.0121088	0.0272695	0.0562456	0.0287113	0.0569778	0.012896	0.0205512	0.0201941	0.0038718	0.0589563	0.0296913	GNAI3
600	1.13966e-27	1.1703e-26	0.0169572	0.0166016	0.0171606	0.0174071	0.01631	0.0169572	0.00839837	0.0145581	0.0112055	0.0153788	0.012141	0.00998133	0.0164438	0.0148326	0.0212116	0.0178651	0.0106394	0.0118138	0.00687229	0.014939	INHBB
601	1.16312e-31	1.35212e-30	0.0447179	0.00185637	0.00329001	0.0154816	0.0447179	0.00760085	0.0241698	0.00278508	0.023622	0.0449284	0.0247807	0.0280439	0.0106522	0.000414576	0.0438776	0.00918023	0.0124324	0.00118028	0.0286845	0.0180727	IER3IP1
603	1.96703e-39	2.87327e-38	0.0269692	0.0250172	0.0244625	0.0223881	0.0109511	0.0269692	0.00612433	0.0225539	0.0127524	0.0165022	0.0129163	0.0151094	0.0228268	0.0164445	0.0243705	0.028099	0.0117817	0.0161668	0.010753	0.0213903	DISP2
607	8.08838e-36	1.07178e-34	0.0377248	0.0341796	0.0342562	0.0377248	0.02229	0.0335156	0.0225833	0.0429097	0.0135275	0.0185134	0.0268052	0.0445165	0.0336417	0.0262005	0.0429531	0.0340913	0.0265092	0.00965352	0.00771914	0.0326011	EFHC1
607	5.33362e-42	8.24707e-41	0.0613816	0.0566573	0.0613816	0.0568841	0.0590302	0.0547249	0.0272651	0.0457003	0.0534768	0.0674852	0.0433778	0.0290283	0.0566141	0.0341578	0.075208	0.0568823	0.035903	0.00426558	0.00793718	0.0547225	IRS2
609	9.27152e-23	7.95264e-22	0.0132011	0.0127793	0.0126408	0.0126144	0.0114381	0.0132011	0.0067242	0.0122427	0.00490938	0.0113811	0.00712846	0.00921656	0.0110475	0.00127716	0.00624652	0.0131457	0.00759486	0.010447	0.00605194	0.00952397	SLC26A4-AS1
609	1.51607e-38	2.1609e-37	0.0443958	0.040218	0.0423227	0.0443958	0.0374449	0.0408184	0.0273279	0.0336161	0.0216229	0.0324117	0.0267949	0.0232268	0.042007	0.0202407	0.0298846	0.0423056	0.0224797	0.00417908	0.0206129	0.0340598	RUNDC1
610	5.98375e-28	6.22852e-27	0.0245283	0.0225711	0.0245283	0.0241237	0.0243854	0.0252574	0.0279227	0.023806	0.0314489	0.0231703	0.0318055	0.0180773	0.0262218	0.0211094	0.036551	0.0304741	0.0297229	0.0185692	0.0332474	0.0307649	CRYM
613	5.72119e-19	4.21708e-18	0.0177524	0.0177524	0.0161371	0.0180388	0.0172584	0.0173385	0.0375787	0.0268021	0.0222457	0.0168097	0.0269337	0.050182	0.021881	0.00177776	0.0154545	0.0161194	0.0285625	0.0179668	0.0538385	0.0222898	APOE
623	6.73757e-16	4.22917e-15	0.0102471	0.0102888	0.0100415	0.0105413	0.0102523	0.0102471	0.00387789	0.0101825	0.00680053	0.0106927	0.00646539	0.00596937	0.0100404	0.0130216	0.00810106	0.0103357	0.00644305	0.00987931	0.00479543	0.00840587	CNGA3
623	4.67565e-35	6.05218e-34	0.0474772	0.0263738	0.034775	0.0366195	0.0474772	0.0206647	0.0402584	0.0145927	0.0372414	0.0431778	0.0432352	0.0329128	0.0308258	0.0763778	0.0613439	0.0249819	0.0256465	0.000943915	0.0287574	0.0260526	TSEN34
628	4.77449e-52	9.2935e-51	0.0492013	0.0463145	0.0475837	0.0486483	0.0429963	0.0492013	0.0352127	0.0349102	0.0370425	0.0399229	0.0425572	0.0514193	0.0442996	0.0083214	0.0349813	0.0513759	0.0400433	0.0288849	0.0295267	0.0454418	AL133325.3
632	9.12462e-27	9.05926e-26	0.0271482	0.026037	0.0251734	0.0283709	0.0238785	0.0271482	0.015087	0.027369	0.00733913	0.0244016	0.0126248	0.0200566	0.0253767	0.0229177	0.0306664	0.026063	0.0156852	0.0196292	0.00956943	0.0205796	ARHGEF26
633	4.01923e-30	4.46347e-29	0.0205531	0.0197956	0.0205531	0.0223351	0.0185787	0.0191269	0.0163065	0.0201445	0.00666766	0.0163025	0.0131194	0.0180152	0.0202921	0.0104757	0.0123837	0.0189546	0.0135743	0.0157029	0.00673022	0.015398	GPC1
643	3.92177e-44	6.38798e-43	0.0591703	0.0519932	0.0563144	0.0624147	0.0587671	0.0591703	0.0796568	0.0578504	0.0445321	0.0511839	0.0702384	0.0800836	0.0617296	0.0233471	0.0517922	0.0649877	0.0545812	0.0150516	0.0390075	0.0552359	SMARCA5
644	3.16105e-37	4.36277e-36	0.0235252	0.0235252	0.0228696	0.0246118	0.0197478	0.0238636	0.01666	0.0219793	0.00949254	0.0180962	0.0150671	0.0197968	0.0214098	0.000155398	0.0138252	0.0252537	0.0165788	0.0110576	0.0176446	0.0189403	SERPINA10
646	1.89209e-18	1.36116e-17	0.0259978	0.0136419	0.0120372	0.0150724	0.0149638	0.0202818	0.0216055	0.0344742	0.022239	0.00884122	0.0197625	0.023591	0.0259978	0.0394905	0.0127549	0.0170008	0.0122551	0.0188761	0.00224442	0.0207413	REEP4
652	2.45786e-45	4.11336e-44	0.0373599	0.0330491	0.0351151	0.0353209	0.0299295	0.0373599	0.0335592	0.0356497	0.0184092	0.0295943	0.0281689	0.0442137	0.0336714	0.00175647	0.0435855	0.0406777	0.0309235	0.0214275	0.0381449	0.0323044	SCN3A
653	3.05983e-39	4.43861e-38	0.0359132	0.0359132	0.0358356	0.0359732	0.0340914	0.0340925	0.0287778	0.0363228	0.0274023	0.0317065	0.0304442	0.0262524	0.034327	0.0353879	0.0402184	0.0352175	0.0316384	0.0137256	0.0234783	0.0328634	PDE2A
661	2.11223e-30	2.36133e-29	0.0431833	0.0163277	0.0127257	0.0179356	0.0109438	0.028595	0.0307385	0.00914456	0.0183678	0.000860068	0.0248733	0.00705779	0.0431833	0.0200786	0.0147514	0.0259078	0.0236452	0.00195206	0.0108283	0.0266297	OTUB1
664	9.23269e-34	1.15025e-32	0.0335225	0.0255972	0.0198426	0.0135977	0.00456748	0.0335225	0.0195972	0.0352066	0.0195512	0.0102303	0.0252989	0.0301131	0.0315306	0.0666377	0.0474028	0.032451	0.0243544	0.0189975	0.0110749	0.0308471	FAM83F
665	6.52271e-40	9.65396e-39	0.0326328	0.0306507	0.0321362	0.0326328	0.0268535	0.0277488	0.0275833	0.0238096	0.0223101	0.025981	0.02775	0.0260411	0.0276887	0.0233711	0.0207787	0.0273147	0.0280018	0.00791021	0.0292584	0.0286736	PTBP2
670	3.01732e-23	2.63529e-22	0.0414632	0.026422	0.0272432	0.033719	0.0414632	0.0297634	0.0321764	0.0524997	0.0135692	0.0342748	0.0263858	0.0419389	0.0305937	0.0651729	0.04775	0.0300476	0.00327554	0.013857	0.0232775	0.0336389	DNAJB11
670	3.15376e-12	1.61113e-11	0.00668067	0.00623352	0.00614395	0.00668067	0.00592075	0.00609463	0.00108015	0.0091805	0.000662246	0.00572837	0.00174806	0.00155794	0.00610315	0.00134215	0.00419457	0.00579048	0.00192074	0.00548357	0.000226347	0.00348119	SH3GL3
671	1.36084e-22	1.15955e-21	0.0295768	0.0222352	0.0258692	0.0295768	0.031831	0.0227074	0.0521633	0.00797524	0.0345866	0.0283911	0.0410749	0.0450381	0.0229846	0.0452735	0.033196	0.0263428	0.0364923	0.0153868	0.0381034	0.0252444	NFYB
677	2.22948e-35	2.91965e-34	0.0223265	0.0211167	0.0206703	0.0233647	0.0177161	0.0223265	0.0149706	0.0177698	0.0203313	0.015373	0.0214349	0.0141976	0.019639	0.0414587	0.048961	0.0262171	0.0231999	0.00815137	0.0172915	0.0238541	AC116407.2
680	2.86921e-32	3.38592e-31	0.0392122	0.0367758	0.0392122	0.0360897	0.0287428	0.0351512	0.0258939	0.0388497	0.016455	0.0261019	0.0256512	0.0169002	0.0354829	0.0148951	0.0463895	0.0410855	0.00779022	0.0025203	0.0432597	0.0345095	DLGAP4
681	1.56881e-34	2.00514e-33	0.0313978	0.0313978	0.0303914	0.0326295	0.0281081	0.0310903	0.0158236	0.0263827	0.00730945	0.0195749	0.01441	0.0179675	0.0273076	0.00363448	0.014599	0.0305037	0.00390831	0.0196581	0.010331	0.0227517	COG5
684	1.85271e-13	1.01929e-12	0.00634532	0.00634532	0.00623543	0.00663643	0.00542173	0.00584429	0.00254425	0.0066532	0.00139448	0.00501066	0.00262745	0.00336678	0.00536645	0.00390629	0.00411618	0.00594113	0.0028985	0.00530494	0.000533125	0.00404451	HCAR2
685	1.10924e-11	5.45479e-11	0.0176993	0.016135	0.0175804	0.0145656	0.0146389	0.0176993	0.0343823	0.0205667	0.0297112	0.00901845	0.0298369	0.0382139	0.0215244	0.0465095	0.056895	0.01975	0.0245617	0.00118991	0.0304086	0.0273572	KLHL9
685	6.20009e-31	7.044e-30	0.024612	0.024612	0.0224957	0.0245424	0.0254923	0.0225254	0.0251021	0.0300101	0.0261597	0.0187613	0.0265915	0.0223215	0.0258573	0.00775963	0.0199527	0.0233429	0.0246608	0.00496743	0.0235566	0.0240155	PLPPR2
692	3.44057e-13	1.86173e-12	0.013319	0.0119576	0.013319	0.0127118	0.011787	0.0109604	0.0328009	0.00636515	0.0268075	0.00844523	0.0281622	0.0266485	0.0124487	0.00646147	0.0138296	0.0136221	0.029268	0.0143688	0.0248965	0.0212879	AANAT
693	1.65459e-50	3.1053e-49	0.042788	0.0403952	0.0413022	0.0431837	0.039531	0.042788	0.0318629	0.0340981	0.0228143	0.0382993	0.0300255	0.0398485	0.0337263	0.00489851	0.0221584	0.0429875	0.0311771	0.00667792	0.0200171	0.0331699	TTLL7
693	8.43734e-15	4.98452e-14	0.0250936	0.0147477	0.0204344	0.0190269	0.0250936	0.0170532	0.0339918	0.00692581	0.030237	0.0241135	0.0297929	0.0305919	0.0194341	0.0785617	0.0406889	0.0209606	0.0270129	3.98266e-05	0.0358037	0.0218884	DYNC1LI1
693	3.45853e-64	8.40522e-63	0.0776014	0.0655106	0.0710672	0.0776014	0.0414005	0.0666143	0.0713296	0.0583911	0.0395714	0.0173654	0.057996	0.100901	0.0680462	6.97591e-06	0.0239691	0.0731399	0.0621341	0.00651839	0.0831933	0.06267	FTX
697	1.14902e-30	1.29185e-29	0.0453542	0.0408985	0.0453542	0.0418787	0.0504326	0.0455379	0.0712379	0.0251585	0.0675538	0.0593051	0.0639192	0.0749007	0.0285828	0.00204792	0.0303804	0.0463148	0.0133818	0.00157182	0.0538706	0.0637656	LINC00261
699	4.97888e-34	6.26338e-33	0.0424618	0.0265405	0.0229577	0.0299592	0.0255252	0.0424618	0.037595	0.0398871	0.0328284	0.021344	0.0463864	0.05506	0.0410314	0.0528057	0.0426485	0.044024	0.0416777	0.00432966	0.0240453	0.0439126	COL4A3BP
701	9.12504e-16	5.68417e-15	0.0109357	0.0106893	0.0109357	0.011664	0.00973241	0.00944897	0.00862461	0.00889299	0.00638073	0.00855723	0.00835111	0.00959743	0.00824416	0.0030464	0.00629068	0.0104353	0.00860009	0.00936886	0.00531868	0.00968232	RIMS1
702	1.5611e-51	3.00725e-50	0.052937	0.046063	0.0469873	0.052937	0.0529614	0.0414451	0.0494733	0.00579671	0.0429009	0.0504112	0.047384	0.0414258	0.0352552	0.0587691	0.0262719	0.041757	0.0419831	0.00616411	0.0381591	0.0358518	OAZ2
707	1.65116e-34	2.10718e-33	0.0321028	0.0259513	0.0293398	0.0314655	0.029812	0.0321028	0.0279285	0.0279617	0.0160017	0.0208512	0.0258364	0.028812	0.0302037	0.00394265	0.0287303	0.0313949	0.0239715	0.0196436	0.00475869	0.0329924	TRAK2
711	9.46623e-31	1.06931e-29	0.0266337	0.0266337	0.0271062	0.0262226	0.0192628	0.0258731	0.0310042	0.0188725	0.0160363	0.0105582	0.0239537	0.0317982	0.0290361	0.00411734	0.00326718	0.0279831	0.0215905	0.0126474	0.0300109	0.0194079	TLE2
719	8.24764e-36	1.09202e-34	0.0370678	0.0298059	0.0349323	0.0370678	0.0301023	0.0262034	0.0315571	0.0382359	0.0237479	0.0337672	0.0296007	0.0449096	0.00547658	0.00531561	0.0200628	0.0282781	0.0167421	0.00499991	0.0387104	0.0274182	SRPRA
725	1.57814e-22	1.33994e-21	0.0443292	0.0193449	0.0197896	0.0267388	0.0443292	0.0261855	0.0981964	0.0116297	0.0691418	0.0385312	0.0750902	0.0820099	0.0321349	0.0539627	0.0536785	0.0371731	0.0512814	0.0147429	0.0716073	0.0551443	SRP19
727	4.95629e-35	6.41049e-34	0.0227684	0.0221745	0.0227684	0.0228645	0.0235011	0.0170378	0.0165856	0.0227893	0.023262	0.021913	0.0218337	0.0155197	0.0192161	0.0502341	0.0393125	0.0200029	0.0218969	0.00397964	0.0139222	0.0214622	DTX3
728	3.1902e-16	2.03293e-15	0.0104039	0.0106778	0.00923825	0.0101865	0.0101952	0.00998031	0.00209664	0.0155038	0.00247009	0.0106599	0.00254959	0.00212981	0.0104039	0.00126291	0.00405046	0.00826567	0.00197896	0.00800871	0.000975032	0.00488438	ACTC1
729	3.12825e-17	2.1148e-16	0.0272637	0.0223488	0.0176196	0.0249251	0.0315176	0.0224986	0.0194647	0.0176046	0.0155587	0.030425	0.0242034	0.0278619	0.0272637	0.0521328	0.0467504	0.019386	0.00443361	0.00693785	0.0119338	0.0217155	SPOP
730	2.83642e-32	3.34839e-31	0.0277326	0.0243709	0.0270499	0.0277326	0.0280363	0.022654	0.0336045	0.0131354	0.0274669	0.0243013	0.032503	0.0283798	0.0264629	0.0434896	0.0530101	0.024205	0.0262907	0.00764105	0.032471	0.0249874	H2AFY2
730	1.79761e-34	2.29146e-33	0.0271282	0.0271282	0.025297	0.027091	0.0260096	0.0254444	0.0110788	0.0178288	0.00709744	0.0251744	0.0103424	0.0142985	0.0270902	0.00127716	0.00924461	0.0223229	0.0106298	0.00338835	0.0108321	0.014075	COL2A1
737	2.65316e-37	3.66632e-36	0.0234362	0.0229548	0.0247891	0.0234703	0.0232804	0.0234362	0.0295259	0.0214196	0.0231258	0.0217733	0.0251935	0.0324178	0.0223143	0.0091887	0.0201593	0.0240762	0.0278231	0.00898027	0.0278009	0.0245299	CERKL
739	1.94559e-28	2.05904e-27	0.0589766	0.0414133	0.0403113	0.0348771	0.033741	0.0387709	0.0434391	0.00025989	0.06054	0.0375496	0.0449682	0.0354184	0.0589766	0.0442076	0.0452184	0.0423239	0.0410576	0.008806	0.047197	0.0439827	RAB11B
740	1.34722e-25	1.28654e-24	0.0142262	0.0137978	0.0139506	0.0139945	0.0120005	0.0142262	0.00720692	0.012316	0.00504639	0.0114415	0.00740712	0.00801636	0.0129791	0.000442743	0.00756054	0.0145642	0.00782605	0.0101895	0.00435646	0.010686	LGI3
741	2.33337e-28	2.45935e-27	0.0333272	0.0291924	0.0340104	0.0343205	0.0293642	0.0311881	0.0358783	0.0248371	0.0309077	0.0271019	0.0392059	0.0461113	0.0333272	0.0275355	0.0499734	0.0305036	0.0429146	0.00186142	0.0463234	0.0351675	TCEA2
748	1.93879e-17	1.32161e-16	0.0229087	0.0201629	0.021662	0.0239879	0.0259453	0.0226308	0.0358079	0.0105097	0.016738	0.0181821	0.0208204	0.0353529	0.0229087	0.0130959	0.00110575	0.0205997	0.022596	0.00445248	0.03491	0.0209822	DCAF10
750	7.0436e-28	7.3113e-27	0.0204378	0.0152756	0.0178068	0.0204378	0.0188121	0.0162922	0.0215409	0.0177713	0.016572	0.0144423	0.0194704	0.0191599	0.0171951	0.00037739	0.0161875	0.0158296	0.0138313	0.0125851	0.0230409	0.0168844	TMEM237
751	1.07081e-25	1.02755e-24	0.0446309	0.0321093	0.0321905	0.037344	0.0446309	0.029357	0.0371495	0.00735766	0.0463209	0.0392593	0.0223907	0.0261566	0.0423188	0.0104062	0.0451871	0.0285688	0.0295799	0.0202685	0.0249074	0.0342727	DRAM2
752	1.68348e-43	2.69502e-42	0.046255	0.0378767	0.0428176	0.046255	0.0473979	0.026947	0.0441124	0.0351765	0.0308867	0.0426717	0.0415662	0.0449795	0.0168758	0.0356413	0.0206502	0.0265076	0.0288794	0.00621951	0.0317618	0.0232014	ZNF22
753	8.25702e-20	6.31958e-19	0.0177916	0.0177916	0.0180252	0.0151873	0.0163134	0.017677	0.0264759	0.0225568	0.0163845	0.0111451	0.021282	0.0319337	0.0186065	0.0179465	0.0231057	0.0183255	0.0182416	0.00255808	0.0137687	0.0205201	DUSP18
758	5.20799e-40	7.71833e-39	0.0295303	0.0285506	0.0295303	0.0285507	0.0266662	0.0268534	0.0142234	0.0253673	0.0209761	0.0246276	0.0226491	0.0201447	0.023283	0.000290352	0.0244144	0.0281888	0.0268447	0.000152301	0.0187003	0.0252773	MAPK8IP1
761	6.0012e-28	6.24475e-27	0.0381179	0.0243563	0.0300377	0.0329698	0.0349282	0.0357261	0.0497959	0.0189351	0.0334939	0.0308851	0.0413095	0.0640363	0.0381179	0.0675908	0.0590863	0.0370497	0.0347629	0.00659906	0.0335795	0.0389875	STAG2
761	1.04063e-17	7.19154e-17	0.0384826	0.0244482	0.0262085	0.0345912	0.0281051	0.028984	0.0430091	0.0522092	0.0422419	0.0213605	0.0369305	0.0275959	0.0384826	0.0698075	0.0451385	0.0275656	0.0436835	0.000267345	0.0617424	0.0355501	GPAA1
764	1.85174e-19	1.39653e-18	0.0361419	0.0126781	0.0192671	0.0233852	0.0292187	0.0242926	0.0506562	0.0185776	0.0258644	0.0325947	0.0323146	0.0438603	0.0361419	0.0128388	0.047979	0.0303961	0.0390873	0.00260469	0.046713	0.0350695	YWHAG
767	1.0986e-30	1.23723e-29	0.0251517	0.0251517	0.0255154	0.0259474	0.0238411	0.0235135	0.0186773	0.0295961	0.0326919	0.021627	0.0193166	0.0055134	0.0227164	0.0172733	0.030346	0.0259667	0.0382608	0.010914	0.0261218	0.0169086	QPRT
778	2.11724e-11	1.02199e-10	0.00660405	0.00660405	0.00722166	0.00677887	0.00666876	0.00631923	0.0139174	0.00375911	0.0101294	0.00560742	0.0115418	0.0112865	0.00585773	0.00225857	0.00708102	0.00742082	0.0120102	0.00686449	0.0143351	0.00893852	IL12A
778	3.93669e-33	4.78539e-32	0.0392366	0.0365831	0.0392366	0.041102	0.0210535	0.0392205	0.0514533	0.0156184	0.0393652	0.0314911	0.0491931	0.0545512	0.0442084	0.057311	0.0316655	0.0438009	0.0435006	0.0030726	0.054501	0.050822	MECP2
779	1.16564e-17	8.03889e-17	0.0100207	0.00996799	0.0103648	0.0107583	0.00879788	0.0100207	0.0020625	0.00887209	0.00163873	0.00754044	0.00407543	0.00289166	0.0097611	0.00663406	0.00544744	0.0108463	0.0038913	0.00784042	0.00105735	0.00687271	CERS1
784	2.10341e-45	3.52369e-44	0.0284094	0.0251704	0.0276331	0.0263552	0.0211477	0.0284094	0.027411	0.0160313	0.0164383	0.0204766	0.0244033	0.0359105	0.0201051	0.000845732	0.0155308	0.0318463	0.0253615	0.00670311	0.0246961	0.0261591	CAMK2N2
785	1.43273e-32	1.70514e-31	0.0336545	0.03068	0.0335974	0.0336545	0.0275321	0.0297666	0.0561696	0.0246002	0.0508787	0.0231411	0.0516788	0.055427	0.0346678	0.0162903	0.00685604	0.0342095	0.0525665	0.0215045	0.0407876	0.0466233	CDS2
787	4.74738e-34	5.97664e-33	0.0201443	0.0201443	0.0210652	0.0214532	0.0192193	0.0205756	0.0228184	0.0165499	0.0160633	0.0191968	0.0206157	0.0275842	0.018183	0.00174044	0.0147573	0.0215035	0.0213733	0.0139675	0.0204511	0.0197021	RRAGD
791	2.90028e-14	1.66986e-13	0.0251449	0.0140899	0.012328	0.0158525	0.0121437	0.0112267	0.00985711	0.0251449	0.0167633	0.0117082	0.0154794	0.0197896	0.0129475	0.0159318	0.0241955	0.0120361	0.0237929	0.00579233	0.0245054	0.0247993	PTPRJ
791	6.62812e-10	2.87647e-09	0.0343622	0.0122091	0.0200769	0.0212538	0.0254051	0.016841	0.032159	0.00859542	0.0105821	0.0247286	0.0202692	0.0397097	0.0233974	0.0303587	0.0343622	0.017431	0.0241948	0.00370561	0.0320736	0.0177872	SUGT1
796	2.75525e-18	1.96399e-17	0.0248357	0.0172723	0.0175927	0.0215777	0.0248357	0.0186692	0.00991913	0.0261937	0.0140021	0.0272401	0.0138688	0.00157554	0.0220511	0.10433	0.0646096	0.0208701	0.0093544	0.00441309	0.00875316	0.0189725	SLC39A3
797	1.12732e-10	5.17139e-10	0.019752	0.0100755	0.00923681	0.0123033	0.0115465	0.000471438	0.0245377	0.0147027	0.0168845	0.00616952	0.0229335	0.0298709	0.00896891	0.00497854	0.00894661	0.00437631	0.0230006	0.00275329	0.0180719	0.019752	PPM1L
803	1.92786e-46	3.30386e-45	0.0678331	0.0412899	0.0509019	0.0678331	0.0551207	0.0537293	0.0718461	0.0588747	0.0177402	0.0331718	0.0524491	0.103726	0.0579755	0.0670278	0.0428806	0.0515822	0.0315268	0.00864892	0.0687519	0.0425099	BCLAF1
810	1.04007e-11	5.1297e-11	0.00578862	0.00535645	0.00557188	0.00569406	0.00458251	0.00578862	0.00352367	0.00405425	0.00167054	0.00461972	0.00331154	0.00460114	0.00455013	0.00154471	0.00363632	0.00628719	0.0035813	0.00558403	0.00323834	0.00441455	CDH10
810	8.67218e-11	4.00396e-10	0.0190533	0.0129806	0.0167942	0.0163342	0.0190533	0.0161626	0.0199381	0.000226236	0.01182	0.0171549	0.0144927	0.0270333	0.01838	0.00693748	0.0215538	0.0186363	0.00958185	0.00771266	0.00268022	0.0139747	FUBP3
821	4.84919e-11	2.27872e-10	0.00577679	0.00541003	0.00557461	0.00577679	0.00519056	0.00284129	0.00259191	0.0056358	0.00195034	0.00523791	0.00280401	0.00292627	0.00343675	0.00165586	0.0020182	0.00200127	0.00285216	0.00479663	0.00392781	0.00352189	SCARA3
826	4.00542e-17	2.68883e-16	0.0247223	0.0203675	0.0193394	0.0189345	0.0159363	0.0201749	0.0160355	0.0212055	0.0122677	0.0159052	0.0165606	0.0249915	0.0247223	0.0170258	0.0131798	0.0205315	0.00928849	0.000225848	0.0216571	0.0178474	ATF6
826	8.80037e-27	8.7425e-26	0.0190233	0.0188672	0.0165126	0.0207237	0.0189486	0.0190233	0.0229155	0.0182974	0.0173974	0.0152243	0.0231637	0.0276177	0.0179726	0.0356933	0.0259278	0.0188616	0.0213728	0.00211571	0.0198657	0.0176709	TTC8
828	3.81883e-29	4.11291e-28	0.0200217	0.0191765	0.0200217	0.0195323	0.0206194	0.0185379	0.0115506	0.0230371	0.0217821	0.0194703	0.020279	0.00199436	0.0202851	0.0334924	0.0265391	0.0193641	0.0213423	0.00141179	0.00729518	0.0211764	TMEM198
828	3.28509e-20	2.55568e-19	0.034371	0.0152911	0.0208992	0.0295198	0.034371	0.0201243	0.0401203	0.0215535	0.0108249	0.0280002	0.0278365	0.0504958	0.0202112	0.010043	0.0288363	0.0130037	0.0209935	0.0115923	0.0443423	0.0110741	UBA2
831	2.43979e-26	2.39257e-25	0.0187723	0.0172046	0.0175706	0.0180589	0.0144785	0.0186057	0.019543	0.0111396	0.0195472	0.0136062	0.0223524	0.0183317	0.0187723	0.0251821	0.0206999	0.0207519	0.0203099	0.00358072	0.0215781	0.0195323	KLC2
834	6.67981e-34	8.3686e-33	0.244633	0.127105	0.0653288	0.0846259	0.152789	0.244633	0.178421	0.205372	0.223556	0.120671	0.139208	0.0841723	0.239151	0.258252	0.480762	0.226923	0.262547	0.0632822	0.173123	0.215856	HSPB1
838	1.97056e-35	2.58562e-34	0.0312927	0.0278981	0.0312927	0.0283526	0.0267307	0.0282958	0.0295216	0.0311574	0.0213656	0.0266131	0.0232834	0.034625	0.0254105	0.00477131	0.0142106	0.0286807	0.0282577	0.000871032	0.0423969	0.0244072	N4BP2L1
839	7.43042e-16	4.65101e-15	0.0150705	0.00901703	0.0115594	0.0150705	0.0154941	0.0107416	0.0234109	0.0179953	0.0231265	0.0106692	0.0243808	0.0194661	0.0154438	0.00409254	0.00866496	0.0133871	0.0235961	0.00143533	0.0268248	0.0188454	PRAF2
840	1.26418e-33	1.56623e-32	0.021554	0.0206645	0.021187	0.021554	0.0201475	0.0208547	0.0191913	0.0207898	0.0174282	0.0199278	0.0196758	0.0257064	0.0186106	0.000979296	0.0131627	0.0213193	0.0176312	0.00817242	0.0128843	0.0208243	NAP1L5
840	7.06062e-24	6.3383e-23	0.0133315	0.0133315	0.0141049	0.0136932	0.0118546	0.0118965	0.0237733	0.00942642	0.0149631	0.011161	0.0185168	0.0216303	0.0110345	0.00718864	0.0109066	0.0133926	0.0167047	0.0100325	0.0150534	0.0165391	PGM5
841	2.74452e-32	3.24219e-31	0.0279418	0.0280011	0.028391	0.0282644	0.0273719	0.0279418	0.0393214	0.0267077	0.0325126	0.0239275	0.0292317	0.037098	0.0269292	0.0140996	0.00858288	0.0313099	0.0371363	0.0103022	0.0398936	0.0328459	TPST2
849	7.52394e-17	4.9712e-16	0.0132436	0.0119962	0.0125835	0.0132436	0.0139386	0.010728	0.0118984	0.00960405	0.0147044	0.0135734	0.011984	0.00873544	0.0100699	0.00627902	0.0111092	0.0110043	0.0132097	0.0105008	0.0113374	0.0121526	COL6A1
851	3.45353e-36	4.62928e-35	0.0502483	0.0278941	0.0328266	0.038042	0.0502483	0.0352486	0.0344441	0.0187097	0.00720362	0.0505989	0.020475	0.0530788	0.036023	0.0304596	0.0404045	0.0284977	0.0266134	0.0139955	0.0241179	0.0372946	EMC7
856	7.27329e-19	5.33417e-18	0.0242358	0.0145727	0.00997215	0.00675708	0.00807812	0.0220806	0.0402522	0.0287969	0.0272124	0.00614767	0.0258702	0.048717	0.0242358	0.00421383	0.0236118	0.0218287	0.0274227	0.0149805	0.0495636	0.0304221	BCAR3
857	1.71185e-09	7.21801e-09	0.0283264	0.00870434	0.00937644	0.0141783	0.00894502	0.0123912	0.0169079	0.00982096	0.0149483	0.00355445	0.0133312	0.0216997	0.0167375	0.0164416	0.0283264	0.0126651	0.0187725	0.00159473	0.018479	0.0201265	SNX13
858	2.93763e-41	4.46407e-40	0.0296356	0.0276	0.0296356	0.02879	0.025157	0.0260359	0.019491	0.0134581	0.0165865	0.0214499	0.0236582	0.0271104	0.0171616	0.0121755	0.018259	0.0271305	0.0259348	0.00806077	0.0147697	0.0212206	COL18A1
862	8.61688e-29	9.19189e-28	0.0263234	0.0244703	0.0276636	0.0271493	0.0257803	0.0263234	0.0227391	0.0165147	0.0160497	0.0251689	0.0197864	0.0300751	0.0222172	8.49599e-05	0.0299487	0.0270324	0.0170426	0.0174965	0.017598	0.0213176	SYNC
864	6.62323e-35	8.53689e-34	0.0207705	0.0193639	0.0198616	0.0211067	0.0170065	0.0207705	0.0185071	0.0143785	0.0113401	0.0170443	0.0164752	0.0233882	0.0182862	0.00238899	0.0106658	0.021794	0.0177969	0.00216302	0.0155834	0.0180958	STXBP5L
871	7.47921e-23	6.43173e-22	0.0161524	0.0146198	0.0161524	0.0153678	0.0104556	0.0111249	0.0084339	0.0191566	0.00514866	0.0116121	0.00733554	0.0137111	0.0118779	0.00152295	0.00832848	0.00654594	0.00825742	0.00897546	0.00572755	0.00370664	CD40
880	4.20842e-10	1.85396e-09	0.0179676	0.00600593	0.00768138	0.00747135	0.00687806	0.0131394	0.0135465	0.017567	0.0189725	0.00891882	0.016794	0.0132895	0.0179676	0.0307761	0.00503244	0.0099108	0.00345724	0.0158696	0.00912047	0.0194489	NIPAL2
882	7.23006e-28	7.50253e-27	0.0310964	0.0310964	0.0303181	0.0311943	0.0379357	0.02405	0.0290047	0.0275554	0.0279859	0.0422785	0.0270479	0.0304822	0.0190948	0.0280855	0.0137067	0.0244656	0.0249404	0.0111333	0.0277599	0.0243811	SLC7A5
891	2.02876e-25	1.92368e-24	0.0258603	0.0164283	0.0173719	0.0258603	0.0207162	0.0189329	0.0214278	0.00342004	0.00305439	0.0201678	0.0245813	0.0236979	0.0225562	0.00347673	0.0317038	0.018778	0.00787991	0.00533159	0.0120487	0.0119951	CBX1
895	5.19294e-24	4.68804e-23	0.0171176	0.0146236	0.0160355	0.0171176	0.0166611	0.0132841	0.0184363	0.0190489	0.0129055	0.0154752	0.0173816	0.0216465	0.0160131	0.00541147	0.0198252	0.0123193	0.0129289	0.00259228	0.0219213	0.0148153	AGAP2-AS1
896	9.92862e-24	8.85602e-23	0.0310547	0.024627	0.0310547	0.0280732	0.0270723	0.0227331	0.0513236	0.0210698	0.0453222	0.0246624	0.0454849	0.0449203	0.0248247	0.104398	0.0949529	0.0314329	0.0436222	0.00412747	0.0475417	0.0395297	TBCC
897	3.59222e-11	1.70597e-10	0.00284516	0.013299	0.0166447	0.0173902	0.0228963	0.00787458	0.0156235	0.0128616	0.00427342	0.0227604	0.0130916	0.0180083	0.00552424	0.00284516	0.0315511	0.00721533	0.00898489	7.445e-05	0.0201441	0.0148943	UNC50
898	5.51966e-30	6.10549e-29	0.0225984	0.0205995	0.0198524	0.0211477	0.0181046	0.0225984	0.00808734	0.0198773	0.013264	0.0179541	0.0135983	0.0125822	0.0211334	0.00418481	0.0100179	0.0225991	0.0121574	0.0130564	0.00448219	0.0179358	SLC16A12
904	8.61185e-09	3.44947e-08	0.00961466	0.00389011	0.00550517	0.0055025	0.00444969	0.00596433	0.0266346	0.0070181	0.0132773	0.000478245	0.0225889	0.0283663	0.00961466	0.00968676	0.0143216	0.00287038	0.0173268	0.00275058	0.0198333	0.00746591	RNF24
906	3.00558e-12	1.53777e-11	0.00720586	0.00720586	0.00707958	0.00699073	0.00688692	0.00714885	0.0051327	0.00755861	0.00437438	0.00673726	0.00435443	0.00626041	0.00810512	0.00309546	0.003792	0.00652258	0.0039179	0.00659583	0.00550405	0.00563408	CLEC4G
909	1.28066e-12	6.71105e-12	0.0185598	0.00704755	0.0092719	0.0185598	0.0221192	0.0104356	0.0298434	0.0010117	0.0154903	0.0117001	0.0263817	0.026871	0.0169446	0.0553947	0.00263321	0.0102205	0.0186416	0.000875044	0.0252625	0.0156921	KRR1
911	5.5507e-17	3.69731e-16	0.014958	0.0150485	0.0150548	0.0157217	0.0145211	0.014958	0.0080733	0.0172302	0.008664	0.0138785	0.00967786	0.00913143	0.0146006	0.00621527	0.0186516	0.0143644	0.00892391	0.0107784	0.00856061	0.0121001	NPHP4
914	3.85875e-30	4.28668e-29	0.0281271	0.0270456	0.0269651	0.0290095	0.0255813	0.0281271	0.0155994	0.022626	0.0157682	0.0222138	0.0192738	0.0145493	0.0268292	0.0252984	0.0336351	0.0298138	0.0197843	0.00109707	0.0128593	0.0258169	ABHD15
918	3.3478e-25	3.14946e-24	0.0145414	0.0145414	0.0142278	0.0149951	0.0113827	0.0142194	0.006647	0.0146945	0.00451155	0.00992491	0.00736677	0.00856909	0.0130911	0.00123291	0.00579559	0.0139428	0.00762972	0.0103756	0.00581523	0.0109289	KCNJ5
921	4.52748e-30	5.01959e-29	0.0219501	0.0197775	0.021252	0.0219501	0.018171	0.0209806	0.0186556	0.0134281	0.0230238	0.01226	0.0244919	0.0202178	0.0190069	0.0318531	0.0146956	0.0243135	0.0224593	0.00522373	0.0144228	0.0211116	CNBD2
931	4.49894e-11	2.11828e-10	0.00746636	0.00683639	0.00746636	0.00667593	0.0063892	0.00650963	0.00934893	0.00467581	0.00404935	0.00174263	0.00746335	0.0104102	0.00621908	8.48749e-05	0.00544723	0.0066635	0.00675463	0.00627028	0.00682813	0.00725263	C9orf66
947	4.43201e-15	2.66047e-14	0.00834554	0.00917026	0.00898792	0.00912785	0.00893497	0.00834554	0.00877146	0.00495693	0.0076674	0.00866329	0.00850244	0.0102024	0.00680919	7.6729e-05	0.00365624	0.00879114	0.00821003	0.00685717	0.00790813	0.00858813	TMEM270
951	2.98746e-30	3.32869e-29	0.0206595	0.0188591	0.0182115	0.0193365	0.0206025	0.0206595	0.0137893	0.0139284	0.0210049	0.0226485	0.0190764	0.0127561	0.0193971	0.0605231	0.0317389	0.0213228	0.0202004	0.000713151	0.0109605	0.0191709	NDRG4
956	1.45856e-19	1.10522e-18	0.0197161	0.0178352	0.0197161	0.0206636	0.0178412	0.0181999	0.00878915	0.0268165	0.00577392	0.0166176	0.0117284	0.0152733	0.0163963	0.00477195	0.0155842	0.017446	0.00962146	0.00133302	0.0131029	0.0154714	SGK3
959	6.48033e-31	7.35491e-30	0.0240276	0.0209437	0.0255975	0.0251904	0.0157301	0.0240276	0.0121403	0.0292826	0.0120757	0.0107358	0.0256259	0.0233691	0.0208303	0.0275033	0.0281355	0.0230851	0.0224598	0.00585398	0.0130784	0.0210513	TMEM107
961	1.17672e-31	1.36698e-30	0.0205132	0.0195131	0.0205132	0.0204525	0.0195314	0.0173325	0.027374	0.0160173	0.0176277	0.0173751	0.0216564	0.0325841	0.0157081	0.000161319	0.0110805	0.0165733	0.0216412	0.00641272	0.0211562	0.0176317	STX2
967	4.32882e-22	3.61144e-21	0.0348391	0.0258859	0.0314122	0.0348391	0.0205903	0.0217364	0.0485408	0.0387883	0.0372259	0.0109983	0.0461502	0.0520274	0.0321687	0.00845765	0.00872675	0.0311585	0.0424861	0.00163165	0.04015	0.037557	ZNF644
967	2.31967e-16	1.48975e-15	0.0114407	0.0105855	0.0105976	0.0105274	0.00979043	0.0114407	0.00447087	0.0104292	0.00312793	0.0101236	0.00497169	0.00583886	0.0106199	0.00127716	0.00572335	0.011797	0.00522774	0.00787882	0.00534889	0.00745881	EYA4
974	1.97299e-18	1.41783e-17	0.0256565	0.00842449	0.0203693	0.0256565	0.0216391	0.0050188	0.0168468	0.0377731	0.0114375	0.0125694	0.0192268	0.0239742	0.0256569	0.0149562	0.02611	0.00882637	0.0203571	0.0115097	0.00646098	0.0156886	REC8
976	1.23594e-25	1.18262e-24	0.0153263	0.0147899	0.0156613	0.0146593	0.0137573	0.0153263	0.0239886	0.0166168	0.0175058	0.0140942	0.018384	0.0226577	0.0145952	0.0209743	0.0101612	0.0159522	0.0186096	0.00393121	0.0279326	0.0153834	TMEM158
980	3.64268e-26	3.55553e-25	0.0155935	0.0149356	0.0158576	0.0156771	0.0125514	0.0155935	0.0118403	0.0143032	0.00954635	0.0113527	0.0124062	0.0138106	0.0140521	0.00976162	0.00970252	0.0169536	0.0122889	0.0107137	0.00516633	0.0147583	DSCAML1
982	2.38688e-14	1.38114e-13	0.0193851	0.0119271	0.012499	0.0193851	0.0203641	0.0129117	0.0178308	0.0136011	0.0126942	0.0143911	0.0177487	0.0155553	0.0141419	0.00901302	0.0243344	0.0151752	0.0109535	0.00472289	0.0150297	0.0134358	B4GALT7
985	4.12222e-19	3.06204e-18	0.021837	0.0183201	0.019911	0.021837	0.0182324	0.0199617	0.0185692	0.0282656	0.0202024	0.0156995	0.0234958	0.0281677	0.022659	0.0330977	0.0382382	0.0222243	0.0191169	0.00754025	0.0301687	0.0256653	UBR3
985	6.4823e-27	6.46649e-26	0.0274957	0.0229967	0.0248256	0.0274957	0.0118092	0.0253674	0.0269781	0.0233896	0.0223596	0.00865218	0.0286499	0.0283092	0.0285004	0.0115749	0.00381159	0.0264502	0.0227299	0.0134351	0.0153051	0.0249639	CEP164
990	1.683e-18	1.21464e-17	0.0271722	0.0177478	0.0243944	0.0240151	0.0224285	0.0197626	0.0295713	0.0295306	0.0248485	0.00940743	0.0309763	0.0409064	0.0271722	0.0357783	0.0226066	0.0177604	0.0232959	0.00768618	0.0197015	0.0254078	SP3
995	6.73756e-24	6.06127e-23	0.0170103	0.0170103	0.0168414	0.0175921	0.0172193	0.0177731	0.00755068	0.0229938	0.00560085	0.0182972	0.00486605	0.00994594	0.0207423	0.0169886	0.0216441	0.0167544	0.0069789	0.00449734	0.00636356	0.011267	CES4A
1002	3.73551e-29	4.02447e-28	0.0206393	0.0192807	0.0206393	0.0201147	0.0145376	0.019473	0.00599878	0.0173319	0.007275	0.014267	0.00775368	0.0107401	0.0169619	0.00911163	0.0185026	0.0207149	0.00347492	0.000580531	0.00737119	0.0162471	GFOD1
1002	2.58837e-12	1.3302e-11	0.026516	0.0131785	0.0104525	0.0123953	0.0094904	0.0147188	0.0229622	0.026516	0.017474	0.0133895	0.0150794	0.0255353	0.0181575	0.0156961	0.00709124	0.0166212	0.0100256	0.00553628	0.0183926	0.0281858	C6orf89
1007	3.4357e-23	2.99445e-22	0.0394672	0.03196	0.0299851	0.035883	0.0411092	0.0306616	0.00807781	0.0497435	0.0149561	0.0400906	0.0146471	0.0235401	0.0394672	0.0151907	0.0419343	0.0296871	0.00345744	0.00726835	0.00546277	0.0173306	SLC25A25
1008	3.68084e-14	2.1077e-13	0.0142303	0.0123158	0.0132306	0.0134871	0.00945353	0.0130231	0.0202909	0.0107801	0.0187702	0.00792924	0.0204481	0.012266	0.0142303	0.00819884	0.00753725	0.0158594	0.0171148	0.0112476	0.0201105	0.0176448	TMEM185A
1012	4.89678e-20	3.7858e-19	0.0275088	0.0239245	0.0283455	0.0275088	0.0298414	0.0226702	0.0483579	0.0281618	0.035097	0.0269301	0.039236	0.0419553	0.0239857	0.0135594	0.0118824	0.0284925	0.0378625	0.000931354	0.0587502	0.0302693	B3GAT3
1013	1.12e-20	8.84601e-20	0.0219534	0.0208378	0.0219239	0.0208854	0.0194755	0.0219534	0.0192925	0.01777	0.0110867	0.0196059	0.0158765	0.0230887	0.0179384	0.00872581	0.0124186	0.0225901	0.0166739	0.0130283	0.0157837	0.0175571	BTBD17
1014	5.54125e-34	6.963e-33	0.0217347	0.0188095	0.0201898	0.0217347	0.0173157	0.0140385	0.0230389	0.0173909	0.0155841	0.0159937	0.0217285	0.0198901	0.0176047	0.0168795	0.0220141	0.0190148	0.0232959	0.00132875	0.0209056	0.0206002	DYNC2H1
1015	4.56022e-21	3.65887e-20	0.0274958	0.015618	0.0190545	0.0195404	0.0274958	0.0171713	0.0170675	0.00321287	0.0220223	0.024081	0.0231904	0.023488	0.0245745	0.0644089	0.0648441	0.0169823	0.0182514	0.00718386	0.0159637	0.0188675	CETN3
1016	2.36569e-38	3.35619e-37	0.0280799	0.0248963	0.0279654	0.0280799	0.0246072	0.0271968	0.0194012	0.0124616	0.0181209	0.0176335	0.0219292	0.0267372	0.0216236	0.0101855	0.00713355	0.0281075	0.0199148	0.0147095	0.0101903	0.0209327	MPHOSPH9
1018	4.47073e-25	4.18591e-24	0.0258769	0.0214247	0.0207918	0.0258769	0.0204896	0.0227206	0.017906	0.0301149	0.0174636	0.0205173	0.0218984	0.0207117	0.0217902	0.0230909	0.0300634	0.0236713	0.0129831	0.00683951	0.0124043	0.0204895	IQSEC1
1020	1.74832e-18	1.26097e-17	0.0124552	0.0124685	0.0124552	0.01097	0.0110717	0.0123628	0.00524342	0.0193292	0.00274449	0.0113221	0.00706127	0.00708874	0.0124416	0.0168809	0.0179833	0.0129788	0.00660965	0.00294399	0.0083309	0.0105651	ICAM2
1020	1.27993e-24	1.18059e-23	0.0205278	0.0209968	0.0229432	0.0220075	0.0198866	0.0205278	0.0159112	0.0215758	0.0172424	0.0195186	0.0181623	0.0187092	0.0212582	0.0727619	0.0514635	0.0231224	0.0198475	0.013468	0.0160997	0.0215415	APOH
1025	1.3659e-30	1.53312e-29	0.0232633	0.018386	0.0193995	0.0195928	0.0132543	0.0232633	0.00876882	0.0134568	0.0100404	0.0113973	0.0107914	0.0193115	0.019368	0.00377295	0.0126249	0.0218515	0.0127739	0.00474159	0.0098389	0.0169801	HCFC2
1028	1.00181e-13	5.60354e-13	0.0205552	0.0142561	0.0181183	0.0205552	0.0175086	0.0152055	0.0224401	0.00778249	0.0143903	0.0110314	0.0195696	0.0250277	0.0144361	0.0258236	0.0351899	0.0152419	0.0187947	0.00432497	0.0201156	0.0171024	THAP7
1031	3.4379e-27	3.46872e-26	0.0191126	0.0167668	0.0169789	0.0182557	0.0148324	0.0191126	0.0139807	0.0131626	0.012247	0.0141671	0.0155393	0.0178572	0.0143641	0.00316552	0.0119126	0.0206927	0.0151599	0.0118742	0.00860007	0.0170586	STK32A
1043	7.75672e-28	8.03164e-27	0.017073	0.017073	0.01673	0.0181012	0.015228	0.0171717	0.0124753	0.018567	0.00791749	0.0153936	0.0113419	0.0146176	0.0160532	0.0108931	0.00752364	0.017422	0.0122983	0.00242392	0.00957486	0.0140336	AMER3
1048	1.42135e-22	1.20957e-21	0.021873	0.0203912	0.0219781	0.021873	0.021041	0.0209106	0.0182871	0.00647982	0.00963883	0.0172412	0.016829	0.024145	0.0256802	0.0129912	0.0196026	0.0206859	0.0159764	0.00742827	0.0199367	0.0164506	SNAP47
[truncated: 462 more rows]

## Sheet: 6
Top	p.value	FDR	summary.logFC	logFC.1	logFC.2	logFC.3	logFC.4	logFC.5	logFC.7	logFC.8	logFC.9	logFC.10	logFC.11	logFC.12	logFC.13	logFC.14	logFC.15	logFC.16	logFC.17	logFC.18	logFC.19	logFC.20	GeneName
[truncated: 177 more rows]

[truncated: 14 more sheets: 7, 8, 9, 10, 11, 12, 13, 14, 15, 16, 17, 18, 19, 20]
