# Supplementary material for: Single-cell RNA sequencing unifies developmental programs of Esophageal and Gastric Intestinal Metaplasia
Source: Cancer Discov. Author manuscript; Available in PMC 2023 Jun 23. (PMC10236154; doi:10.1158/2159-8290.CD-22-0824)
Supplement: Table S4 [file EMS172799-supplement-Table_S4.xlsx]

## Sheet: NAG-CAG vs normal
logFC	unshrunk.logFC	logCPM	PValue	FDR	Genename	ID	specificity
-3.48386	-5.61331	1.92661	2.63825e-07	0.00147082	AC103949.1	ENSG00000264263	Normal
-3.18791	-4.07136	2.00752	3.06986e-07	0.00147082	BAALC	ENSG00000164929	Normal
-2.83254	-3.06734	2.62084	2.13612e-06	0.00357825	AC090152.1	ENSG00000167912	Normal
-4.4481	-5.35712	2.77226	4.37675e-06	0.00516118	C5orf66-AS1	ENSG00000249082	Normal
-3.49221	-4.58819	2.08923	6.06614e-06	0.00616504	BMP3	ENSG00000152785	Normal
-2.76789	-3.81953	1.78212	6.6005e-06	0.00651081	AC012409.1	ENSG00000259359	Normal
-3.00795	-5.08873	1.71379	8.45909e-06	0.00766759	IDO1	ENSG00000131203	Normal
-3.07527	-4.14389	1.86644	1.03263e-05	0.00859067	CDH2	ENSG00000170558	Normal
-5.05895	-5.48722	4.18058	1.10143e-05	0.00859067	CHIA	ENSG00000134216	Normal
-2.58018	-3.91001	1.78138	1.20645e-05	0.00903277	P2RY1	ENSG00000169860	Normal
-2.91691	-3.16455	2.81562	2.70151e-05	0.0143815	PDILT	ENSG00000169340	Normal
-6.27423	-8.50071	3.43676	2.76326e-05	0.0144804	SPRR2A	ENSG00000241794	Normal
-3.49412	-1.44269e+08	1.76275	2.88148e-05	0.0146465	SEMA3D	ENSG00000153993	Normal
-5.03707	-7.23721	2.55937	3.44277e-05	0.0161616	CRNN	ENSG00000143536	Normal
-5.95315	-7.10193	3.74469	3.51778e-05	0.0161616	RHCG	ENSG00000140519	Normal
-3.32349	-3.32353	15.2145	3.72558e-05	0.0166598	LIPF	ENSG00000182333	Normal
-2.36383	-2.39016	4.73052	4.11006e-05	0.0179017	PITX1	ENSG00000069011	Normal
-3.8494	-5.97893	1.97222	4.53309e-05	0.0192444	SBSN	ENSG00000189001	Normal
-2.68637	-3.70146	1.8664	4.59193e-05	0.0192505	DCAF12L1	ENSG00000198889	Normal
-5.53147	-7.02333	3.13793	5.39565e-05	0.0210418	CRCT1	ENSG00000169509	Normal
-6.82289	-7.217	6.02061	5.80978e-05	0.0218931	SPRR3	ENSG00000163209	Normal
-5.46134	-7.67109	2.78083	5.88914e-05	0.0219456	SERPINB3	ENSG00000057149	Normal
-2.05169	-1.44269e+08	1.49977	6.55342e-05	0.0231357	SLC22A31	ENSG00000259803	Normal
-2.49064	-1.44269e+08	1.56315	6.55343e-05	0.0231357	SIGLEC11	ENSG00000161640	Normal
-5.02095	-5.62726	3.45621	7.02404e-05	0.0233963	LY6D	ENSG00000167656	Normal
-5.99925	-6.59256	4.40931	7.10944e-05	0.0233963	KRT6A	ENSG00000205420	Normal
-2.41562	-4.41536	1.63905	7.61994e-05	0.0239034	COL2A1	ENSG00000139219	Normal
-5.49073	-7.70029	2.78159	7.87866e-05	0.0242417	SPRR2E	ENSG00000203785	Normal
-1.74664	-1.77457	4.06026	8.37797e-05	0.0251968	LRRC17	ENSG00000128606	Normal
-2.51838	-3.87135	1.67518	8.45567e-05	0.0251968	AP000696.1	ENSG00000231324	Normal
-2.30376	-3.62484	1.75412	0.00010656	0.0290789	FAM167A-AS1	ENSG00000184608	Normal
-5.38832	-6.88248	2.86182	0.000108612	0.0293761	S100A7	ENSG00000143556	Normal
-2.20175	-2.45125	2.29451	0.000121735	0.0318964	AC023794.7	ENSG00000260470	Normal
-4.90795	-7.09975	2.43527	0.000133734	0.0341987	SPRR2D	ENSG00000163216	Normal
-4.79936	-5.92364	2.77893	0.000148264	0.0365624	KRT5	ENSG00000186081	Normal
-4.89273	-6.01879	2.7056	0.000153231	0.0371192	KRT14	ENSG00000186847	Normal
-2.21843	-1.44269e+08	1.52525	0.000179893	0.0410426	AC104958.1	ENSG00000248318	Normal
-2.68421	-4.69947	1.64454	0.000186131	0.0418958	AC108861.1	ENSG00000278408	Normal
-3.16944	-4.01563	2.05881	0.000229224	0.0480482	MUC21	ENSG00000204544	Normal
-2.24004	-3.24875	1.7144	0.000230885	0.0480959	HTR1E	ENSG00000168830	Normal
-3.18469	-5.26284	1.80686	0.000234781	0.0486055	S100A12	ENSG00000163221	Normal
-1.90546	-1.99574	2.73465	0.000270839	0.0531891	CYSRT1	ENSG00000197191	Normal
-2.03594	-2.18451	2.56122	0.000293291	0.0555929	LCN12	ENSG00000184925	Normal
-2.09417	-2.6809	1.80024	0.000305455	0.0572309	SIX1	ENSG00000126778	Normal
-2.34861	-2.66081	2.18499	0.00034115	0.0628653	GALNTL6	ENSG00000174473	Normal
-4.60561	-1.44269e+08	2.10035	0.000357067	0.0644109	SLURP1	ENSG00000126233	Normal
-2.46659	-1.44269e+08	1.55941	0.00035914	0.0644109	KLHDC8A	ENSG00000162873	Normal
-2.46659	-1.44269e+08	1.55941	0.00035914	0.0644109	DES	ENSG00000175084	Normal
-2.3304	-4.32037	1.6478	0.000377573	0.0656117	IGDCC3	ENSG00000174498	Normal
-4.26456	-4.38158	4.76091	0.00040951	0.0686186	KRT4	ENSG00000170477	Normal
-3.81945	-1.44269e+08	1.82874	0.00043574	0.0719893	AC019349.1	ENSG00000229732	Normal
-2.02633	-3.29066	1.61646	0.000438228	0.0720456	SMOC1	ENSG00000198732	Normal
-1.84874	-1.91218	3.28049	0.000441684	0.0721129	AC087477.2	ENSG00000259275	Normal
-2.25426	-4.22004	1.62738	0.000456515	0.0726229	LINGO2	ENSG00000174482	Normal
-1.90413	-3.825	1.53174	0.000456515	0.0726229	AL645608.3	ENSG00000230699	Normal
-2.78037	-1.44269e+08	1.6054	0.000479379	0.0726229	TMPRSS11E	ENSG00000087128	Normal
-2.12839	-2.24634	2.75413	0.000485525	0.0726229	SPOCK2	ENSG00000107742	Normal
-2.95423	-1.44269e+08	1.63371	0.000488758	0.0726229	SERPINB13	ENSG00000197641	Normal
-1.58092	-1.44269e+08	1.44651	0.000502919	0.0726229	AL132800.1	ENSG00000258744	Normal
-2.08758	-1.44269e+08	1.50891	0.000502919	0.0726229	HS3ST4	ENSG00000182601	Normal
-1.86376	-1.44269e+08	1.48318	0.000502919	0.0726229	FCGR3A	ENSG00000203747	Normal
-1.89454	-1.44269e+08	1.4873	0.000502919	0.0726229	ZSCAN23	ENSG00000187987	Normal
-2.17471	-1.44269e+08	1.52119	0.000502919	0.0726229	PLN	ENSG00000198523	Normal
-2.28811	-1.44269e+08	1.53721	0.00050292	0.0726229	ALOX15B	ENSG00000179593	Normal
-1.96076	-1.44269e+08	1.49529	0.00050292	0.0726229	LGI2	ENSG00000153012	Normal
-2.20571	-1.44269e+08	1.52659	0.00050292	0.0726229	SYCE1	ENSG00000171772	Normal
-1.92413	-2.27053	1.91661	0.00050407	0.0726229	ZNF425	ENSG00000204947	Normal
-1.78207	-1.91468	2.46747	0.000508566	0.0726229	MICU3	ENSG00000155970	Normal
-1.92617	-2.12439	2.25689	0.0005185	0.0727592	ADCY2	ENSG00000078295	Normal
-3.91649	-5.00434	2.41057	0.00055681	0.0756045	CALML3	ENSG00000178363	Normal
-1.90435	-2.03159	2.70729	0.000570249	0.0770059	CHST3	ENSG00000122863	Normal
-6.958	-1.44269e+08	3.66715	0.000604653	0.0807922	SPRR1B	ENSG00000169469	Normal
-3.1509	-3.17347	5.68162	0.000611083	0.0810059	ITLN1	ENSG00000179914	Normal
-2.1048	-2.52265	2.07185	0.000635664	0.0836035	NEXMIF	ENSG00000050030	Normal
-6.56801	-1.44269e+08	3.33035	0.000645932	0.0837629	CRISP3	ENSG00000096006	Normal
-4.03543	-4.61145	2.57373	0.00065524	0.0841971	KRT17	ENSG00000128422	Normal
-1.3024	-1.31655	4.3952	0.000717196	0.0890863	SBSPON	ENSG00000164764	Normal
-2.21688	-2.97632	1.84647	0.000742683	0.0915739	LINC01331	ENSG00000248673	Normal
-1.9964	-2.97605	1.61271	0.000746797	0.0917439	ANKFN1	ENSG00000153930	Normal
-1.99098	-2.63519	1.81338	0.000868549	0.100101	CCKAR	ENSG00000163394
-3.1431	-1.44269e+08	1.66616	0.000906327	0.102691	C10orf99	ENSG00000188373
-1.89784	-2.20233	1.90661	0.000939641	0.105172	NIM1K	ENSG00000177453
-5.27012	-5.33168	7.42109	0.000946626	0.105475	S100A9	ENSG00000163220
-2.23171	-3.49731	1.67018	0.000995685	0.108069	SAP25	ENSG00000205307
-2.12011	-3.39821	1.70602	0.00102169	0.109825	LINC00671	ENSG00000213373
-1.94865	-2.2372	2.0922	0.00106814	0.112761	C3orf80	ENSG00000180044
-2.19552	-2.9693	1.71619	0.00107861	0.11294	CYP46A1	ENSG00000036530
-1.80655	-3.70819	1.54151	0.0011246	0.115696	POTEI	ENSG00000196834
-2.33592	-4.27113	1.62067	0.00112461	0.115696	GBP6	ENSG00000183347
-1.85502	-2.63261	1.71193	0.00117271	0.117755	NKX2-1	ENSG00000136352
-2.28452	-2.5615	2.2428	0.00121432	0.120491	TTN	ENSG00000155657
-2.42451	-1.44269e+08	1.55603	0.00127213	0.124259	PKP1	ENSG00000081277
-2.02253	-2.56484	1.82412	0.00133293	0.12771	KCTD8	ENSG00000183783
-2.61379	-3.18705	1.98002	0.00137117	0.129175	NTS	ENSG00000133636
-2.04693	-2.59289	1.89888	0.00141129	0.131843	PTGIS	ENSG00000124212
-1.98908	-1.44269e+08	1.50148	0.0014376	0.132457	AL354950.1	ENSG00000275005
-2.12532	-1.44269e+08	1.51943	0.0014376	0.132457	AL032821.1	ENSG00000234484
-2.03197	-1.44269e+08	1.50721	0.0014376	0.132457	FAM25A	ENSG00000188100
-2.38617	-2.50257	3.17763	0.00147556	0.134464	LEPR	ENSG00000116678
-1.94284	-2.32888	1.87403	0.00154583	0.138992	AC005790.1	ENSG00000274447
-1.99879	-2.65055	1.74141	0.00156675	0.140121	DNER	ENSG00000187957
-2.35012	-3.63432	1.74754	0.00158512	0.140292	AGAP5	ENSG00000172650
-2.03333	-3.00229	1.67768	0.00159687	0.140292	TRIM50	ENSG00000146755
-1.94633	-2.91448	1.60032	0.00159687	0.140292	CD300A	ENSG00000167851
-4.83968	-4.88824	7.26948	0.00159833	0.140292	KRT13	ENSG00000171401
-2.11021	-2.39434	2.18578	0.00160212	0.140292	CHAD	ENSG00000136457
-3.65185	-1.44269e+08	1.7661	0.00170072	0.145285	SERPINB4	ENSG00000206073
-2.16513	-1.44269e+08	1.52492	0.00170109	0.145285	IVL	ENSG00000163207
-2.05405	-2.98653	1.73078	0.00170759	0.145285	PTHLH	ENSG00000087494
-1.8353	-1.96062	2.58747	0.00172977	0.145285	B3GAT1	ENSG00000109956
-2.28917	-2.86032	1.85595	0.00178043	0.145285	TGM3	ENSG00000125780
-4.83995	-4.8838	7.45192	0.00185666	0.150045	S100A8	ENSG00000143546
-1.46954	-1.53854	2.91986	0.00193756	0.155088	TOX	ENSG00000198846
-1.7931	-2.02532	2.12661	0.002109	0.163352	ZNF726	ENSG00000213967
-2.10617	-2.73558	1.83316	0.00217104	0.165107	TGM1	ENSG00000092295
-1.88165	-2.1748	1.9939	0.00219374	0.165707	NTN1	ENSG00000065320
-2.6358	-2.63627	10.7883	0.00229154	0.171166	PGA4	ENSG00000229183
-1.968	-2.4368	1.92504	0.00234691	0.174525	NDST3	ENSG00000164100
-2.2591	-2.27074	5.69929	0.00244682	0.179959	CSTA	ENSG00000121552
-2.61703	-2.61972	8.35676	0.00245987	0.180523	PGA3	ENSG00000229859
-2.4474	-2.80988	2.19122	0.00254894	0.183447	SCGB3A2	ENSG00000164265
-2.18158	-3.46253	1.71657	0.00258769	0.18544	GREM2	ENSG00000180875
-3.37937	-4.10179	2.19139	0.00261804	0.186816	KRT6C	ENSG00000170465
-1.85199	-2.21137	1.97937	0.00263539	0.187655	ERBB4	ENSG00000178568
-2.60661	-2.79194	2.51731	0.00270772	0.188406	MAL	ENSG00000172005
-1.91142	-3.80765	1.58405	0.00278323	0.189339	AL359636.1	ENSG00000229245
-1.77376	-3.6424	1.55995	0.00278324	0.189339	AC007529.1	ENSG00000255871
-1.83318	-3.70813	1.5663	0.00278324	0.189339	AP001453.1	ENSG00000256116
-1.75697	-3.63426	1.51074	0.00278324	0.189339	LRRK2	ENSG00000188906
-1.88999	-3.76021	1.56358	0.00278324	0.189339	FAM198B-AS1	ENSG00000248429
-1.9537	-3.83644	1.54234	0.00278324	0.189339	SCEL	ENSG00000136155
-2.04426	-2.2666	2.23968	0.00285323	0.193316	AL162511.1	ENSG00000258844
-2.51573	-2.67955	2.73534	0.00321097	0.2087	SPINK7	ENSG00000145879
-1.6958	-2.21613	1.69182	0.00326628	0.211068	TENM4	ENSG00000149256
-1.47799	-1.55273	2.58195	0.00334309	0.213563	PIFO	ENSG00000173947
-1.7528	-2.22338	1.70419	0.00336358	0.21431	AL645568.1	ENSG00000203739
-1.07106	-1.07569	5.51399	0.00336756	0.21431	XYLT2	ENSG00000015532
-1.82865	-2.73616	1.62919	0.00339517	0.21525	PTGER3	ENSG00000050628
-2.11347	-2.67825	1.76842	0.0034531	0.218098	ACTG2	ENSG00000163017
-3.5655	-3.67966	4.46684	0.00363826	0.226803	PRSS1	ENSG00000204983
-1.86002	-2.24477	1.89755	0.00378099	0.232887	MNX1-AS2	ENSG00000235029
-2.86487	-3.44942	2.32146	0.00380076	0.233035	FABP3	ENSG00000121769
-2.66912	-2.6702	9.61116	0.00382609	0.233865	PGA5	ENSG00000256713
-1.81673	-2.03773	2.20978	0.0038625	0.233865	KIT	ENSG00000157404
-1.58423	-1.68431	2.69862	0.00392416	0.233865	KLF12	ENSG00000118922
-1.45033	-1.5467	2.46414	0.0039969	0.233865	FAM89A	ENSG00000182118
-1.49511	-1.57477	2.79846	0.00404614	0.233865	MAP7D2	ENSG00000184368
-1.41732	-1.44269e+08	1.43971	0.00422572	0.233865	LINC02427	ENSG00000271538
-1.53809	-1.44269e+08	1.45236	0.00422572	0.233865	ATP13A5	ENSG00000187527
-1.53703	-1.44269e+08	1.45257	0.00422572	0.233865	AL355816.1	ENSG00000272982
-1.47721	-1.44269e+08	1.44771	0.00422572	0.233865	LINC00434	ENSG00000227336
-1.53866	-1.44269e+08	1.45302	0.00422572	0.233865	C2-AS1	ENSG00000281756
-1.48179	-1.44269e+08	1.44832	0.00422572	0.233865	AOX1	ENSG00000138356
-1.58195	-1.44269e+08	1.45796	0.00422572	0.233865	PPP4R1-AS1	ENSG00000263627
-1.37256	-1.44269e+08	1.43781	0.00422572	0.233865	MNDA	ENSG00000163563
-1.46118	-1.44269e+08	1.44634	0.00422572	0.233865	AC024337.2	ENSG00000273771
-1.73035	-1.44269e+08	1.47446	0.00422572	0.233865	GHR	ENSG00000112964
-1.70746	-1.44269e+08	1.47203	0.00422572	0.233865	SPEF1	ENSG00000101222
-1.59787	-1.44269e+08	1.461	0.00422572	0.233865	DGKB	ENSG00000136267
-1.7651	-1.44269e+08	1.47927	0.00422572	0.233865	ZNF835	ENSG00000127903
-1.77152	-1.44269e+08	1.48028	0.00422572	0.233865	DDX25	ENSG00000109832
-1.7437	-1.44269e+08	1.47767	0.00422572	0.233865	IGFN1	ENSG00000163395
-1.83258	-1.44269e+08	1.48845	0.00422572	0.233865	PADI1	ENSG00000142623
-1.8713	-1.44269e+08	1.49333	0.00422572	0.233865	AC025183.1	ENSG00000249116
-1.8713	-1.44269e+08	1.49333	0.00422572	0.233865	CTAG2	ENSG00000126890
-1.60084	-1.44269e+08	1.46183	0.00422572	0.233865	FRG1-DT	ENSG00000245685
-1.80108	-1.44269e+08	1.48455	0.00422572	0.233865	TMPRSS11D	ENSG00000153802
-1.862	-1.44269e+08	1.49261	0.00422572	0.233865	TMPRSS11A	ENSG00000187054
-1.87578	-1.44269e+08	1.49416	0.00422572	0.233865	AC091057.2	ENSG00000247728
-2.51648	-3.49199	1.79894	0.00450624	0.242975	PAPPA2	ENSG00000116183
-1.46998	-1.55608	2.62681	0.00459531	0.246588	RNASEL	ENSG00000135828
-1.76044	-1.96311	2.30766	0.00466242	0.24979	TDRP	ENSG00000180190
-1.62478	-2.50132	1.64009	0.00473825	0.253043	AC104785.1	ENSG00000270720
-1.68579	-2.14114	1.77948	0.00476624	0.253731	AC008736.1	ENSG00000267475
-2.91996	-1.44269e+08	1.62444	0.00492279	0.26058	LCE3D	ENSG00000163202
-1.6071	-1.8056	2.03765	0.00492599	0.26058	ANGPTL3	ENSG00000132855
-1.54397	-1.69675	2.09832	0.00502742	0.26511	AL355488.1	ENSG00000273373
-1.61729	-1.64729	4.11315	0.00503868	0.265286	HIST1H2BG	ENSG00000273802
-1.28383	-1.32789	3.14237	0.0050713	0.266585	GNAZ	ENSG00000128266
-1.49046	-2.63275	1.58428	0.0051054	0.267122	HOXC6	ENSG00000197757
-1.80416	-3.02747	1.5845	0.00510541	0.267122	SLIT2	ENSG00000145147
-2.17334	-3.44639	1.60456	0.00510541	0.267122	CALML5	ENSG00000178372
-2.03332	-2.05797	4.83162	0.00519857	0.271054	PCDH9	ENSG00000184226
-2.18736	-2.5561	1.98921	0.00527218	0.27329	ASCL1	ENSG00000139352
-1.40176	-2.24482	1.59937	0.00541094	0.278759	SCUBE2	ENSG00000175356
-1.67631	-1.6781	7.79409	0.00542866	0.279243	MUCL3	ENSG00000168631
-2.39388	-2.93937	1.8522	0.00543906	0.27935	KRTDAP	ENSG00000188508
-1.46976	-2.03519	1.67159	0.00553276	0.283294	LINC01963	ENSG00000260804
-1.48371	-2.34839	1.61597	0.00564737	0.287844	ZDHHC15	ENSG00000102383
-1.63821	-1.79281	2.32859	0.00580307	0.294438	AR	ENSG00000169083
-1.74744	-1.98777	2.01552	0.00585696	0.296276	MEX3A	ENSG00000254726
-1.75144	-2.26916	1.6725	0.00601898	0.302192	PTPRO	ENSG00000151490
-1.39889	-1.42969	3.60015	0.00620173	0.303783	AC245297.3	ENSG00000274265
-1.77779	-2.23061	1.76781	0.00628172	0.303783	HIST1H4D	ENSG00000277157
-2.23103	-2.48958	2.21883	0.00680727	0.319751	CRYAB	ENSG00000109846
-1.58318	-1.92661	1.80659	0.00686958	0.321006	EDNRB	ENSG00000136160
-1.88136	-1.90236	4.86005	0.00688578	0.321006	STC1	ENSG00000159167
-1.87368	-3.72408	1.57972	0.00692012	0.321006	ERC2	ENSG00000187672
-1.39473	-3.16877	1.49513	0.00692013	0.321006	WNT9A	ENSG00000143816
-1.41396	-3.2326	1.4658	0.00692013	0.321006	AC136475.5	ENSG00000255328
-1.71207	-3.54153	1.5406	0.00692013	0.321006	AC011471.2	ENSG00000267563
-1.59922	-3.41735	1.49681	0.00692013	0.321006	AC007938.3	ENSG00000270953
-1.44096	-3.24097	1.47461	0.00692013	0.321006	LINC02253	ENSG00000259485
-1.81312	-3.67005	1.52076	0.00692013	0.321006	SHBG	ENSG00000129214
-1.73421	-1.7896	3.06697	0.00699436	0.324001	HOPX	ENSG00000171476
-1.56052	-1.83517	1.94053	0.00706607	0.326421	CPNE8	ENSG00000139117
-1.48558	-1.5764	2.52811	0.00711478	0.327931	KLF15	ENSG00000163884
-1.56505	-1.87314	1.86934	0.00711832	0.327931	BVES	ENSG00000112276
-1.90424	-2.80604	1.66459	0.00716892	0.329358	KLK13	ENSG00000167759
-2.05561	-2.98043	1.63077	0.00716892	0.329358	AC009120.4	ENSG00000261248
-1.42937	-1.85834	1.68277	0.00737104	0.337258	AL137077.2	ENSG00000283078
-1.42263	-1.57362	2.14269	0.00743992	0.339483	MUM1L1	ENSG00000157502
-1.47562	-1.69117	2.04747	0.00754218	0.342344	FGF20	ENSG00000078579
-1.69192	-1.94134	2.07265	0.00773878	0.34838	XKR9	ENSG00000221947
-3.10297	-3.25822	3.17916	0.00780323	0.35081	KRT16	ENSG00000186832
-1.4111	-1.50564	2.37651	0.00821915	0.364621	APOLD1	ENSG00000178878
-1.71748	-1.76914	3.22662	0.0084287	0.37195	CNTD1	ENSG00000176563
-2.68619	-3.00821	2.55888	0.00846122	0.372894	CPA2	ENSG00000158516
-1.50835	-1.80892	1.78842	0.00857331	0.37635	NAV3	ENSG00000067798
-1.91871	-3.11251	1.66504	0.00859628	0.376866	AC098850.3	ENSG00000266302
-2.04219	-2.14516	3.41042	0.00866628	0.37845	HRH2	ENSG00000113749
-1.54863	-2.23462	1.64775	0.00886732	0.381761	ZNF667	ENSG00000198046
-1.92472	-2.67396	1.63365	0.00886732	0.381761	TEX22	ENSG00000226174
-1.56908	-2.41905	1.68074	0.0088964	0.382316	TMEM229A	ENSG00000234224
-1.96877	-2.18714	2.35872	0.00891455	0.382322	HOXB4	ENSG00000182742
-1.63426	-1.95239	1.93855	0.00895529	0.382602	CXCL11	ENSG00000169248
-1.42469	-1.51203	2.50247	0.00921433	0.388717	LAG3	ENSG00000089692
-2.35416	-2.72694	2.29931	0.00926879	0.3898	ZBTB16	ENSG00000109906
-1.80335	-2.68462	1.73534	0.00932168	0.390788	LINC01001	ENSG00000230724
-2.23966	-2.41349	2.22341	0.00954252	0.398391	HDC	ENSG00000140287
-1.60617	-2.04006	1.84796	0.00955055	0.398391	SYNDIG1	ENSG00000101463
-1.86855	-2.4633	1.80321	0.00958307	0.399251	FRMD1	ENSG00000153303
-2.26463	-2.69215	1.85816	0.0100886	0.406431	KLK12	ENSG00000186474
-1.62574	-1.90162	1.9839	0.0101068	0.406431	POPDC3	ENSG00000132429
-1.36904	-1.44216	2.52328	0.0102028	0.408881	CERS4	ENSG00000090661
-1.72497	-2.32206	1.67568	0.0102043	0.408881	TMEM178A	ENSG00000152154
-1.54051	-1.75913	1.91874	0.0103012	0.410697	HOXB7	ENSG00000260027
-1.77278	-2.01461	2.31841	0.0105828	0.419039	KCNAB1	ENSG00000169282
-1.86983	-2.38901	1.91369	0.0109064	0.428813	KCNK2	ENSG00000082482
-1.42241	-1.54028	2.20053	0.0113133	0.439657	MATN3	ENSG00000132031
-1.83836	-2.00886	2.24745	0.0114664	0.442179	TRIB3	ENSG00000101255
-1.27249	-2.41348	1.52493	0.0114968	0.442179	RBM5-AS1	ENSG00000281691
-1.40899	-2.55476	1.50271	0.0114968	0.442179	AC010201.2	ENSG00000271327
-1.69262	-2.88521	1.53946	0.0114968	0.442179	DNAH10	ENSG00000197653
-1.43781	-2.57213	1.51148	0.0114968	0.442179	TIAF1	ENSG00000221995
-1.79414	-2.99894	1.55116	0.0114968	0.442179	AL731563.3	ENSG00000272630
-1.84921	-3.02932	1.57004	0.0114968	0.442179	DCST2	ENSG00000163354
-1.93161	-3.12008	1.60707	0.0114968	0.442179	FMO2	ENSG00000094963
-1.43505	-1.77743	1.74042	0.0115305	0.442968	Z68871.1	ENSG00000239407
-1.64184	-2.07065	1.68882	0.0115757	0.444194	AP000695.2	ENSG00000233818
-1.69596	-2.01518	1.9601	0.0119118	0.44984	SH3GL2	ENSG00000107295
-1.14374	-1.18472	2.89596	0.0119126	0.44984	ZNF780B	ENSG00000128000
-2.24785	-2.31858	3.2115	0.0120543	0.44984	SFTPC	ENSG00000168484
-1.06106	-1.06883	5.02545	0.0123858	0.44984	LINC00982	ENSG00000177133
-1.71201	-1.73117	4.54963	0.012502	0.44984	ALB	ENSG00000163631
-1.41829	-1.74796	1.74829	0.0125545	0.44984	NKD2	ENSG00000145506
-1.5841	-1.78154	2.18891	0.0127571	0.44984	HIST1H2BE	ENSG00000274290
-1.0145	-1.44269e+08	1.40788	0.0128897	0.44984	EOMES	ENSG00000163508
-1.11102	-1.44269e+08	1.4165	0.0128897	0.44984	CLCNKA	ENSG00000186510
-1.11102	-1.44269e+08	1.4165	0.0128897	0.44984	SFTPA1	ENSG00000122852
-1.24091	-1.44269e+08	1.42908	0.0128897	0.44984	AC108935.1	ENSG00000250357
-1.30303	-1.44269e+08	1.43366	0.0128897	0.44984	POTEJ	ENSG00000222038
-1.25269	-1.44269e+08	1.43047	0.0128897	0.44984	DCAF12L2	ENSG00000198354
-1.2643	-1.44269e+08	1.43203	0.0128897	0.44984	AC027682.2	ENSG00000259945
-1.35125	-1.44269e+08	1.43921	0.0128897	0.44984	GRM8	ENSG00000179603
-1.29615	-1.44269e+08	1.43584	0.0128897	0.44984	AL357078.3	ENSG00000272506
-1.3679	-1.44269e+08	1.44137	0.0128897	0.44984	HOXC10	ENSG00000180818
-1.40594	-1.44269e+08	1.44562	0.0128897	0.44984	G6PC2	ENSG00000152254
-1.27917	-1.44269e+08	1.43445	0.0128897	0.44984	NPTX1	ENSG00000171246
-1.28435	-1.44269e+08	1.43525	0.0128897	0.44984	AC008121.2	ENSG00000274156
-1.31862	-1.44269e+08	1.43905	0.0128897	0.44984	CLDN14	ENSG00000159261
-1.39062	-1.44269e+08	1.44459	0.0128897	0.44984	SHOX2	ENSG00000168779
-1.33977	-1.44269e+08	1.44186	0.0128897	0.44984	AC012309.1	ENSG00000267360
-1.46685	-1.44269e+08	1.45338	0.0128897	0.44984	HOXC9	ENSG00000180806
-1.32592	-1.44269e+08	1.44033	0.0128897	0.44984	AC012065.3	ENSG00000269976
-1.19936	-1.44269e+08	1.42887	0.0128897	0.44984	ATP8B4	ENSG00000104043
-1.48382	-1.44269e+08	1.45602	0.0128897	0.44984	AL513320.1	ENSG00000238260
-1.49895	-1.44269e+08	1.45804	0.0128897	0.44984	TMPRSS11B	ENSG00000185873
-1.49895	-1.44269e+08	1.45804	0.0128897	0.44984	HCG22	ENSG00000228789
-1.51534	-1.44269e+08	1.46006	0.0128897	0.44984	AC002401.3	ENSG00000275025
-1.37433	-1.44269e+08	1.44703	0.0128897	0.44984	LINC01270	ENSG00000203999
-1.4432	-1.44269e+08	1.45163	0.0128897	0.44984	LINC01332	ENSG00000250446
-1.44134	-1.44269e+08	1.45154	0.0128897	0.44984	LPL	ENSG00000175445
-1.40166	-1.44269e+08	1.44705	0.0128897	0.44984	RNU6ATAC35P	ENSG00000221571
-1.53602	-1.44269e+08	1.46307	0.0128897	0.44984	CD1C	ENSG00000158481
-1.20677	-1.44269e+08	1.43018	0.0128897	0.44984	TUBB8	ENSG00000261456
-1.43849	-1.44269e+08	1.45128	0.0128897	0.44984	BDNF	ENSG00000176697
-1.49275	-1.44269e+08	1.45851	0.0128897	0.44984	LINC01602	ENSG00000205293
-1.5647	-1.44269e+08	1.46686	0.0128897	0.44984	GPR1	ENSG00000183671
-1.58907	-1.44269e+08	1.47022	0.0128897	0.44984	CLCA2	ENSG00000137975
-1.58907	-1.44269e+08	1.47022	0.0128897	0.44984	SPRR1A	ENSG00000169474
-1.5969	-1.44269e+08	1.47135	0.0128897	0.44984	IGFL1	ENSG00000188293
-1.41069	-1.7469	1.81203	0.0139124	0.478559	SLC25A21	ENSG00000183032
-1.16691	-1.18809	3.77787	0.0140018	0.480648	TMEM132A	ENSG00000006118
-1.00791	-1.02925	3.5717	0.0143782	0.490555	NPHP3	ENSG00000113971
-1.30215	-1.88511	1.56877	0.0149777	0.499712	AC022730.4	ENSG00000253967
-1.26306	-1.28925	3.46392	0.0149946	0.499712	SEMA3B-AS1	ENSG00000232352
-1.29056	-2.12232	1.51505	0.0150077	0.499712	BMPER	ENSG00000164619
-1.12582	-1.17383	2.82135	0.01515	0.499712	ANKRD16	ENSG00000134461
-1.27962	-1.82742	1.62892	0.0153275	0.499712	FIRRE	ENSG00000213468
-1.17855	-1.84835	1.56757	0.0155485	0.499712	SAMD3	ENSG00000164483
-1.24484	-1.30503	2.80887	0.0159796	0.508301	AFF3	ENSG00000144218
-2.38659	-3.12013	1.91841	0.0159896	0.508301	GABRE	ENSG00000102287
-1.03412	-1.06534	3.17843	0.0160548	0.509891	GNPDA2	ENSG00000163281
-1.07426	-1.07671	6.53437	0.0161261	0.511673	IL33	ENSG00000137033
-0.959783	-0.972116	4.07523	0.0164583	0.519264	GNAI1	ENSG00000127955
-0.969542	-0.980542	4.42049	0.016738	0.524448	PKIB	ENSG00000135549
-1.52249	-1.83103	2.03584	0.0168687	0.524448	PAQR5	ENSG00000137819
-1.36476	-1.60099	1.87071	0.0168851	0.524448	IRF5	ENSG00000128604
-1.42435	-1.69692	1.84349	0.0168963	0.524448	AC093901.1	ENSG00000226856
-1.19391	-1.26875	2.49892	0.0169016	0.524448	TBCE	ENSG00000284770
-1.16546	-1.26231	2.34208	0.0170707	0.524448	ENPP5	ENSG00000112796
-0.953414	-0.967638	3.96024	0.0171272	0.524448	PRKAB2	ENSG00000131791
-1.77124	-1.91228	2.51985	0.0171351	0.524448	LINC00842	ENSG00000285294
-1.24294	-1.25646	4.48454	0.017145	0.524448	SOSTDC1	ENSG00000171243
-1.61899	-2.0686	1.76409	0.0172076	0.524448	FGA	ENSG00000171560
-1.54502	-3.31598	1.54152	0.0172793	0.524448	A2ML1	ENSG00000166535
-1.61552	-3.39387	1.55058	0.0172793	0.524448	GJB5	ENSG00000189280
-1.2841	-3.00321	1.50432	0.0172793	0.524448	MAGI1-AS1	ENSG00000240175
-1.33119	-3.05366	1.5097	0.0172793	0.524448	ACSM5	ENSG00000183549
-1.04947	-2.73023	1.47713	0.0172793	0.524448	LINC01917	ENSG00000260433
-1.07388	-2.78096	1.43566	0.0172793	0.524448	AL138899.1	ENSG00000176320
-1.09522	-2.81971	1.43465	0.0172793	0.524448	HAGLR	ENSG00000224189
-1.21391	-2.93554	1.45264	0.0172793	0.524448	GPR18	ENSG00000125245
-1.20671	-2.90129	1.4785	0.0172793	0.524448	AC010542.4	ENSG00000261519
-1.23124	-2.95183	1.45556	0.0172793	0.524448	CR1	ENSG00000203710
-1.51507	-3.29271	1.4862	0.0172793	0.524448	AC090425.2	ENSG00000272910
-1.50911	-3.25679	1.5341	0.0172793	0.524448	AL356417.1	ENSG00000224478
-1.65412	-3.45554	1.5031	0.0172793	0.524448	AC069234.2	ENSG00000256364
-1.36764	-3.09197	1.47602	0.0172793	0.524448	VWDE	ENSG00000146530
-1.49415	-3.27106	1.48207	0.0172793	0.524448	AL096828.3	ENSG00000273821
-1.55636	-3.33472	1.49082	0.0172793	0.524448	AC025271.4	ENSG00000276772
-1.3907	-3.12889	1.47515	0.0172793	0.524448	OR52H1	ENSG00000181616
-1.65381	-3.42291	1.53514	0.0172793	0.524448	EPB41L3	ENSG00000082397
-1.73075	-3.53752	1.51355	0.0172793	0.524448	RAET1E	ENSG00000164520
-1.61039	-3.39093	1.49979	0.0172793	0.524448	DCLK1	ENSG00000133083
-1.71239	-3.49914	1.51338	0.0172793	0.524448	AL161756.1	ENSG00000214770
-1.80426	-3.603	1.52749	0.0172793	0.524448	TMEM40	ENSG00000088726
-1.92459	-3.75426	1.53609	0.0172794	0.524448	LGI4	ENSG00000153902
-1.33085	-1.61093	1.81285	0.0173096	0.52489	FBXL2	ENSG00000153558
-1.39445	-2.02575	1.61908	0.0175468	0.530038	AC008268.1	ENSG00000235584
-1.84945	-2.57258	1.66924	0.0175468	0.530038	WISP2	ENSG00000064205
-1.53288	-1.73053	2.02578	0.0175715	0.530038	APOBEC2	ENSG00000124701
-1.84976	-1.98935	2.72875	0.0176307	0.530789	HOXB3	ENSG00000120093
-2.23454	-2.25297	5.05521	0.0176699	0.531491	S100A2	ENSG00000196754
-1.34001	-1.43583	2.36521	0.017689	0.531591	CELF4	ENSG00000101489
-1.38721	-1.66628	1.90401	0.0178783	0.534882	SULT1A2	ENSG00000197165
-1.15684	-1.62813	1.57329	0.0181724	0.536974	PTCHD1	ENSG00000165186
-1.02878	-1.05851	3.32812	0.0184812	0.543509	NINL	ENSG00000101004
-1.48285	-1.86823	1.83868	0.0190726	0.558042	AC108488.1	ENSG00000242282
-1.56706	-1.89429	1.85834	0.0191023	0.558042	WNT5A	ENSG00000114251
-1.29133	-1.44835	1.94586	0.0191039	0.558042	ZNF484	ENSG00000127081
-1.40888	-1.8298	1.69116	0.0191128	0.558042	SPINK13	ENSG00000214510
-1.51574	-1.99686	1.76792	0.019147	0.558394	AC239798.2	ENSG00000234571
-1.22074	-1.87045	1.57907	0.0192962	0.56005	AC104938.1	ENSG00000260037
-1.34245	-1.88104	1.60746	0.019304	0.56005	TTC34	ENSG00000215912
-1.44513	-2.00493	1.59168	0.019304	0.56005	XAGE3	ENSG00000171402
-1.38621	-1.92703	1.63332	0.019304	0.56005	AC106739.1	ENSG00000245888
-1.64884	-2.22532	1.67505	0.019304	0.56005	TTC7B	ENSG00000165914
-1.17271	-1.23272	2.69337	0.0195915	0.565944	RARB	ENSG00000077092
-1.29426	-1.49376	1.89292	0.0198713	0.572054	SYCP3	ENSG00000139351
-1.02397	-1.05827	2.97212	0.0199559	0.573919	PGBD2	ENSG00000185220
-1.60096	-1.96544	2.00112	0.0200092	0.574545	UGT2B17	ENSG00000197888
-1.40387	-1.55858	2.09741	0.0202415	0.578245	AC132872.1	ENSG00000260563
-1.58	-1.96735	1.74354	0.0204922	0.582924	ASAH2	ENSG00000188611
-1.46736	-1.8319	1.66707	0.0204922	0.582924	SELL	ENSG00000188404
-1.53659	-2.38062	1.63986	0.0206476	0.583651	LINC00924	ENSG00000259134
-1.03813	-1.06055	3.74369	0.0209165	0.588503	FAM161A	ENSG00000170264
-1.78756	-2.00006	2.39824	0.0209517	0.589	HOXB6	ENSG00000108511
-1.2584	-1.35936	2.15115	0.0213139	0.598682	HRCT1	ENSG00000196196
-1.31003	-1.48949	1.92951	0.021505	0.60153	OVGP1	ENSG00000085465
-1.19622	-1.24234	2.82726	0.0215448	0.601746	ADHFE1	ENSG00000147576
-1.3723	-1.50331	2.38151	0.0216409	0.603318	NDN	ENSG00000182636
-1.19521	-1.28253	2.45781	0.0217883	0.606419	ZNF737	ENSG00000237440
-1.35304	-1.57623	2.02344	0.0223629	0.618818	POU3F1	ENSG00000185668
-1.28911	-1.45076	1.99331	0.0224912	0.620831	DNAH7	ENSG00000118997
-1.15331	-1.25786	2.27557	0.0225478	0.621883	MPP1	ENSG00000130830
-1.22816	-1.2757	2.72892	0.0226702	0.624231	ZNF577	ENSG00000161551
-1.08176	-1.12367	3.10643	0.0227424	0.625704	AUTS2	ENSG00000158321
-1.30321	-1.44069	2.16107	0.022939	0.629564	SLC7A2	ENSG00000003989
-1.1183	-1.18439	2.4287	0.022964	0.629735	ZDBF2	ENSG00000204186
-1.33129	-1.58147	1.92528	0.0230892	0.632134	NAPSA	ENSG00000131400
-1.24604	-1.31185	2.45246	0.0232071	0.634845	AC103691.1	ENSG00000274383
-1.41001	-1.49367	2.434	0.0236484	0.645336	ADGRF5	ENSG00000069122
-1.15711	-1.17169	4.38944	0.0246147	0.648987	ADA	ENSG00000196839
-2.23865	-2.76584	1.99498	0.0257276	0.6585	PRDM6	ENSG00000061455
-1.58596	-2.71089	1.58319	0.0257293	0.6585	NCCRP1	ENSG00000188505
-1.52045	-2.65055	1.56278	0.0257294	0.6585	AC009119.2	ENSG00000260300
-1.09838	-2.14793	1.49793	0.0257294	0.6585	KLHL33	ENSG00000185271
-1.38577	-2.46923	1.57248	0.0257294	0.6585	SULT2A1	ENSG00000105398
-1.5629	-2.65621	1.60159	0.0257294	0.6585	ANKLE1	ENSG00000160117
-1.5475	-2.64579	1.55853	0.0257294	0.6585	THSD1	ENSG00000136114
-1.57248	-2.70758	1.52542	0.0257294	0.6585	A2M-AS1	ENSG00000245105
-1.2632	-1.70334	1.71114	0.0258978	0.6585	AC006946.2	ENSG00000273203
-1.00146	-1.00684	5.23113	0.0261782	0.662785	RASD1	ENSG00000108551
-1.41959	-1.76255	1.81505	0.0262288	0.662785	U47924.3	ENSG00000275703
-1.31215	-1.37607	2.83969	0.0262315	0.662785	ST3GAL1	ENSG00000008513
-2.36242	-2.48909	3.16824	0.0267002	0.671168	CXCL10	ENSG00000169245
-1.08539	-1.09314	5.18215	0.0269634	0.674762	C5orf38	ENSG00000186493
-0.973878	-0.99942	3.2186	0.0271941	0.677769	ZNF708	ENSG00000182141
-0.902864	-0.914841	3.92254	0.0272013	0.677769	MAGEH1	ENSG00000187601
-1.3321	-1.59963	1.78244	0.0273371	0.679638	HCAR1	ENSG00000196917
-1.36259	-1.6299	1.89065	0.0277938	0.687931	ANGPTL2	ENSG00000136859
-1.01539	-1.04242	3.37002	0.0278366	0.688021	ACVR2B	ENSG00000114739
-1.41985	-1.64057	1.88808	0.0279133	0.688871	PTN	ENSG00000105894
-1.06036	-1.10793	2.77324	0.0279139	0.688871	ZSCAN32	ENSG00000140987
-1.26368	-1.45433	1.87343	0.0281676	0.691571	AC110285.2	ENSG00000262877
-1.25044	-1.37862	2.11718	0.0282259	0.692496	BMF	ENSG00000104081
-0.97335	-0.974681	7.17566	0.0282485	0.692543	NR2F2	ENSG00000185551
-1.0407	-2.08161	1.54959	0.0283829	0.694821	HOXC5	ENSG00000172789
-1.4693	-2.30252	1.62425	0.0284545	0.696065	SERPINE1	ENSG00000106366
-1.03944	-1.08192	2.86986	0.0285362	0.697048	CLUL1	ENSG00000079101
-1.26177	-1.40515	2.18894	0.0286827	0.699607	RBM11	ENSG00000185272
-1.38559	-1.52847	2.26731	0.0290094	0.705013	EDN2	ENSG00000127129
-1.09694	-1.15878	2.44677	0.0295642	0.714016	STX2	ENSG00000111450
-1.25706	-1.36535	2.11288	0.0300196	0.720839	CYP4B1	ENSG00000142973
-1.16217	-1.56168	1.65143	0.0300432	0.720839	AC091057.3	ENSG00000269930
-1.04893	-1.08496	2.83582	0.0300475	0.720839	NAPB	ENSG00000125814
-1.13484	-1.17867	3.10967	0.0302905	0.724281	DRAIC	ENSG00000245750
-1.26916	-2.35364	1.57477	0.0303047	0.724281	CCNJL	ENSG00000135083
-1.13204	-1.51518	1.70174	0.0303311	0.724281	AC139887.4	ENSG00000272588
-1.05772	-1.82941	1.5628	0.0306377	0.729778	BLK	ENSG00000136573
-1.06393	-1.08539	3.50856	0.0310505	0.732766	HES4	ENSG00000188290
-0.849002	-0.859241	4.30634	0.0310574	0.732766	CD302	ENSG00000241399
-1.20083	-1.99994	1.55354	0.0310745	0.732766	ERP27	ENSG00000139055
-1.38507	-2.20098	1.60198	0.0310745	0.732766	WASF1	ENSG00000112290
-1.34332	-2.14627	1.57505	0.0310745	0.732766	OBSCN-AS1	ENSG00000162913
-1.16798	-1.93677	1.5792	0.0310745	0.732766	AC012360.2	ENSG00000272861
-1.32812	-2.14927	1.55157	0.0310745	0.732766	HSD17B6	ENSG00000025423
-1.26064	-2.06109	1.51615	0.0310745	0.732766	PPY	ENSG00000108849
-1.24106	-2.02677	1.59742	0.0310745	0.732766	C3AR1	ENSG00000171860
-1.38552	-2.21764	1.52626	0.0310745	0.732766	PPP1R1A	ENSG00000135447
-1.30721	-2.10215	1.54624	0.0310745	0.732766	LINC00940	ENSG00000235049
-1.67898	-2.54416	1.57176	0.0310745	0.732766	C9orf163	ENSG00000196366
-1.70527	-2.54282	1.60611	0.0310745	0.732766	AC244453.2	ENSG00000233029
-1.61881	-1.65195	3.5505	0.0310909	0.732766	LYPD2	ENSG00000197353
-0.854505	-0.861893	4.80585	0.0315343	0.741134	SLC16A7	ENSG00000118596
-1.09204	-1.22277	2.01896	0.0316848	0.744149	C16orf74	ENSG00000154102
-1.19925	-1.29537	2.32374	0.0319356	0.748991	AL683813.1	ENSG00000232611
-1.09999	-1.18151	2.3687	0.0321273	0.751871	AMACR	ENSG00000242110
-1.22028	-1.50143	1.73456	0.0321705	0.751871	UGT1A6	ENSG00000167165
-2.10518	-2.10862	7.67133	0.0327366	0.762975	GHRL	ENSG00000157017
-1.0375	-1.06557	3.30762	0.0327877	0.76342	APOA1	ENSG00000118137
-1.49017	-1.5657	2.72721	0.0331528	0.76342	HIF3A	ENSG00000124440
-1.34056	-1.5005	2.16592	0.0332578	0.76342	LHFPL6	ENSG00000183722
-0.86236	-0.87316	3.94294	0.0333309	0.76342	ZNF397	ENSG00000186812
-1.05564	-1.1122	2.43391	0.0337793	0.76342	TBCEL	ENSG00000154114
-0.957508	-0.972432	3.76357	0.0339058	0.76342	SYCP2	ENSG00000196074
-1.11655	-1.40579	1.71685	0.0341473	0.76342	AC011498.1	ENSG00000267011
-1.00937	-1.61927	1.54872	0.0342662	0.76342	SNHG22	ENSG00000267322
-0.970683	-1.56683	1.52592	0.0342662	0.76342	FZD2	ENSG00000180340
-1.26948	-1.91017	1.58475	0.0342662	0.76342	VXN	ENSG00000169085
-1.17128	-1.78677	1.56887	0.0342662	0.76342	P4HA3	ENSG00000149380
-1.20967	-1.84825	1.5297	0.0342662	0.76342	AC139530.3	ENSG00000275902
-1.19646	-1.79136	1.60967	0.0342662	0.76342	AC103746.1	ENSG00000275322
-1.59442	-2.27146	1.67644	0.0342662	0.76342	NCF1	ENSG00000158517
-0.998297	-1.04282	2.67337	0.0345183	0.76342	SOX12	ENSG00000177732
-1.0351	-1.07974	2.80694	0.0346158	0.76342	ZNF500	ENSG00000103199
-1.21038	-1.23586	3.57335	0.0348824	0.76342	AC245060.5	ENSG00000274422
-1.45837	-1.97791	1.7264	0.0351469	0.76342	TMEM213	ENSG00000214128
-1.35231	-1.3887	3.22943	0.0353274	0.76342	ZNF385B	ENSG00000144331
-1.08294	-1.50077	1.62345	0.0354447	0.76342	CTBP1-AS	ENSG00000280927
-1.14369	-1.93013	1.59279	0.0354961	0.76342	AGMO	ENSG00000187546
-1.34387	-1.46181	2.26171	0.0356632	0.76342	FIGN	ENSG00000182263
-1.30139	-1.54946	1.81616	0.0359414	0.76342	CCDC141	ENSG00000163492
-1.28145	-1.79574	1.63725	0.0360033	0.76342	ABCA6	ENSG00000154262
-1.40858	-1.94871	1.63635	0.0360033	0.76342	AL645608.8	ENSG00000272512
-1.24975	-1.55517	1.85136	0.0363112	0.76342	RAB42	ENSG00000188060
-1.30305	-1.77354	1.61742	0.0367607	0.76342	ARHGAP20	ENSG00000137727
-1.42496	-1.87922	1.67822	0.0367607	0.76342	SYNJ2BP-COX16	ENSG00000258644
-1.01876	-1.06635	2.59593	0.0367619	0.76342	ZNF232	ENSG00000167840
-1.20372	-1.58231	1.64236	0.0368576	0.76342	AC011815.2	ENSG00000274184
-1.6284	-2.06686	1.67436	0.0368576	0.76342	MYBPC3	ENSG00000134571
-1.03906	-1.08707	2.88491	0.0368993	0.76342	AL021368.2	ENSG00000272316
-1.15588	-1.20408	3.05552	0.0369739	0.76342	NR2F2-AS1	ENSG00000247809
-1.16132	-1.31405	2.04047	0.0371281	0.76342	ZNF486	ENSG00000256229
-1.43797	-1.52921	2.63216	0.0371702	0.76342	LINC01971	ENSG00000278200
-1.26214	-1.29825	3.56224	0.0371905	0.76342	FAM20A	ENSG00000108950
-0.976437	-0.995351	3.59442	0.0373717	0.76342	FBXO2	ENSG00000116661
-1.11273	-1.18412	2.4371	0.0378748	0.76342	PLSCR4	ENSG00000114698
-1.27069	-1.71518	1.66357	0.0386428	0.76342	S1PR1	ENSG00000170989
-1.01674	-1.03477	3.75486	0.0390163	0.76342	ISL1	ENSG00000016082
-1.20606	-1.37274	2.08286	0.0391086	0.76342	CCDC110	ENSG00000168491
-1.02098	-1.09409	2.41798	0.0392426	0.76342	ASXL3	ENSG00000141431
-0.923881	-0.950468	3.05785	0.0394211	0.76342	ZNF136	ENSG00000196646
-0.929419	-0.956529	3.13671	0.039484	0.76342	CSGALNACT1	ENSG00000147408
-1.12741	-1.20735	2.51877	0.0397028	0.76342	ARHGAP40	ENSG00000124143
-0.958496	-0.977643	3.64597	0.0403385	0.76342	GPER1	ENSG00000164850
-1.13921	-1.42292	1.74582	0.0405509	0.76342	LINC00327	ENSG00000232977
-1.01341	-1.02561	4.53117	0.0405546	0.76342	RNF152	ENSG00000176641
-0.910734	-1.65465	1.53316	0.041194	0.76342	NDNF	ENSG00000173376
-1.32176	-1.65298	1.83932	0.041247	0.76342	FAM155A	ENSG00000204442
-1.18625	-1.32219	2.01153	0.0413326	0.76342	CFAP46	ENSG00000171811
-1.08715	-1.32044	1.76201	0.0413609	0.76342	ZNF879	ENSG00000234284
-0.775099	-1.44269e+08	1.39759	0.0415193	0.76342	CELA3A	ENSG00000142789
-0.775099	-1.44269e+08	1.39759	0.0415193	0.76342	AL449106.1	ENSG00000273062
-0.775099	-1.44269e+08	1.39759	0.0415193	0.76342	AC007378.1	ENSG00000273090
-0.775099	-1.44269e+08	1.39759	0.0415193	0.76342	AC010978.1	ENSG00000235522
-0.775099	-1.44269e+08	1.39759	0.0415193	0.76342	AC008277.1	ENSG00000223642
-0.775099	-1.44269e+08	1.39759	0.0415193	0.76342	AC141928.1	ENSG00000250986
-0.775099	-1.44269e+08	1.39759	0.0415193	0.76342	AC004947.1	ENSG00000233760
-0.775099	-1.44269e+08	1.39759	0.0415193	0.76342	AC010132.4	ENSG00000261019
-0.775099	-1.44269e+08	1.39759	0.0415193	0.76342	ATP6V0A4	ENSG00000105929
-0.775099	-1.44269e+08	1.39759	0.0415193	0.76342	FRMPD3	ENSG00000147234
-0.775099	-1.44269e+08	1.39759	0.0415193	0.76342	PNCK	ENSG00000130822
-0.775099	-1.44269e+08	1.39759	0.0415193	0.76342	TRIM34	ENSG00000258659
-0.775099	-1.44269e+08	1.39759	0.0415193	0.76342	AL512770.1	ENSG00000228302
-0.775099	-1.44269e+08	1.39759	0.0415193	0.76342	FAM222A-AS1	ENSG00000255650
-0.775099	-1.44269e+08	1.39759	0.0415193	0.76342	AC013553.4	ENSG00000278737
-0.775099	-1.44269e+08	1.39759	0.0415193	0.76342	MESP2	ENSG00000188095
-0.775099	-1.44269e+08	1.39759	0.0415193	0.76342	AL121917.2	ENSG00000270951
-0.775099	-1.44269e+08	1.39759	0.0415193	0.76342	ADAMTS10	ENSG00000142303
-0.775099	-1.44269e+08	1.39759	0.0415193	0.76342	CEACAM7	ENSG00000007306
-0.775099	-1.44269e+08	1.39759	0.0415193	0.76342	LINC01549	ENSG00000232560
-0.883503	-1.44269e+08	1.40627	0.0415193	0.76342	ALX3	ENSG00000156150
-0.883503	-1.44269e+08	1.40627	0.0415193	0.76342	MYO7B	ENSG00000169994
-0.883503	-1.44269e+08	1.40627	0.0415193	0.76342	AC022400.7	ENSG00000272916
-0.891002	-1.44269e+08	1.40706	0.0415193	0.76342	COL24A1	ENSG00000171502
-0.891002	-1.44269e+08	1.40706	0.0415193	0.76342	SETSIP	ENSG00000230667
-0.891002	-1.44269e+08	1.40706	0.0415193	0.76342	LINC00276	ENSG00000230448
-0.891002	-1.44269e+08	1.40706	0.0415193	0.76342	CCDC89	ENSG00000179071
-0.891002	-1.44269e+08	1.40706	0.0415193	0.76342	AL133370.1	ENSG00000258837
-0.891002	-1.44269e+08	1.40706	0.0415193	0.76342	AL138478.1	ENSG00000277801
-0.891002	-1.44269e+08	1.40706	0.0415193	0.76342	AL034550.1	ENSG00000236772
-0.891002	-1.44269e+08	1.40706	0.0415193	0.76342	AL353653.1	ENSG00000234693
-0.918884	-1.44269e+08	1.41028	0.0415193	0.76342	DENND6A-AS1	ENSG00000239801
-0.918884	-1.44269e+08	1.41028	0.0415193	0.76342	SLC26A8	ENSG00000112053
-0.918884	-1.44269e+08	1.41028	0.0415193	0.76342	LINC01410	ENSG00000238113
-0.918884	-1.44269e+08	1.41028	0.0415193	0.76342	LINC01976	ENSG00000261514
-0.918884	-1.44269e+08	1.41028	0.0415193	0.76342	C20orf197	ENSG00000176659
-0.992258	-1.44269e+08	1.41493	0.0415193	0.76342	LINC02519	ENSG00000226194
-0.992258	-1.44269e+08	1.41493	0.0415193	0.76342	KCNB2	ENSG00000182674
-0.992258	-1.44269e+08	1.41493	0.0415193	0.76342	AC084782.2	ENSG00000261823
-0.999898	-1.44269e+08	1.41572	0.0415193	0.76342	AC018521.7	ENSG00000266821
-0.999898	-1.44269e+08	1.41572	0.0415193	0.76342	AC021549.1	ENSG00000266521
-0.923722	-1.44269e+08	1.41089	0.0415193	0.76342	RAB6C	ENSG00000222014
-0.923722	-1.44269e+08	1.41089	0.0415193	0.76342	LINC02122	ENSG00000248474
-0.923722	-1.44269e+08	1.41089	0.0415193	0.76342	AL023583.1	ENSG00000272209
-0.923722	-1.44269e+08	1.41089	0.0415193	0.76342	AL031118.1	ENSG00000271755
-0.923722	-1.44269e+08	1.41089	0.0415193	0.76342	ZPBP	ENSG00000042813
-0.923722	-1.44269e+08	1.41089	0.0415193	0.76342	CPNE6	ENSG00000100884
-1.00756	-1.44269e+08	1.4165	0.0415193	0.76342	AC093274.1	ENSG00000249359
-1.00756	-1.44269e+08	1.4165	0.0415193	0.76342	AC009065.3	ENSG00000260447
-0.932958	-1.44269e+08	1.41209	0.0415193	0.76342	AC006160.1	ENSG00000249502
-0.932958	-1.44269e+08	1.41209	0.0415193	0.76342	AC005383.1	ENSG00000275024
-0.932958	-1.44269e+08	1.41209	0.0415193	0.76342	AC020909.2	ENSG00000268518
-0.935608	-1.44269e+08	1.41245	0.0415193	0.76342	AL137002.1	ENSG00000269125
-0.935608	-1.44269e+08	1.41245	0.0415193	0.76342	AC109460.2	ENSG00000260853
-0.935608	-1.44269e+08	1.41245	0.0415193	0.76342	AC012313.9	ENSG00000273901
-1.02844	-1.44269e+08	1.41893	0.0415193	0.76342	UGT1A3	ENSG00000243135
-1.02844	-1.44269e+08	1.41893	0.0415193	0.76342	LINC01679	ENSG00000237989
-1.03342	-1.44269e+08	1.41954	0.0415193	0.76342	TDRD10	ENSG00000163239
-1.03342	-1.44269e+08	1.41954	0.0415193	0.76342	AC012467.1	ENSG00000271916
-1.03342	-1.44269e+08	1.41954	0.0415193	0.76342	AC092343.1	ENSG00000247345
-1.04118	-1.44269e+08	1.42033	0.0415193	0.76342	FGG	ENSG00000171557
-1.04118	-1.44269e+08	1.42033	0.0415193	0.76342	AC025370.1	ENSG00000253851
-0.944519	-1.44269e+08	1.41369	0.0415193	0.76342	AC034229.4	ENSG00000272417
-0.944519	-1.44269e+08	1.41369	0.0415193	0.76342	HCAR3	ENSG00000255398
-0.944519	-1.44269e+08	1.41369	0.0415193	0.76342	CABP7	ENSG00000100314
-1.04294	-1.44269e+08	1.42075	0.0415193	0.76342	FAM66B	ENSG00000215374
-1.04294	-1.44269e+08	1.42075	0.0415193	0.76342	AL021707.5	ENSG00000244491
-1.04568	-1.44269e+08	1.4211	0.0415193	0.76342	AL009178.3	ENSG00000285212
-1.06515	-1.44269e+08	1.42294	0.0415193	0.76342	ELOVL4	ENSG00000118402
-1.06515	-1.44269e+08	1.42294	0.0415193	0.76342	TMEM72	ENSG00000187783
-1.06515	-1.44269e+08	1.42294	0.0415193	0.76342	CYP11A1	ENSG00000140459
-1.07528	-1.44269e+08	1.42416	0.0415193	0.76342	AC092813.2	ENSG00000230027
-1.07528	-1.44269e+08	1.42416	0.0415193	0.76342	AL354928.1	ENSG00000236643
-1.07528	-1.44269e+08	1.42416	0.0415193	0.76342	ZP1	ENSG00000149506
-1.07528	-1.44269e+08	1.42416	0.0415193	0.76342	CCL23	ENSG00000274736
-1.07528	-1.44269e+08	1.42416	0.0415193	0.76342	SOX18	ENSG00000203883
-1.0549	-1.44269e+08	1.42234	0.0415193	0.76342	HTD2	ENSG00000255154
-0.952989	-1.44269e+08	1.41493	0.0415193	0.76342	SLC35F1	ENSG00000196376
-0.952989	-1.44269e+08	1.41493	0.0415193	0.76342	TAAR1	ENSG00000146399
-0.952989	-1.44269e+08	1.41493	0.0415193	0.76342	EYA4	ENSG00000112319
-0.952989	-1.44269e+08	1.41493	0.0415193	0.76342	AC008080.4	ENSG00000236494
-0.952989	-1.44269e+08	1.41493	0.0415193	0.76342	ASB11	ENSG00000165192
-0.952989	-1.44269e+08	1.41493	0.0415193	0.76342	IGSF1	ENSG00000147255
-0.952989	-1.44269e+08	1.41493	0.0415193	0.76342	AC069503.1	ENSG00000255856
-0.952989	-1.44269e+08	1.41493	0.0415193	0.76342	AL008723.1	ENSG00000224050
-1.07989	-1.44269e+08	1.42476	0.0415193	0.76342	SH2D7	ENSG00000183476
-1.08499	-1.44269e+08	1.42536	0.0415193	0.76342	ABCA9	ENSG00000154258
-0.957841	-1.44269e+08	1.41566	0.0415193	0.76342	AC009226.1	ENSG00000223725
-0.957841	-1.44269e+08	1.41566	0.0415193	0.76342	AC105760.1	ENSG00000124835
-0.957841	-1.44269e+08	1.41566	0.0415193	0.76342	IQSEC3	ENSG00000120645
-0.957841	-1.44269e+08	1.41566	0.0415193	0.76342	AL121768.1	ENSG00000274492
-0.957841	-1.44269e+08	1.41566	0.0415193	0.76342	PLPPR3	ENSG00000129951
-0.957841	-1.44269e+08	1.41566	0.0415193	0.76342	LHB	ENSG00000104826
-1.06369	-1.44269e+08	1.42358	0.0415193	0.76342	KCNJ13	ENSG00000115474
-1.06369	-1.44269e+08	1.42358	0.0415193	0.76342	CDH10	ENSG00000040731
-1.07155	-1.44269e+08	1.42437	0.0415193	0.76342	ERICH3	ENSG00000178965
-1.07155	-1.44269e+08	1.42437	0.0415193	0.76342	FCGR1B	ENSG00000198019
-1.06874	-1.44269e+08	1.42432	0.0415193	0.76342	AC083805.1	ENSG00000245651
-0.963003	-1.44269e+08	1.41646	0.0415193	0.76342	AC104596.1	ENSG00000250326
-1.10619	-1.44269e+08	1.42821	0.0415193	0.76342	SMLR1	ENSG00000256162
-1.11941	-1.44269e+08	1.42978	0.0415193	0.76342	AL121990.1	ENSG00000223635
-1.11608	-1.44269e+08	1.42942	0.0415193	0.76342	AC084125.1	ENSG00000254578
-1.11136	-1.44269e+08	1.42894	0.0415193	0.76342	AC002398.2	ENSG00000267328
-1.07476	-1.44269e+08	1.42522	0.0415193	0.76342	HOGA1	ENSG00000241935
-1.11167	-1.44269e+08	1.42914	0.0415193	0.76342	SLC8A1-AS1	ENSG00000227028
-1.11167	-1.44269e+08	1.42914	0.0415193	0.76342	TP63	ENSG00000073282
-1.11167	-1.44269e+08	1.42914	0.0415193	0.76342	SCGB1A1	ENSG00000149021
-1.11687	-1.44269e+08	1.42975	0.0415193	0.76342	TMEM31	ENSG00000179363
-0.969658	-1.44269e+08	1.41754	0.0415193	0.76342	AL445309.1	ENSG00000272320
-1.13376	-1.44269e+08	1.43176	0.0415193	0.76342	AF121898.1	ENSG00000253500
-0.970703	-1.44269e+08	1.41771	0.0415193	0.76342	AC068987.2	ENSG00000260122
-1.13769	-1.44269e+08	1.43226	0.0415193	0.76342	VIT	ENSG00000205221
-1.13769	-1.44269e+08	1.43226	0.0415193	0.76342	C2CD6	ENSG00000155754
-1.13769	-1.44269e+08	1.43226	0.0415193	0.76342	AC187653.1	ENSG00000248767
-1.12682	-1.44269e+08	1.43096	0.0415193	0.76342	NIPAL4	ENSG00000172548
-1.12749	-1.44269e+08	1.43106	0.0415193	0.76342	ZBTB9	ENSG00000213588
-1.08106	-1.44269e+08	1.4262	0.0415193	0.76342	AC005695.1	ENSG00000262966
-1.14297	-1.44269e+08	1.433	0.0415193	0.76342	AGBL1	ENSG00000273540
-1.08315	-1.44269e+08	1.42653	0.0415193	0.76342	TBR1	ENSG00000136535
-1.14826	-1.44269e+08	1.43374	0.0415193	0.76342	RAD21L1	ENSG00000244588
-0.973775	-1.44269e+08	1.41822	0.0415193	0.76342	Z98257.1	ENSG00000227066
-0.973775	-1.44269e+08	1.41822	0.0415193	0.76342	KF459542.1	ENSG00000231880
-1.13399	-1.44269e+08	1.43204	0.0415193	0.76342	KLHL7-DT	ENSG00000230658
-1.12614	-1.44269e+08	1.43116	0.0415193	0.76342	LINC01372	ENSG00000235475
-1.13512	-1.44269e+08	1.43221	0.0415193	0.76342	ZNF534	ENSG00000198633
-1.15391	-1.44269e+08	1.43455	0.0415193	0.76342	ST8SIA6-AS1	ENSG00000204832
-1.14658	-1.44269e+08	1.43365	0.0415193	0.76342	AC096586.2	ENSG00000273369
-1.14658	-1.44269e+08	1.43365	0.0415193	0.76342	RETN	ENSG00000104918
-0.976461	-1.44269e+08	1.41868	0.0415193	0.76342	TNFSF8	ENSG00000106952
-1.15958	-1.44269e+08	1.43536	0.0415193	0.76342	AL161908.1	ENSG00000224842
-0.976854	-1.44269e+08	1.41874	0.0415193	0.76342	IL12A-AS1	ENSG00000244040
-1.15587	-1.44269e+08	1.43489	0.0415193	0.76342	FCN1	ENSG00000085265
-0.977018	-1.44269e+08	1.41877	0.0415193	0.76342	CDH16	ENSG00000166589
-1.09614	-1.44269e+08	1.42813	0.0415193	0.76342	AC023906.5	ENSG00000259712
-1.09655	-1.44269e+08	1.4282	0.0415193	0.76342	Z82173.1	ENSG00000230741
-1.16236	-1.44269e+08	1.43581	0.0415193	0.76342	FBXO40	ENSG00000163833
-1.16236	-1.44269e+08	1.43581	0.0415193	0.76342	LINC00566	ENSG00000261498
-1.09707	-1.44269e+08	1.42828	0.0415193	0.76342	AC034236.3	ENSG00000272265
-1.12605	-1.44269e+08	1.43136	0.0415193	0.76342	AC007998.2	ENSG00000267140
-1.16342	-1.44269e+08	1.43597	0.0415193	0.76342	SULT1A4	ENSG00000213648
-1.16692	-1.44269e+08	1.43645	0.0415193	0.76342	AC005482.1	ENSG00000233423
-1.16039	-1.44269e+08	1.43558	0.0415193	0.76342	AC010280.1	ENSG00000248359
-1.16039	-1.44269e+08	1.43558	0.0415193	0.76342	UPK1A	ENSG00000105668
-1.1743	-1.44269e+08	1.43753	0.0415193	0.76342	ITGAX	ENSG00000140678
-1.1743	-1.44269e+08	1.43753	0.0415193	0.76342	FPR1	ENSG00000171051
-1.17662	-1.44269e+08	1.43788	0.0415193	0.76342	AC007952.3	ENSG00000230197
-1.16933	-1.44269e+08	1.43688	0.0415193	0.76342	THBS4	ENSG00000113296
-1.17876	-1.44269e+08	1.4382	0.0415193	0.76342	OR3A2	ENSG00000221882
-1.17544	-1.44269e+08	1.43775	0.0415193	0.76342	AP004609.1	ENSG00000245869
-1.09436	-1.44269e+08	1.42837	0.0415193	0.76342	AC008543.1	ENSG00000197332
-1.18232	-1.44269e+08	1.43875	0.0415193	0.76342	PAQR9-AS1	ENSG00000241570
-1.15901	-1.44269e+08	1.43559	0.0415193	0.76342	AC105094.2	ENSG00000267175
-1.18412	-1.44269e+08	1.43901	0.0415193	0.76342	AC022182.2	ENSG00000254802
-1.17378	-1.44269e+08	1.43758	0.0415193	0.76342	LINC01553	ENSG00000235931
-1.09557	-1.44269e+08	1.42857	0.0415193	0.76342	AC100812.1	ENSG00000272192
-1.18995	-1.44269e+08	1.4399	0.0415193	0.76342	AC019171.1	ENSG00000269210
-1.19076	-1.44269e+08	1.44003	0.0415194	0.76342	CST6	ENSG00000175315
-1.1915	-1.44269e+08	1.44014	0.0415194	0.76342	AC010746.1	ENSG00000225979
-1.19074	-1.44269e+08	1.44005	0.0415194	0.76342	COL19A1	ENSG00000082293
-1.18977	-1.44269e+08	1.43992	0.0415194	0.76342	GRM7	ENSG00000196277
-0.986215	-1.44269e+08	1.42039	0.0415194	0.76342	OPRM1	ENSG00000112038
-1.19205	-1.44269e+08	1.44027	0.0415194	0.76342	AC007663.2	ENSG00000249923
-1.19919	-1.44269e+08	1.44135	0.0415194	0.76342	SLC12A3	ENSG00000070915
-1.18532	-1.44269e+08	1.43933	0.0415194	0.76342	AC027801.1	ENSG00000248954
-0.86121	-0.875492	3.77476	0.0417497	0.766394	MRI1	ENSG00000037757
-0.986778	-1.05064	2.42626	0.0419386	0.768599	ETV1	ENSG00000006468
-1.62808	-1.84587	1.9833	0.0423688	0.770906	MS4A1	ENSG00000156738
-1.01828	-1.08432	2.27682	0.0424673	0.770906	ZNF14	ENSG00000105708
-1.17204	-1.75337	1.66092	0.0427751	0.770906	CHST9	ENSG00000154080
-1.21171	-1.27562	2.76285	0.0429322	0.770906	HIST1H4E	ENSG00000276966
-1.10679	-1.41054	1.70203	0.0431089	0.770906	ZNF547	ENSG00000152433
-0.905397	-0.920597	3.72962	0.0432047	0.770906	PPM1K	ENSG00000163644
-1.162	-1.34981	1.94684	0.0432735	0.770906	LANCL3	ENSG00000147036
-1.09541	-2.73304	1.49172	0.0432827	0.770906	LRRC39	ENSG00000122477
-1.20731	-2.85037	1.50673	0.0432827	0.770906	CAPN14	ENSG00000214711
-1.34365	-3.01883	1.52113	0.0432827	0.770906	PLPPR5	ENSG00000117598
-1.26345	-2.93335	1.5055	0.0432827	0.770906	AP005205.2	ENSG00000266441
-0.755434	-2.32165	1.43952	0.0432827	0.770906	TDRD6	ENSG00000180113
-0.992953	-2.60119	1.47639	0.0432827	0.770906	LINC00659	ENSG00000228705
-1.18457	-2.82315	1.49795	0.0432827	0.770906	AC239800.3	ENSG00000263590
-1.13911	-2.77222	1.4803	0.0432827	0.770906	MUC15	ENSG00000169550
-1.00688	-2.63425	1.43497	0.0432827	0.770906	AC090186.1	ENSG00000272076
-1.02823	-2.67302	1.43395	0.0432827	0.770906	ZFHX4	ENSG00000091656
-1.10351	-2.73769	1.44857	0.0432827	0.770906	PYY	ENSG00000131096
-1.17354	-2.83931	1.45113	0.0432827	0.770906	AC001226.1	ENSG00000274898
-1.26898	-2.9292	1.48864	0.0432827	0.770906	GSTA3	ENSG00000174156
-1.15072	-2.79871	1.45123	0.0432827	0.770906	NEK10	ENSG00000163491
-1.3145	-3.00872	1.46643	0.0432827	0.770906	LINC00967	ENSG00000253138
-1.07213	-2.69975	1.44428	0.0432827	0.770906	KCND1	ENSG00000102057
-1.24239	-2.91185	1.46042	0.0432827	0.770906	GALNT14	ENSG00000158089
-0.948245	-2.53043	1.45749	0.0432827	0.770906	PRDM8	ENSG00000152784
-1.03549	-2.6468	1.48374	0.0432827	0.770906	TRAV13-2	ENSG00000211791
-1.39173	-3.08094	1.48035	0.0432827	0.770906	AC006148.1	ENSG00000242593
-1.40343	-3.09326	1.48194	0.0432827	0.770906	ZNF350-AS1	ENSG00000269235
-1.37758	-3.05064	1.51995	0.0432827	0.770906	AL451007.3	ENSG00000284188
-1.36468	-3.03117	1.50466	0.0432827	0.770906	ACTA1	ENSG00000143632
-1.09887	-2.7048	1.47988	0.0432827	0.770906	ROS1	ENSG00000047936
-1.22568	-2.85919	1.49017	0.0432827	0.770906	AC097662.1	ENSG00000236432
-1.39633	-3.09344	1.47801	0.0432827	0.770906	C12orf74	ENSG00000214215
-1.51428	-3.23993	1.48885	0.0432827	0.770906	AP001434.1	ENSG00000226012
-1.35907	-3.02224	1.47998	0.0432827	0.770906	XKRX	ENSG00000182489
-1.28773	-2.97353	1.46333	0.0432827	0.770906	FIGNL2	ENSG00000261308
-1.19206	-2.82683	1.46144	0.0432827	0.770906	LINC00691	ENSG00000224074
-1.40549	-3.06973	1.48633	0.0432827	0.770906	AC087521.2	ENSG00000246250
-1.35585	-3.03253	1.4754	0.0432827	0.770906	AL122125.1	ENSG00000277050
-1.57308	-3.30048	1.49696	0.0432827	0.770906	HCAR2	ENSG00000182782
-1.58561	-3.298	1.5023	0.0432827	0.770906	DNAJB13	ENSG00000187726
-0.971609	-1.00189	2.97043	0.0433503	0.771291	AC092279.1	ENSG00000268362
-1.11851	-1.32054	1.80181	0.0434353	0.771542	PAK5	ENSG00000101349
-1.27448	-1.47994	1.83562	0.0434353	0.771542	AC133550.2	ENSG00000261766
-1.09169	-1.2322	1.92106	0.0434565	0.771542	AC093677.2	ENSG00000269559
-1.11001	-1.38179	1.71422	0.0435535	0.772856	GLYATL1	ENSG00000166840
-1.15678	-1.25921	2.49976	0.0436682	0.774073	AC011498.4	ENSG00000267385
-1.14739	-1.43236	1.71338	0.0442581	0.783196	NEB	ENSG00000183091
-1.16545	-1.40804	1.90971	0.0447242	0.789038	C2orf54	ENSG00000172478
-0.905657	-0.926842	3.1515	0.0453559	0.797665	TEX49	ENSG00000257987
-0.95209	-1.4573	1.56417	0.0454637	0.799142	LINC02012	ENSG00000272989
-0.814224	-0.814917	7.8033	0.0457542	0.802333	CA9	ENSG00000107159
-0.93112	-0.964719	2.8995	0.0459594	0.805322	TPCN2	ENSG00000162341
-0.792995	-0.798883	4.88549	0.0460456	0.80599	SOX2	ENSG00000181449
-1.18942	-1.51909	1.69342	0.0462397	0.807758	CD79B	ENSG00000007312
-0.844949	-0.859139	3.68463	0.0463787	0.807758	CYP4X1	ENSG00000186377
-1.23424	-1.61168	1.74132	0.0464115	0.807758	GPR135	ENSG00000181619
-0.828298	-0.838438	4.00764	0.0464807	0.808543	IL1R1	ENSG00000115594
-1.58874	-1.79212	1.9152	0.0465067	0.808576	VCAN	ENSG00000038427
-1.04642	-1.10199	2.59523	0.0465464	0.808847	UAP1L1	ENSG00000197355
-1.09563	-1.58319	1.62853	0.0467944	0.812315	SEMA3G	ENSG00000010319
-0.800199	-0.80641	4.70512	0.0468623	0.813035	SHPRH	ENSG00000146414
-0.843308	-0.860669	3.37858	0.0468844	0.813035	RIPK3	ENSG00000129465
-1.05556	-1.12222	2.36214	0.0473341	0.819984	TET1	ENSG00000138336
-0.821331	-0.835692	3.70045	0.0473627	0.820056	DNMT3A	ENSG00000119772
-0.816923	-1.39493	1.4887	0.0480767	0.828995	PCDHB11	ENSG00000197479
-0.763065	-0.770942	4.40656	0.0481836	0.829986	C12orf65	ENSG00000130921
-1.05481	-1.32517	1.73795	0.0483297	0.831775	LINC00865	ENSG00000232229
-1.1161	-1.21075	2.22443	0.0486734	0.836704	MCM10	ENSG00000065328
-1.05643	-1.18073	1.99392	0.0490175	0.841326	ZNF112	ENSG00000062370
-1.19662	-1.43392	1.89535	0.049424	0.847435	LINC02009	ENSG00000283646
-0.807445	-0.812088	5.12824	0.0496319	0.85013	GPT2	ENSG00000166123
-1.1241	-1.4107	1.75725	0.0503064	0.858613	IL19	ENSG00000142224
-1.03631	-1.03843	6.66502	0.0504339	0.859985	MT1H	ENSG00000205358
-1.11869	-1.74218	1.65024	0.0505518	0.860685	FGF7	ENSG00000140285
-1.08391	-1.50673	1.65029	0.0509717	0.866003	AL021807.1	ENSG00000272468
-1.20575	-1.57454	1.72512	0.0510208	0.866398	LINC00243	ENSG00000214894
-0.986992	-1.01312	3.29703	0.0511802	0.868226	FGF13	ENSG00000129682
-0.805781	-0.813056	4.51118	0.0513348	0.869529	NEU1	ENSG00000204386
-0.840424	-0.849394	4.0277	0.0515998	0.872814	HIST2H2BE	ENSG00000184678
-1.11453	-1.32886	1.9683	0.0516068	0.872814	NAGS	ENSG00000161653
-1.11052	-1.21399	2.1833	0.0519157	0.874404	ZBTB49	ENSG00000168826
-0.80939	-1.52996	1.5237	0.0523253	0.876129	PALM2	ENSG00000243444
-0.947564	-0.986218	2.84334	0.0524114	0.877132	GIN1	ENSG00000145723
-0.863341	-0.886447	3.32867	0.0525144	0.87789	ZMAT1	ENSG00000166432
-0.960139	-1.18896	1.75917	0.0530013	0.878675	ZNF671	ENSG00000083814
-1.01351	-1.07811	2.38533	0.0533819	0.880681	RAB11FIP3	ENSG00000090565
-0.764524	-0.774496	3.99424	0.0533877	0.880681	PINK1	ENSG00000158828
-0.995566	-1.11071	2.15935	0.0534112	0.880681	LRRC37A2	ENSG00000238083
-1.10683	-1.17898	2.7841	0.0534477	0.880767	CTXND1	ENSG00000259417
-1.25929	-1.43163	2.04289	0.0536869	0.883489	GLYATL2	ENSG00000156689
-0.800773	-0.808491	4.45524	0.0537849	0.884074	GOLGA8A	ENSG00000175265
-0.905116	-1.63663	1.53819	0.0538015	0.884074	ZBTB20-AS4	ENSG00000242767
-0.814276	-0.821061	4.48672	0.0539382	0.885686	THSD4	ENSG00000187720
-1.16889	-1.20199	3.48148	0.0544811	0.891745	GPR155	ENSG00000163328
-1.16824	-1.35609	1.82656	0.0545758	0.89286	CSF1R	ENSG00000182578
-1.34716	-1.51	2.1546	0.0548321	0.896615	HIST2H2AA4	ENSG00000272196
-1.0776	-1.15926	2.3737	0.0552328	0.901365	AC106795.2	ENSG00000249684
-0.885425	-0.924821	2.68527	0.0553608	0.902621	ZNF354B	ENSG00000178338
-1.05996	-1.1778	2.0422	0.0554221	0.903181	WBP2NL	ENSG00000183066
-1.00425	-1.35861	1.64894	0.0555986	0.905178	GXYLT2	ENSG00000172986
-1.70359	-1.71735	5.17556	0.0562986	0.911366	DONSON	ENSG00000159147
-0.930345	-0.978291	2.47292	0.0566109	0.911366	GYG2	ENSG00000056998
-1.00982	-1.23737	1.75175	0.0566281	0.911366	VPS37D	ENSG00000176428
-0.983658	-0.992334	4.77437	0.0569489	0.911366	MT1A	ENSG00000205362
-1.24513	-2.30322	1.53622	0.0570376	0.911366	AC119403.1	ENSG00000253392
-1.04545	-2.0535	1.54443	0.0570376	0.911366	CKM	ENSG00000104879
-0.857859	-1.8343	1.48953	0.0570376	0.911366	MFAP3L	ENSG00000198948
-0.944686	-1.94541	1.48334	0.0570376	0.911366	AC013448.1	ENSG00000231189
-0.939272	-1.95573	1.45053	0.0570376	0.911366	AC004775.1	ENSG00000272203
-1.15839	-2.2113	1.50467	0.0570376	0.911366	CTRB1	ENSG00000168925
-1.14859	-2.19927	1.47409	0.0570376	0.911366	AC090912.2	ENSG00000266850
-1.13815	-2.16785	1.47979	0.0570376	0.911366	AL133523.1	ENSG00000258982
-1.06711	-2.0735	1.50036	0.0570376	0.911366	AC005899.7	ENSG00000278668
-1.14604	-2.18401	1.47753	0.0570376	0.911366	RNF217-AS1	ENSG00000236548
-1.11864	-2.15392	1.47268	0.0570376	0.911366	FAT4	ENSG00000196159
-1.23516	-2.27202	1.522	0.0570376	0.911366	RAET1G	ENSG00000203722
-1.35048	-2.42163	1.50434	0.0570376	0.911366	EFHD1	ENSG00000115468
-1.27437	-2.34439	1.53099	0.0570376	0.911366	C2orf40	ENSG00000119147
-1.24573	-2.26807	1.49895	0.0570376	0.911366	SSC5D	ENSG00000179954
-0.876473	-1.81618	1.50632	0.0570376	0.911366	CILP	ENSG00000138615
-1.24574	-2.28762	1.51483	0.0570376	0.911366	HIST1H2AK	ENSG00000275221
-1.36736	-2.41285	1.51296	0.0570376	0.911366	ST6GALNAC2	ENSG00000070731
-1.25473	-2.27444	1.52742	0.0570376	0.911366	AC008378.1	ENSG00000253172
-1.44624	-2.4934	1.52396	0.0570376	0.911366	AC093151.2	ENSG00000229901
-1.50415	-2.57236	1.56743	0.0570376	0.911366	CTLA4	ENSG00000163599
-0.841117	-0.866164	3.15835	0.0570763	0.911366	STYK1	ENSG00000060140
-0.992652	-1.04752	2.63894	0.0570928	0.911366	HOXC4	ENSG00000198353
-0.984984	-1.22513	1.68197	0.0571486	0.911388	GATA2	ENSG00000179348
-0.825182	-0.84106	3.4962	0.0575371	0.915843	GPX8	ENSG00000164294
-1.60846	-1.67514	2.88828	0.0579073	0.919552	CGA	ENSG00000135346
-1.11976	-1.2897	2.00923	0.0581197	0.922053	PTPRD	ENSG00000153707
-1.1285	-1.30995	1.82839	0.0582292	0.922917	EMG1	ENSG00000268439
-1.26058	-1.44733	1.84454	0.0582292	0.922917	IQCH	ENSG00000103599
-1.19083	-1.23907	2.83662	0.059579	0.93697	C2CD4A	ENSG00000198535
-0.801138	-0.820268	3.29256	0.0598671	0.93697	ZNF766	ENSG00000196214
-1.01356	-1.02228	4.88402	0.0599841	0.93697	TPM2	ENSG00000198467
-1.00071	-1.04997	2.8931	0.0603759	0.93697	RNLS	ENSG00000184719
-0.713606	-1.65534	1.50023	0.0606216	0.93697	AC010319.4	ENSG00000269481
-0.939521	-0.989955	2.47963	0.0608233	0.93697	LINC01355	ENSG00000261326
-0.917552	-0.948971	2.82314	0.0611088	0.93697	ABCG1	ENSG00000160179
-0.777285	-0.790608	3.75986	0.0614847	0.93697	ARHGEF10	ENSG00000104728
-0.994192	-1.06414	2.35244	0.0616973	0.93697	NAP1L5	ENSG00000177432
-1.07692	-1.21686	2.01652	0.0617178	0.93697	EMID1	ENSG00000186998
-1.36991	-1.57684	1.84766	0.0623432	0.93697	DLL1	ENSG00000198719
-1.42648	-1.63629	1.88445	0.0623432	0.93697	SEC16B	ENSG00000120341
-0.960332	-1.05074	2.14619	0.0626408	0.93697	NEBL-AS1	ENSG00000231920
-0.927911	-0.979627	2.43914	0.0626536	0.93697	ZFP30	ENSG00000120784
-1.04805	-1.33325	1.74008	0.0629833	0.93697	AC025171.2	ENSG00000215068
-1.1419	-1.4189	1.70545	0.0630877	0.93697	MARCH1	ENSG00000145416
-1.23036	-1.61941	1.66011	0.0631546	0.93697	ADH7	ENSG00000196344
-1.09374	-1.4617	1.61137	0.0631546	0.93697	SAMD15	ENSG00000100583
-1.33168	-1.72062	1.62177	0.0631546	0.93697	INHBB	ENSG00000163083
-1.49056	-1.87066	1.70411	0.0631546	0.93697	GJB6	ENSG00000121742
-0.984272	-1.30441	1.69272	0.063296	0.93697	GATA2-AS1	ENSG00000244300
-0.829455	-1.54331	1.53523	0.0634204	0.93697	DCAF4L1	ENSG00000182308
-0.978406	-1.70212	1.55414	0.0634204	0.93697	AC007666.1	ENSG00000236754
-1.01041	-1.76649	1.50732	0.0634204	0.93697	WWC2-AS2	ENSG00000251359
-0.877563	-1.58435	1.49666	0.0634204	0.93697	DLGAP3	ENSG00000116544
-1.05203	-1.80255	1.49148	0.0634204	0.93697	SPIN2A	ENSG00000147059
-0.997634	-1.72286	1.51054	0.0634204	0.93697	AL031768.1	ENSG00000272465
-1.07704	-1.83826	1.51918	0.0634204	0.93697	ADAP2	ENSG00000184060
-1.00138	-1.73792	1.48675	0.0634204	0.93697	GOLGA8Q	ENSG00000178115
-1.05694	-1.79887	1.49613	0.0634204	0.93697	AC008686.1	ENSG00000267633
-1.33771	-2.13656	1.52461	0.0634204	0.93697	AP002026.1	ENSG00000246090
-1.32116	-2.08556	1.56121	0.0634204	0.93697	C19orf81	ENSG00000235034
-1.33087	-2.11443	1.56573	0.0634204	0.93697	AC135178.5	ENSG00000269947
-1.36446	-2.1529	1.57522	0.0634204	0.93697	CSF3R	ENSG00000119535
-1.14486	-1.89193	1.52601	0.0634204	0.93697	ABCC12	ENSG00000140798
-1.32148	-2.09467	1.53305	0.0634204	0.93697	IL17D	ENSG00000172458
-1.14771	-1.86994	1.55595	0.0634204	0.93697	NAV2-AS3	ENSG00000254542
-1.05359	-1.78184	1.49842	0.0634204	0.93697	AC022167.1	ENSG00000259939
-1.47417	-2.28093	1.54377	0.0634204	0.93697	AFP	ENSG00000081051
-1.33038	-2.11705	1.57147	0.0634204	0.93697	AC006946.3	ENSG00000273442
-1.35635	-2.134	1.5545	0.0634204	0.93697	KIAA1024	ENSG00000169330
-1.16576	-1.90252	1.5555	0.0634204	0.93697	AC021504.1	ENSG00000267313
-1.29854	-2.06793	1.5469	0.0634205	0.93697	HIST1H3I	ENSG00000275379
-1.55177	-2.35957	1.5606	0.0634205	0.93697	FAM183A	ENSG00000186973
-0.696706	-0.701001	4.86381	0.0635342	0.93697	BEX4	ENSG00000102409
-0.980004	-1.09345	1.98705	0.0637498	0.93697	AC005041.1	ENSG00000159239
-1.11774	-1.22692	2.19127	0.0640327	0.93697	AC145124.1	ENSG00000255495
-1.022	-1.40727	1.68764	0.0644642	0.93697	OTX1	ENSG00000115507
-0.844053	-1.51566	1.53987	0.0645026	0.93697	SLFNL1-AS1	ENSG00000281207
-1.05535	-1.27493	1.81079	0.0646106	0.93697	ZNF235	ENSG00000159917
-0.976948	-1.00833	3.18482	0.064698	0.93697	AL031777.3	ENSG00000282988
-1.2164	-1.32809	2.06527	0.0648331	0.93697	FSTL1	ENSG00000163430
-0.912384	-1.29819	1.59639	0.0649485	0.93697	STARD9	ENSG00000159433
-1.15857	-1.59377	1.62178	0.0649485	0.93697	AP000866.1	ENSG00000245498
-1.14882	-1.58375	1.57322	0.0649485	0.93697	EVC	ENSG00000072840
-1.26576	-1.70254	1.59985	0.0649485	0.93697	AC009686.2	ENSG00000272264
-1.18174	-1.5992	1.60597	0.0649485	0.93697	ATP8B2	ENSG00000143515
-0.983657	-1.09799	2.03157	0.0652924	0.93697	GPRASP2	ENSG00000158301
-1.04384	-1.64389	1.50951	0.0658333	0.937146	AC004854.2	ENSG00000272768
-1.13883	-1.71911	1.5593	0.0658333	0.937146	AC013468.1	ENSG00000273240
-1.19729	-1.81867	1.56676	0.0658333	0.937146	CFAP99	ENSG00000206113
-1.25678	-1.86643	1.56855	0.0658333	0.937146	VAV3	ENSG00000134215
-1.20361	-1.79888	1.58806	0.0658333	0.937146	AC010719.1	ENSG00000270933
-1.03076	-1.60045	1.57986	0.0658333	0.937146	C6	ENSG00000039537
-1.409	-2.0523	1.56157	0.0658333	0.937146	AL022341.2	ENSG00000262528
-1.44684	-2.08964	1.56686	0.0658333	0.937146	AC005696.1	ENSG00000262050
-1.6738	-2.33894	1.60178	0.0658333	0.937146	SGCA	ENSG00000108823
-1.73401	-2.41461	1.60346	0.0658333	0.937146	IGHV1-69	ENSG00000211973
-1.55932	-2.1941	1.58913	0.0658333	0.937146	LRRC37A	ENSG00000176681
-0.758843	-0.768491	4.01994	0.065983	0.93787	ANKRD50	ENSG00000151458
-0.825347	-1.27764	1.53196	0.0660239	0.93787	IGSF10	ENSG00000152580
-1.25064	-1.76826	1.59465	0.0660239	0.93787	TMEM56-RWDD3	ENSG00000271092
-1.20011	-1.70535	1.57705	0.0660239	0.93787	SYCE2	ENSG00000161860
-0.926332	-0.979123	2.56704	0.0665815	0.94419	IYD	ENSG00000009765
-0.96253	-1.00409	2.8511	0.066652	0.944359	PWAR6	ENSG00000257151
-0.797516	-0.820385	3.11095	0.066706	0.944359	TUT1	ENSG00000149016
-0.870308	-0.896914	2.95525	0.067177	0.950224	GPRIN3	ENSG00000185477
-0.969224	-1.05452	2.17193	0.0675109	0.952938	AC012467.2	ENSG00000271976
-1.27276	-1.39091	2.24481	0.0678683	0.956287	TNC	ENSG00000041982
-0.784919	-0.788155	5.52652	0.0683729	0.961866	GADD45G	ENSG00000130222
-0.776536	-0.790871	3.4557	0.06924	0.970402	ZDHHC17	ENSG00000186908
-1.11812	-1.26842	1.88236	0.0698464	0.974826	LINC01550	ENSG00000246223
-0.98809	-1.11623	1.9022	0.0698918	0.975055	AL513548.1	ENSG00000261584
-1.09105	-1.3031	1.8237	0.0702854	0.979323	TFR2	ENSG00000106327
-0.993912	-1.0127	3.63771	0.0704433	0.980709	SOD3	ENSG00000109610
-0.986148	-1.0054	3.49295	0.0707097	0.981245	LRRC26	ENSG00000184709
-0.710969	-0.719377	4.3446	0.0707101	0.981245	ACSF2	ENSG00000167107
-0.832382	-0.873561	2.52802	0.0708233	0.981245	C2orf42	ENSG00000115998
-1.00129	-1.13726	1.95955	0.0711742	0.983941	AL445205.1	ENSG00000284928
-1.54011	-1.66578	2.45078	0.0713045	0.985337	PTCH2	ENSG00000117425
-1.99049	-2.08117	3.28101	0.0713697	0.98583	PRSS2	ENSG00000275896
-0.802794	-0.810119	4.44811	0.0714563	0.986489	HIST1H2BD	ENSG00000158373
-0.842338	-0.865464	3.17858	0.0714762	0.986489	ZBED3-AS1	ENSG00000250802
-0.789917	-0.796803	4.75858	0.0724439	0.996564	REC8	ENSG00000100918
-0.74438	-0.757423	3.61658	0.0726612	0.999144	ZNF414	ENSG00000133250
-0.968653	-1.21904	1.70261	0.0728179	1	LINC00571	ENSG00000223685
-1.11076	-1.50594	1.66553	0.072872	1	PSTPIP1	ENSG00000140368
-0.970036	-1.27582	1.66128	0.0730195	1	LINC02315	ENSG00000251363
-1.00542	-1.23691	1.76427	0.0733957	1	ANKRD24	ENSG00000089847
-0.864304	-0.897537	2.64495	0.074033	1	SCX	ENSG00000260428
-1.07806	-1.2337	2.11054	0.0746601	1	SLIT3	ENSG00000184347
-0.716645	-1.414	1.51868	0.0756553	1	EIF2S3B	ENSG00000180574
-0.922486	-0.996189	2.24403	0.0757129	1	FTCDNL1	ENSG00000226124
-0.896122	-1.8679	1.54465	0.0760204	1	TDRD9	ENSG00000156414
-1.15176	-1.21547	2.66701	0.0761913	1	AL078639.1	ENSG00000281508
-0.984267	-1.12915	1.97651	0.0763831	1	ZNF415	ENSG00000170954
-0.806933	-0.829395	3.07089	0.0765838	1	EXOC3L4	ENSG00000205436
-0.769902	-0.786744	3.27921	0.0773224	1	ELMOD3	ENSG00000115459
-1.01279	-1.11417	2.08775	0.0779064	1	AC110769.2	ENSG00000270019
-0.983433	-1.20424	1.73876	0.0781851	1	ZNF311	ENSG00000197935
-1.23664	-1.47775	1.72532	0.0781851	1	AC093627.5	ENSG00000242474
-0.761173	-0.770254	4.00581	0.0782565	1	FUT1	ENSG00000174951
-0.846867	-0.877892	3.0363	0.0782768	1	PROC	ENSG00000115718
-0.758999	-0.761693	5.94211	0.0783182	1	CRNDE	ENSG00000245694
-0.927076	-1.06734	2.00628	0.078696	1	DANT2	ENSG00000235244
-0.913462	-1.08331	1.87106	0.0788364	1	TRMT9B	ENSG00000250305
-0.960817	-1.19707	1.74551	0.0791574	1	THSD7A	ENSG00000005108
-0.84768	-0.852022	5.35583	0.0798624	1	C2CD4B	ENSG00000205502
-1.0544	-1.18864	1.92557	0.080228	1	GRIN2B	ENSG00000273079
-1.0232	-1.25591	1.80621	0.0803865	1	AC026202.2	ENSG00000233912
-0.984388	-1.15881	1.88972	0.0803878	1	C11orf65	ENSG00000166323
-0.971616	-0.976345	5.34642	0.0805404	1	C4orf48	ENSG00000243449
-0.899632	-0.937758	2.85518	0.0805746	1	PDGFD	ENSG00000170962
-0.98297	-1.09099	2.11292	0.0807798	1	PPP5D1	ENSG00000230510
-0.851602	-1.39372	1.58157	0.0816478	1	AC009318.3	ENSG00000274315
-0.96658	-1.1157	1.86612	0.0816987	1	AL117336.3	ENSG00000271335
-0.707436	-0.716899	3.92081	0.0817258	1	ZNF83	ENSG00000167766
-0.936751	-1.07708	1.85194	0.0818167	1	C1orf216	ENSG00000142686
-0.755736	-0.769457	3.61907	0.0818438	1	HACD1	ENSG00000165996
-0.769201	-0.784877	3.31365	0.0819574	1	SLC22A3	ENSG00000146477
-0.808937	-0.837952	3.02373	0.0819597	1	ZNF700	ENSG00000196757
-0.769311	-0.799603	2.94272	0.0823503	1	ZNF347	ENSG00000197937
-0.971915	-1.18438	1.77673	0.0826961	1	AL162274.2	ENSG00000277959
-1.5116	-1.65178	1.89207	0.0833298	1	PTGDS	ENSG00000107317
-0.815483	-0.859132	2.57478	0.0833661	1	ZNF283	ENSG00000167637
-0.995411	-1.02318	3.35953	0.0833686	1	KRT15	ENSG00000171346
-0.887967	-0.990059	2.07697	0.0835181	1	AC012485.3	ENSG00000283635
-0.69062	-0.691614	7.08189	0.0837796	1	PIK3C2G	ENSG00000139144
-1.00093	-1.26082	1.71753	0.0837834	1	AC009088.1	ENSG00000260060
-1.00108	-1.18399	1.91171	0.0840272	1	STARD4-AS1	ENSG00000246859
-1.00177	-1.1046	2.37495	0.0840443	1	PYGL	ENSG00000100504
-0.807325	-1.2562	1.56302	0.0845243	1	MOGAT1	ENSG00000124003
-0.903154	-0.963422	2.61258	0.0849043	1	RANBP17	ENSG00000204764
-1.08761	-1.34366	1.75183	0.0849174	1	ZNF582-AS1	ENSG00000267454
-0.800199	-0.835372	2.68656	0.0851586	1	FANK1	ENSG00000203780
-1.02831	-1.09111	2.29402	0.0853276	1	ITGA1	ENSG00000213949
-0.790332	-0.818754	2.82342	0.0854049	1	TTC23	ENSG00000103852
-0.698073	-1.64208	1.51363	0.0859779	1	AL161729.3	ENSG00000271384
-0.939032	-1.00812	2.19123	0.0863476	1	AL118558.3	ENSG00000271780
-1.04975	-1.20718	1.78276	0.0864698	1	ZNF596	ENSG00000172748
-0.962768	-1.01932	2.66877	0.0865652	1	HIST1H1D	ENSG00000124575
-0.855075	-0.898565	2.55574	0.087195	1	ZNF77	ENSG00000175691
-0.913919	-1.00067	2.29085	0.0872288	1	EGFL6	ENSG00000198759
-0.890104	-0.925171	2.74793	0.0872716	1	ZNF526	ENSG00000167625
-1.61619	-1.64021	4.40953	0.0873059	1	ATP4A	ENSG00000105675
-1.0169	-1.03858	3.75165	0.0873302	1	RHOBTB3	ENSG00000164292
-0.89571	-0.987412	2.05422	0.0888803	1	ZNF461	ENSG00000197808
-0.733188	-0.746796	3.38916	0.0891089	1	CEP192	ENSG00000101639
-0.862271	-0.880731	3.2459	0.089972	1	GABRB3	ENSG00000166206
-0.672006	-0.678034	4.41493	0.0900455	1	PIGBOS1	ENSG00000225973
-0.935347	-1.1183	1.82247	0.0900981	1	AC008467.1	ENSG00000249476
-0.791481	-0.811356	3.35455	0.0906801	1	AC022613.1	ENSG00000256802
-1.04896	-1.42271	1.67168	0.0906866	1	AC231981.1	ENSG00000235078
-1.05284	-1.16331	2.11049	0.0909465	1	FADS2	ENSG00000134824
-0.775748	-1.46751	1.54356	0.0912038	1	AC112484.3	ENSG00000261159
-0.795596	-1.31201	1.54488	0.0920072	1	AL031587.3	ENSG00000272582
-0.930386	-1.14931	1.83527	0.0923471	1	RIMS1	ENSG00000079841
-0.992163	-1.26049	1.67159	0.09253	1	AC009053.2	ENSG00000261079
-0.97735	-1.22693	1.68743	0.09253	1	AC005253.1	ENSG00000268030
-1.22544	-1.52083	1.71245	0.09253	1	SOX17	ENSG00000164736
-0.812505	-0.861966	2.43009	0.09278	1	ZNF527	ENSG00000189164
-0.67455	-0.682585	4.05839	0.0929589	1	ING4	ENSG00000111653
-0.742047	-0.762735	3.09948	0.0931826	1	NVL	ENSG00000143748
-0.873315	-1.02504	1.7987	0.0934215	1	AL359513.1	ENSG00000278238
-1.05013	-1.23492	1.71767	0.0935709	1	AL590560.2	ENSG00000272668
-1.02855	-1.30851	1.76749	0.0938403	1	CDH13	ENSG00000140945
-0.809203	-0.841537	2.96069	0.0939806	1	BHMT	ENSG00000145692
-0.735991	-0.751796	3.34259	0.0939843	1	NDUFAF5	ENSG00000101247
-0.704946	-0.713812	3.92918	0.0942011	1	FBXL13	ENSG00000161040
-0.826364	-0.871305	2.71199	0.0942685	1	LINC00847	ENSG00000245060
-1.00356	-1.25518	1.83839	0.0946315	1	MIR503HG	ENSG00000223749
-0.714431	-0.729487	3.39237	0.0948546	1	TSEN2	ENSG00000154743
-0.667002	-0.673031	4.41749	0.0953004	1	HRAS	ENSG00000174775
-0.888535	-0.931595	2.81423	0.0954545	1	SMPD4	ENSG00000136699
-1.03878	-1.07937	2.8235	0.0958326	1	BASP1	ENSG00000176788
-1.47854	-1.79643	2.04703	0.0960074	1	B4GALNT2	ENSG00000167080
-1.02151	-1.24099	1.75935	0.0967276	1	TRIM58	ENSG00000162722
-0.848257	-0.889075	2.70466	0.09717	1	RDH12	ENSG00000139988
-0.866355	-0.972705	1.90381	0.0980142	1	UFSP1	ENSG00000176125
-0.970635	-1.27086	1.7032	0.0981147	1	NANOG	ENSG00000111704
-0.843861	-0.890427	2.52343	0.0984308	1	IL11RA	ENSG00000137070
-0.963229	-1.08629	1.91518	0.0988995	1	LINC01336	ENSG00000250889
-0.961456	-1.09017	1.90547	0.0995714	1	FCHO1	ENSG00000130475
-0.7249	-0.738584	3.66397	0.099582	1	ZNF844	ENSG00000223547
-0.897175	-0.912835	3.27191	0.099957	1	CALD1	ENSG00000122786
-0.804251	-0.855686	2.36665	0.100081	1	HSD17B1	ENSG00000108786
-0.917112	-1.00409	2.23102	0.100269	1	PPP1R3C	ENSG00000119938
-0.799889	-0.81279	3.79937	0.1003	1	DNAJB4	ENSG00000162616
-1.053	-1.15557	2.25818	0.100431	1	FP565260.1	ENSG00000275464
-0.749515	-0.782163	2.60129	0.100493	1	WDR35	ENSG00000118965
-0.813961	-1.16715	1.54669	0.100949	1	ZNF781	ENSG00000196381
-1.02341	-1.12587	2.23612	0.101258	1	MYLK	ENSG00000065534
-0.939076	-1.47947	1.6138	0.10131	1	TDRD1	ENSG00000095627
-0.897624	-1.11417	1.70295	0.101623	1	AC011374.2	ENSG00000272112
-0.862406	-1.01314	1.83374	0.101775	1	MESP1	ENSG00000166823
-0.858869	-0.914091	2.45372	0.101907	1	CLCN4	ENSG00000073464
-0.781714	-0.801686	3.56866	0.102103	1	SLC16A10	ENSG00000112394
-0.91924	-1.01001	2.15739	0.102235	1	ZNF594	ENSG00000180626
-0.855157	-0.893532	2.54112	0.102322	1	GPR39	ENSG00000183840
-0.784551	-0.815629	2.77672	0.102331	1	LOXL1-AS1	ENSG00000261801
-0.856677	-0.911719	2.40092	0.102388	1	ZNF510	ENSG00000081386
-0.756728	-0.784938	2.96769	0.102742	1	TADA2A	ENSG00000276234
-0.647603	-0.654936	4.2165	0.103405	1	TMEM192	ENSG00000170088
-0.818173	-0.824464	4.83812	0.103496	1	GOLGA8B	ENSG00000215252
-0.844701	-0.886161	2.63142	0.103723	1	ZNF141	ENSG00000131127
-0.722005	-0.735429	3.74069	0.103825	1	IHH	ENSG00000163501
-0.695878	-0.709247	3.41009	0.103882	1	SCYL3	ENSG00000000457
-0.92856	-1.20684	1.69368	0.104084	1	SPRED3	ENSG00000188766
-0.651702	-0.657801	4.38393	0.104308	1	CDKN1B	ENSG00000111276
-0.67952	-0.68349	5.13517	0.104321	1	GCHFR	ENSG00000137880
-0.755683	-0.780961	3.06033	0.104329	1	ZNF771	ENSG00000179965
-0.825465	-0.884759	2.29192	0.104538	1	ZNF616	ENSG00000204611
-0.936608	-1.05283	1.92093	0.105003	1	CWH43	ENSG00000109182
-0.922893	-1.05124	2.00845	0.106039	1	ZNF324B	ENSG00000249471
-0.99746	-1.34796	1.6629	0.106182	1	SLC6A16	ENSG00000063127
-1.10632	-1.47355	1.63026	0.106182	1	LINC01358	ENSG00000237352
-0.93199	-1.24122	1.64123	0.106182	1	HRASLS5	ENSG00000168004
-1.11618	-1.20725	2.05477	0.10707	1	NOTCH4	ENSG00000204301
-0.892311	-1.16939	1.7144	0.107332	1	ARTN	ENSG00000117407
-0.938713	-1.07537	1.93846	0.107405	1	AC092123.1	ENSG00000261118
-0.712289	-0.733362	3.17856	0.108346	1	MICAL2	ENSG00000133816
-0.899508	-2.40838	1.47523	0.108499	1	AC021755.3	ENSG00000275636
-0.759677	-2.23356	1.45899	0.108499	1	NOX4	ENSG00000086991
-0.990151	-2.50439	1.48376	0.108499	1	SPOCK1	ENSG00000152377
-0.798197	-2.26853	1.45897	0.108499	1	TMEM178B	ENSG00000261115
-0.843948	-2.31948	1.46861	0.108499	1	GLIS3-AS1	ENSG00000237009
-0.667507	-2.10661	1.43676	0.108499	1	U47924.1	ENSG00000271969
-0.886286	-2.36318	1.47687	0.108499	1	PIK3CG	ENSG00000105851
-0.768723	-2.23456	1.44813	0.108499	1	AP002433.1	ENSG00000255467
-0.80446	-2.2722	1.45269	0.108499	1	AL355870.1	ENSG00000233256
-0.918576	-2.41835	1.46298	0.108499	1	AL499627.2	ENSG00000272050
-0.720072	-2.18258	1.4156	0.108499	1	AC129507.4	ENSG00000262920
-1.01783	-2.53142	1.48634	0.108499	1	ZFPM2	ENSG00000169946
-0.741467	-2.22147	1.41457	0.108499	1	AC004969.1	ENSG00000238358
-0.953247	-2.45763	1.46694	0.108499	1	LINC00470	ENSG00000132204
-0.852492	-2.32277	1.45289	0.108499	1	SHE	ENSG00000169291
-0.801535	-2.27171	1.42614	0.108499	1	LINC01094	ENSG00000251442
-0.801535	-2.27171	1.42614	0.108499	1	AP001922.5	ENSG00000255326
-0.844913	-2.34698	1.42392	0.108499	1	P2RY8	ENSG00000182162
-0.750641	-2.19112	1.44441	0.108499	1	LINC02109	ENSG00000259786
-0.912938	-2.42139	1.4327	0.108499	1	USH2A	ENSG00000042781
-0.870968	-2.37447	1.42711	0.108499	1	AC009720.1	ENSG00000246640
-0.854143	-2.34024	1.42874	0.108499	1	NOXRED1	ENSG00000165555
-0.843449	-2.3152	1.43148	0.108499	1	AC022558.2	ENSG00000259805
-0.865431	-2.35158	1.43029	0.108499	1	AC005009.2	ENSG00000233073
-1.01133	-2.54414	1.44084	0.108499	1	AL033381.2	ENSG00000270937
-0.882101	-2.36783	1.43276	0.108499	1	AC022706.1	ENSG00000267364
-0.995994	-2.50057	1.47305	0.108499	1	AC036108.3	ENSG00000261616
-0.935697	-2.43238	1.46627	0.108499	1	AC123912.4	ENSG00000268555
-0.979894	-2.49195	1.4413	0.108499	1	CD244	ENSG00000122223
-1.11511	-2.6787	1.45014	0.108499	1	LINC02512	ENSG00000251061
-1.01066	-2.52653	1.44465	0.108499	1	SPATA32	ENSG00000184361
-0.962758	-2.4603	1.44322	0.108499	1	PHF21B	ENSG00000056487
-1.0358	-2.56886	1.44426	0.108499	1	LINC01962	ENSG00000248473
-1.03252	-2.54436	1.48446	0.108499	1	AP001107.4	ENSG00000254461
-1.13985	-2.67706	1.4609	0.108499	1	ADGRD1	ENSG00000111452
-0.900231	-2.38486	1.43569	0.108499	1	AL049795.1	ENSG00000224066
-1.01804	-2.54699	1.44289	0.108499	1	AC007364.1	ENSG00000231969
-1.17484	-2.7269	1.46149	0.108499	1	AC090260.1	ENSG00000260988
-1.17539	-2.715	1.46542	0.108499	1	AC067735.1	ENSG00000257718
-1.1291	-2.67474	1.45641	0.108499	1	AC091736.1	ENSG00000273219
-1.03845	-2.55366	1.44883	0.108499	1	MDS2	ENSG00000197880
-1.02588	-2.52711	1.45122	0.108499	1	AC007292.3	ENSG00000269807
-0.90493	-2.38916	1.4365	0.108499	1	AC104984.6	ENSG00000266987
-1.1238	-2.65607	1.45974	0.108499	1	WNK3	ENSG00000196632
-1.03874	-2.54547	1.47604	0.108499	1	SLC22A8	ENSG00000149452
-1.06766	-2.58356	1.45272	0.108499	1	ACSM6	ENSG00000173124
-1.03225	-2.56177	1.44481	0.108499	1	AC114811.2	ENSG00000260641
-1.09008	-2.62342	1.45186	0.108499	1	AC020907.3	ENSG00000269303
-1.07914	-2.60548	1.45476	0.108499	1	AP005482.1	ENSG00000260302
-1.16947	-2.73356	1.4579	0.108499	1	ANGPTL6	ENSG00000130812
-1.05583	-2.55713	1.45537	0.108499	1	CYP4F22	ENSG00000171954
-1.06527	-2.59767	1.44869	0.108499	1	CALHM5	ENSG00000178033
-1.23842	-2.80995	1.46604	0.108499	1	IL21R-AS1	ENSG00000259954
-1.19897	-2.76397	1.46188	0.108499	1	LINC00664	ENSG00000268658
-1.10829	-2.61807	1.48158	0.108499	1	AC132938.1	ENSG00000260011
-1.07689	-2.58519	1.48108	0.108499	1	AC007823.1	ENSG00000260743
-1.1906	-2.73938	1.46449	0.108499	1	RBM20	ENSG00000203867
-1.01949	-2.53311	1.4893	0.108499	1	DEPDC7	ENSG00000121690
-1.15134	-2.68418	1.46355	0.108499	1	GRIK5	ENSG00000105737
-1.0799	-2.59531	1.45458	0.108499	1	ASB16	ENSG00000161664
-1.10999	-2.64271	1.45482	0.108499	1	TMEM89	ENSG00000183396
-1.20513	-2.76991	1.46283	0.108499	1	GFI1B	ENSG00000165702
-1.14136	-2.68653	1.45836	0.108499	1	AC116667.1	ENSG00000271009
-1.26754	-2.83993	1.46995	0.108499	1	AC106712.1	ENSG00000241280
-1.21369	-2.77832	1.46409	0.108499	1	SPINT3	ENSG00000101446
-1.26594	-2.82116	1.47363	0.108499	1	LINC02266	ENSG00000272727
-1.26706	-2.82226	1.4738	0.108499	1	AC040173.1	ENSG00000263257
-1.21013	-2.77868	1.46279	0.108499	1	F2RL3	ENSG00000127533
-1.30459	-2.87724	1.47503	0.108499	1	LHX5	ENSG00000089116
-1.23251	-2.77199	1.47356	0.108499	1	WFDC12	ENSG00000168703
-1.09807	-2.61266	1.45736	0.108499	1	AC078923.1	ENSG00000258077
-1.26135	-2.83167	1.4696	0.108499	1	AC100793.4	ENSG00000273650
-1.26877	-2.80935	1.4783	0.108499	1	SPRR2F	ENSG00000244094
-1.31214	-2.88462	1.47612	0.108499	1	CLDN22	ENSG00000177300
-1.25661	-2.79675	1.47675	0.108499	1	C22orf42	ENSG00000205856
-1.28907	-2.84378	1.47697	0.108499	1	VN1R1	ENSG00000178201
-1.3075	-2.86184	1.47958	0.108499	1	AC005670.2	ENSG00000262633
-1.33082	-2.90253	1.47887	0.108499	1	PIK3R5	ENSG00000141506
-0.654891	-0.660393	4.42144	0.109029	1	DENND2D	ENSG00000162777
-0.885328	-1.04563	1.79801	0.109155	1	ZBTB20-AS2	ENSG00000241295
-0.719291	-0.744954	3.04893	0.109424	1	NIN	ENSG00000100503
-1.04448	-1.28147	1.85573	0.109695	1	MPDZ	ENSG00000107186
-0.651693	-0.65347	6.01484	0.11051	1	PTMS	ENSG00000159335
-0.693489	-0.704494	3.82102	0.110604	1	PPP1R12B	ENSG00000077157
-0.781223	-0.831266	2.3756	0.110686	1	CCDC121	ENSG00000176714
-0.922012	-1.10762	1.76663	0.110854	1	SV2C	ENSG00000122012
-1.25338	-1.48372	1.70945	0.110946	1	RRS1-AS1	ENSG00000246145
-0.801195	-0.856408	2.48686	0.111065	1	PLEKHG4B	ENSG00000153404
-0.921064	-0.951471	2.80913	0.111703	1	MAMDC4	ENSG00000177943
-0.812693	-0.854022	2.53772	0.111831	1	PACRG	ENSG00000112530
-0.865365	-0.944648	2.3385	0.112	1	ZNF681	ENSG00000196172
-0.809417	-0.835522	3.38034	0.112108	1	FSIP2	ENSG00000188738
-0.91701	-0.983502	2.29693	0.112355	1	AC083843.3	ENSG00000259820
-0.873792	-1.24354	1.61987	0.112501	1	RNF31	ENSG00000092098
-0.856465	-1.23441	1.57531	0.112501	1	AC022929.2	ENSG00000274281
-1.11402	-1.52197	1.57537	0.112501	1	SMIM10L2A	ENSG00000178947
-1.06015	-1.44929	1.6185	0.112501	1	CHRM3-AS2	ENSG00000233355
-0.97377	-1.35163	1.60967	0.112501	1	ADAM12	ENSG00000148848
-1.30326	-1.72031	1.60054	0.112501	1	KIF21B	ENSG00000116852
-0.726387	-0.746049	3.13232	0.113182	1	ASPA	ENSG00000108381
-0.664412	-0.673124	3.79187	0.113294	1	SLC16A5	ENSG00000170190
-0.795341	-0.847648	2.30073	0.113677	1	ZNF396	ENSG00000186496
-0.652398	-0.659811	4.06413	0.113691	1	GPALPP1	ENSG00000133114
-0.792845	-0.848608	2.35331	0.11448	1	ZNF615	ENSG00000197619
-0.83379	-0.877674	2.35775	0.114495	1	PREX1	ENSG00000124126
-0.741627	-0.778245	2.54	0.114963	1	RWDD2A	ENSG00000013392
-0.62521	-0.629807	4.81405	0.115368	1	TFCP2L1	ENSG00000115112
-1.36222	-1.60316	1.93995	0.115696	1	EGOT	ENSG00000235947
-1.27203	-1.4336	2.03997	0.11578	1	SPIB	ENSG00000269404
-0.855344	-0.946473	1.9746	0.115862	1	ZNF17	ENSG00000186272
-0.883736	-1.25782	1.64758	0.115883	1	ITGBL1	ENSG00000198542
-0.624403	-0.629542	4.50137	0.116225	1	UBR2	ENSG00000024048
-0.63773	-0.645083	4.20548	0.116686	1	THUMPD2	ENSG00000138050
-0.821636	-0.860476	2.41432	0.116734	1	MGAT3	ENSG00000128268
-0.938256	-1.11225	1.81225	0.116994	1	AL022069.1	ENSG00000261420
-0.699366	-0.699566	9.32888	0.118339	1	HSPA1A	ENSG00000204389
-0.66392	-0.672412	4.0095	0.118386	1	ZNF302	ENSG00000089335
-0.731619	-0.760549	2.78658	0.118405	1	MMAA	ENSG00000151611
-0.851608	-1.29333	1.51585	0.118623	1	LINC01342	ENSG00000223823
-0.962727	-1.43044	1.5243	0.118623	1	AC103957.2	ENSG00000254153
-0.83423	-1.25553	1.58387	0.118623	1	AC104590.1	ENSG00000259251
-0.810086	-1.22949	1.57316	0.118623	1	GPC2	ENSG00000213420
-1.23581	-1.71048	1.60335	0.118623	1	DPP6	ENSG00000130226
-0.917627	-1.3455	1.56806	0.118623	1	AL359715.2	ENSG00000260645
-1.01023	-1.4554	1.58549	0.118623	1	PDE8B	ENSG00000113231
-0.937363	-1.35557	1.62569	0.118623	1	HIST1H4B	ENSG00000278705
-1.01681	-1.44606	1.61644	0.118623	1	KLKB1	ENSG00000164344
-0.686635	-0.700364	3.50686	0.119377	1	GLI4	ENSG00000250571
-0.856343	-1.05658	1.7711	0.119608	1	ZNF564	ENSG00000249709
-0.743538	-0.772286	2.90703	0.11984	1	ZNF212	ENSG00000170260
-1.03686	-1.21703	2.10212	0.120234	1	LY6K	ENSG00000160886
-0.856245	-0.923096	2.19578	0.120833	1	SLC2A6	ENSG00000160326
-0.775624	-0.822921	2.30547	0.121047	1	RPS6KA6	ENSG00000072133
-0.755722	-0.784146	2.88532	0.121294	1	KBTBD12	ENSG00000187715
-1.20735	-1.49348	2.02279	0.121572	1	KCNJ16	ENSG00000153822
-0.954641	-1.15284	1.81315	0.121645	1	ERVMER34-1	ENSG00000226887
-0.812416	-1.11271	1.73615	0.121682	1	SEMA3E	ENSG00000170381
-0.611927	-0.614534	5.43911	0.122096	1	ACSS1	ENSG00000154930
-0.628119	-0.631283	5.13902	0.122225	1	FAM174B	ENSG00000185442
-0.771476	-0.806547	2.77362	0.122512	1	DBN1	ENSG00000113758
-0.749918	-0.820789	2.14996	0.122562	1	USP46-AS1	ENSG00000248866
-0.803018	-0.913699	1.86135	0.122625	1	NT5M	ENSG00000205309
-0.669251	-0.681553	3.70889	0.122904	1	LINC01106	ENSG00000175772
-0.903203	-1.05213	1.9052	0.123283	1	LENG8-AS1	ENSG00000226696
-0.833667	-0.947126	1.94344	0.123327	1	AC102953.2	ENSG00000273230
-0.852022	-0.931989	2.09523	0.123397	1	SCARF1	ENSG00000074660
-0.72764	-1.23458	1.55222	0.123897	1	AC090673.1	ENSG00000197301
-0.808244	-1.3084	1.56582	0.123897	1	NHLH1	ENSG00000171786
-0.926377	-1.47391	1.50116	0.123897	1	SNRK-AS1	ENSG00000234617
-0.992537	-1.53515	1.51493	0.123897	1	SH2D3C	ENSG00000095370
-0.982958	-1.50163	1.55945	0.123897	1	LINC02435	ENSG00000251526
-1.05182	-1.58815	1.52602	0.123897	1	OGDHL	ENSG00000197444
-1.12109	-1.69459	1.524	0.123897	1	AL121992.1	ENSG00000237301
-1.08365	-1.63761	1.57036	0.123897	1	AC004908.3	ENSG00000273402
-1.21959	-1.78444	1.59639	0.123897	1	LINC02551	ENSG00000254842
-1.33169	-1.91857	1.5576	0.123897	1	AC087294.1	ENSG00000235530
-1.26711	-1.85255	1.58919	0.123897	1	RFTN1	ENSG00000131378
-1.32175	-1.90393	1.55677	0.123897	1	AC073352.1	ENSG00000272662
-1.16038	-1.22898	2.28385	0.124163	1	ACKR1	ENSG00000213088
-0.78365	-0.984502	1.68022	0.124309	1	CYP7B1	ENSG00000172817
-0.715953	-1.62183	1.48205	0.124589	1	AC093388.1	ENSG00000272979
-0.896817	-1.84772	1.49996	0.124589	1	NCOA7-AS1	ENSG00000232131
-0.599454	-1.4942	1.46145	0.124589	1	AL731566.1	ENSG00000273891
-0.688658	-1.576	1.47607	0.124589	1	AL158151.4	ENSG00000268707
-0.892657	-1.83812	1.49444	0.124589	1	WDR49	ENSG00000174776
-0.826707	-1.73808	1.49061	0.124589	1	TCP10L	ENSG00000242220
-0.512839	-1.35787	1.44817	0.124589	1	AC120036.4	ENSG00000255366
-0.640709	-1.49078	1.48006	0.124589	1	DNM1P35	ENSG00000246877
-0.932186	-1.87458	1.50259	0.124589	1	LINC02005	ENSG00000242741
-0.640179	-1.51133	1.4356	0.124589	1	AC022079.2	ENSG00000278733
-0.727631	-1.61551	1.44404	0.124589	1	FAM171A2	ENSG00000161682
-0.862253	-1.76388	1.51281	0.124589	1	FRMPD2	ENSG00000170324
-0.99109	-1.93307	1.50479	0.124589	1	IGLL1	ENSG00000128322
-1.08616	-2.03706	1.52605	0.124589	1	HAL	ENSG00000084110
-0.931501	-1.86744	1.46032	0.124589	1	AP000223.1	ENSG00000260583
-1.03909	-1.99624	1.47113	0.124589	1	AC124657.1	ENSG00000254532
-0.991223	-1.9502	1.46122	0.124589	1	RASGEF1A	ENSG00000198915
-1.1278	-2.11879	1.47679	0.124589	1	AP000802.1	ENSG00000247416
-1.07287	-2.03514	1.4757	0.124589	1	AC025575.2	ENSG00000258053
-1.06526	-2.04446	1.46827	0.124589	1	AL033528.2	ENSG00000236528
-1.02766	-1.96265	1.49827	0.124589	1	AP003721.1	ENSG00000256196
-0.933037	-1.86332	1.46127	0.124589	1	WDR93	ENSG00000140527
-1.10626	-2.06944	1.48036	0.124589	1	HOXD1	ENSG00000128645
-1.04486	-1.99033	1.49723	0.124589	1	AC078883.3	ENSG00000232788
-1.17648	-2.15251	1.48996	0.124589	1	AC064807.4	ENSG00000272024
-1.14173	-2.11305	1.50537	0.124589	1	CD33	ENSG00000105383
-0.973529	-1.90435	1.50859	0.124589	1	KCNQ5	ENSG00000185760
-1.10026	-2.06535	1.48115	0.124589	1	AL451074.2	ENSG00000224358
-1.27644	-2.28898	1.49294	0.124589	1	AL121992.3	ENSG00000272510
-1.25252	-2.23372	1.50004	0.124589	1	AC012317.1	ENSG00000261583
-0.960003	-1.86418	1.51336	0.124589	1	AP002761.3	ENSG00000257038
-0.974765	-1.88434	1.52778	0.124589	1	ADGRF4	ENSG00000153294
-0.733684	-1.58326	1.50249	0.124589	1	C2orf73	ENSG00000177994
-1.24858	-2.23573	1.49641	0.124589	1	CCDC26	ENSG00000229140
-1.13615	-2.10561	1.48175	0.124589	1	AC004771.3	ENSG00000262227
-0.909552	-1.80559	1.48669	0.124589	1	WNT7B	ENSG00000188064
-1.10511	-2.06547	1.50556	0.124589	1	AL157832.1	ENSG00000227374
-1.20876	-2.17881	1.49603	0.124589	1	NRXN1	ENSG00000179915
-0.691989	-0.693796	6.23415	0.124828	1	PLAC8	ENSG00000145287
-0.686465	-0.702547	3.34493	0.12496	1	ZNF621	ENSG00000172888
-0.64316	-0.648376	4.7437	0.125583	1	TPGS1	ENSG00000141933
-0.939074	-0.98101	2.50761	0.125771	1	C9orf24	ENSG00000164972
-0.643239	-0.652776	3.92517	0.126033	1	NUP85	ENSG00000125450
-1.11292	-1.2118	2.0544	0.126514	1	AP001267.3	ENSG00000255435
-0.799093	-0.885455	2.05872	0.126827	1	C2CD4D	ENSG00000225556
-0.668745	-1.29964	1.52516	0.126938	1	SLC4A3	ENSG00000114923
-0.610328	-1.23677	1.46952	0.126938	1	BX004987.1	ENSG00000278704
-0.694446	-1.3305	1.50549	0.126938	1	GLUD2	ENSG00000182890
-0.738874	-1.38641	1.48886	0.126938	1	AL359921.1	ENSG00000230325
-0.866118	-1.54022	1.51264	0.126938	1	PNMT	ENSG00000141744
-0.815893	-1.469	1.49593	0.126938	1	ZNF320	ENSG00000182986
-0.830158	-1.49578	1.47421	0.126938	1	GEMIN7-AS1	ENSG00000267348
-0.782351	-1.44775	1.48748	0.126938	1	LHX5-AS1	ENSG00000257935
-0.953086	-1.66151	1.47806	0.126938	1	C17orf82	ENSG00000187013
-1.07896	-1.80141	1.53683	0.126938	1	AL020993.1	ENSG00000235246
-0.877579	-1.54206	1.50676	0.126938	1	GFI1	ENSG00000162676
-0.898799	-1.56539	1.50941	0.126938	1	AC034111.1	ENSG00000260093
-1.01146	-1.70718	1.51343	0.126938	1	AL121652.1	ENSG00000273165
-0.909643	-1.5739	1.50618	0.126938	1	LRRC8C-DT	ENSG00000231999
-1.13873	-1.87466	1.54186	0.126938	1	FAM209B	ENSG00000213714
-0.97545	-1.66602	1.48883	0.126938	1	ILDR2	ENSG00000143195
-0.957531	-1.64555	1.52679	0.126938	1	TRDC	ENSG00000211829
-1.16087	-1.87425	1.53523	0.126938	1	AC007220.1	ENSG00000263033
-1.08601	-1.77816	1.59251	0.126938	1	AC124312.1	ENSG00000214265
-1.13092	-1.84617	1.50288	0.126938	1	SYT11	ENSG00000132718
-1.0368	-1.7205	1.50061	0.126938	1	ZFP92	ENSG00000189420
-1.10422	-1.8011	1.57565	0.126938	1	HIST1H4A	ENSG00000278637
-0.778617	-0.821484	2.48463	0.126965	1	MYO18A	ENSG00000196535
-0.749757	-0.783965	2.58605	0.127005	1	ZNF85	ENSG00000105750
-0.771382	-0.808302	2.60251	0.127168	1	CPNE4	ENSG00000196353
-0.798278	-0.885358	1.97654	0.127441	1	MAPK11	ENSG00000185386
-0.735477	-0.766003	2.54416	0.12772	1	ASB13	ENSG00000196372
-0.842409	-0.89041	2.5837	0.127725	1	HIST4H4	ENSG00000197837
-0.758981	-0.786951	2.71302	0.127929	1	ZSCAN21	ENSG00000166529
-0.873626	-1.26023	1.78166	0.128073	1	PLCL1	ENSG00000115896
-0.92677	-1.31239	1.65171	0.128111	1	TMEM145	ENSG00000167619
-0.708448	-0.733262	3.06447	0.128136	1	DPP4	ENSG00000197635
-0.695923	-0.724642	2.73628	0.128296	1	AC067852.2	ENSG00000266962
-0.654244	-0.66826	3.53297	0.128388	1	TBL1X	ENSG00000101849
-0.679857	-0.69363	3.36404	0.128633	1	PNPLA7	ENSG00000130653
-0.626681	-0.632554	4.35673	0.129022	1	PLEKHH3	ENSG00000068137
-0.79272	-0.858515	2.25569	0.129154	1	ZNF554	ENSG00000172006
-0.81205	-0.962474	1.8243	0.129621	1	AC017083.1	ENSG00000273064
-0.771841	-0.820011	2.43966	0.129787	1	PGBD4	ENSG00000182405
-1.06002	-1.15311	2.36972	0.130263	1	CYP2C8	ENSG00000138115
-0.832241	-1.20111	1.69946	0.130355	1	VASH2	ENSG00000143494
-0.651312	-0.667048	3.50419	0.130476	1	ZNF75A	ENSG00000162086
-0.757469	-0.788338	2.584	0.130538	1	BCORL1	ENSG00000085185
-0.864453	-0.98934	2.12143	0.130566	1	ZNF788P	ENSG00000214189
-0.644725	-0.6546	3.82216	0.131105	1	PAAF1	ENSG00000175575
-0.714787	-0.749561	2.65445	0.131361	1	RHOBTB2	ENSG00000008853
-0.569904	-1.28368	1.50753	0.131412	1	CTSG	ENSG00000100448
-0.985742	-1.4229	1.65414	0.131571	1	EFS	ENSG00000100842
-0.849716	-0.94399	2.1514	0.131599	1	ZNF155	ENSG00000204920
-0.876894	-0.970177	2.15559	0.131627	1	SAMD11	ENSG00000187634
-1.29154	-1.63714	1.91314	0.131766	1	MFAP5	ENSG00000197614
-0.839464	-0.888593	2.57741	0.131767	1	FREM2	ENSG00000150893
-0.847605	-0.93765	2.05768	0.131974	1	PRR36	ENSG00000183248
-0.860921	-1.08853	1.75633	0.132043	1	LRRC37A3	ENSG00000176809
-0.821322	-1.15873	1.6528	0.132245	1	HAND2-AS1	ENSG00000237125
-0.655937	-0.670588	3.52823	0.132288	1	WDFY3	ENSG00000163625
-0.65868	-0.672399	3.34435	0.132313	1	ZMYM3	ENSG00000147130
-0.783263	-0.83426	2.48331	0.132463	1	KCNJ12	ENSG00000184185
-0.73494	-1.00325	1.69185	0.132863	1	C9orf147	ENSG00000230185
-0.629837	-0.637667	4.11459	0.133231	1	CSAD	ENSG00000139631
-0.650811	-0.656354	4.43191	0.133234	1	VEGFB	ENSG00000173511
-0.706	-0.727805	2.91752	0.133318	1	NMNAT1	ENSG00000173614
-0.6901	-0.71802	2.82113	0.133388	1	ACTR3B	ENSG00000133627
-0.60769	-0.615154	4.04315	0.13361	1	CEP95	ENSG00000258890
-0.724244	-0.751804	2.78636	0.133773	1	ZNF253	ENSG00000256771
-0.805702	-1.02539	1.65529	0.133814	1	AC015726.1	ENSG00000270091
-0.826507	-1.03568	1.71825	0.133814	1	PFN4	ENSG00000176732
-0.875821	-1.01844	1.8186	0.134337	1	CYBB	ENSG00000165168
-1.08076	-1.17482	2.05253	0.134378	1	AC245452.1	ENSG00000224086
-0.641548	-0.643926	5.69505	0.134827	1	DDIT3	ENSG00000175197
-0.762806	-0.768443	4.74376	0.135198	1	TMED6	ENSG00000157315
-0.645668	-0.657667	3.72063	0.135738	1	TRAF3IP1	ENSG00000204104
-0.650861	-0.661715	3.45203	0.136389	1	ACP6	ENSG00000162836
-0.902074	-1.08845	1.79188	0.136937	1	AL031123.2	ENSG00000261211
-0.609857	-0.614796	4.67254	0.137413	1	DHX32	ENSG00000089876
-0.750084	-0.823121	2.05927	0.137852	1	C8orf37	ENSG00000156172
-0.738885	-0.771876	2.60524	0.138767	1	ZNF790	ENSG00000197863
-0.658056	-0.67011	3.56897	0.138767	1	IDUA	ENSG00000127415
-0.989582	-1.11467	2.06283	0.138899	1	NID1	ENSG00000116962
-0.846341	-0.942393	2.25896	0.139037	1	AC020911.2	ENSG00000267275
-0.71441	-0.723716	3.98786	0.139045	1	SPTSSB	ENSG00000196542
-0.797516	-0.82393	3.06057	0.139121	1	HIST2H2BF	ENSG00000203814
-0.668187	-0.676408	4.32262	0.139129	1	PFN2	ENSG00000070087
-0.698096	-1.05171	1.55798	0.139199	1	AC051619.5	ENSG00000259520
-0.743201	-1.0596	1.62807	0.139327	1	HSPB7	ENSG00000173641
-0.786548	-0.835077	2.35736	0.14006	1	CPNE2	ENSG00000140848
-0.89232	-1.03437	1.84169	0.14011	1	WDR97	ENSG00000179698
-0.829409	-0.912891	2.03643	0.140288	1	ZNF613	ENSG00000176024
-0.751134	-0.905866	1.75321	0.140517	1	ALPK3	ENSG00000136383
-0.597999	-0.603743	4.26567	0.140715	1	UCHL5	ENSG00000116750
-0.747144	-0.789556	2.59046	0.141231	1	ACADL	ENSG00000115361
-0.66512	-0.679324	3.33058	0.141294	1	HILPDA	ENSG00000135245
-0.85731	-0.868655	4.40253	0.141429	1	GC	ENSG00000145321
-0.684418	-0.99525	1.58755	0.141454	1	AL139317.3	ENSG00000259049
-0.666218	-0.690408	2.97588	0.141548	1	TAF6L	ENSG00000162227
-0.667201	-0.689186	2.9063	0.142148	1	TTI2	ENSG00000129696
-0.82214	-1.04476	1.65628	0.142177	1	AC005840.2	ENSG00000256433
-0.608351	-0.613498	4.48253	0.142189	1	UVSSA	ENSG00000163945
-0.717579	-0.771003	2.26206	0.142751	1	ZKSCAN3	ENSG00000189298
-0.786802	-0.924143	1.83866	0.142867	1	PDE3B	ENSG00000152270
-0.721379	-0.754882	2.64795	0.142976	1	C5	ENSG00000106804
-0.634243	-0.645185	3.83402	0.14335	1	GATA5	ENSG00000130700
-0.879639	-0.923673	2.56982	0.143456	1	SLC22A15	ENSG00000163393
-0.832372	-1.01021	1.83411	0.143813	1	TMEM47	ENSG00000147027
-0.809769	-0.877258	2.09292	0.144073	1	AP001505.1	ENSG00000276529
-0.684771	-0.689088	5.38414	0.144896	1	LYPD6B	ENSG00000150556
-0.84831	-0.926673	2.32867	0.144947	1	CIART	ENSG00000159208
-0.656879	-0.670686	3.24715	0.145177	1	SIX5	ENSG00000177045
-0.754299	-0.967767	1.71403	0.145183	1	ZFP2	ENSG00000198939
-0.814886	-1.03137	1.663	0.145321	1	ZNF572	ENSG00000180938
-0.917325	-0.957278	3.05341	0.145469	1	CPM	ENSG00000135678
-0.644244	-0.659506	3.29528	0.145655	1	ZNF785	ENSG00000197162
-0.714255	-0.762381	2.40286	0.146055	1	NBPF9	ENSG00000269713
-0.843156	-0.973472	1.94017	0.146133	1	AL138762.1	ENSG00000272572
-0.761852	-0.870798	1.94199	0.147221	1	MRC2	ENSG00000011028
-0.703269	-0.737157	2.56233	0.147779	1	MOCOS	ENSG00000075643
-0.459488	-1.44269e+08	1.38719	0.147899	1	BX284668.2	ENSG00000228549
-0.459488	-1.44269e+08	1.38719	0.147899	1	AL033527.2	ENSG00000236546
-0.459488	-1.44269e+08	1.38719	0.147899	1	LINC01527	ENSG00000224308
-0.459488	-1.44269e+08	1.38719	0.147899	1	SH2D1B	ENSG00000198574
-0.459488	-1.44269e+08	1.38719	0.147899	1	GPR52	ENSG00000203737
-0.459488	-1.44269e+08	1.38719	0.147899	1	APOBEC4	ENSG00000173627
-0.459488	-1.44269e+08	1.38719	0.147899	1	AL357793.2	ENSG00000237011
-0.459488	-1.44269e+08	1.38719	0.147899	1	PPFIA4	ENSG00000143847
-0.459488	-1.44269e+08	1.38719	0.147899	1	AL590132.1	ENSG00000284299
-0.459488	-1.44269e+08	1.38719	0.147899	1	TRIM17	ENSG00000162931
-0.459488	-1.44269e+08	1.38719	0.147899	1	AL391832.1	ENSG00000237520
-0.459488	-1.44269e+08	1.38719	0.147899	1	AC073062.1	ENSG00000229370
-0.459488	-1.44269e+08	1.38719	0.147899	1	AC018682.1	ENSG00000250116
-0.459488	-1.44269e+08	1.38719	0.147899	1	GPR75-ASB3	ENSG00000270898
-0.459488	-1.44269e+08	1.38719	0.147899	1	AC018462.1	ENSG00000229839
-0.459488	-1.44269e+08	1.38719	0.147899	1	LINC01800	ENSG00000234572
-0.459488	-1.44269e+08	1.38719	0.147899	1	VAX2	ENSG00000116035
-0.459488	-1.44269e+08	1.38719	0.147899	1	NOTO	ENSG00000214513
-0.459488	-1.44269e+08	1.38719	0.147899	1	AC073046.1	ENSG00000235499
-0.459488	-1.44269e+08	1.38719	0.147899	1	AC104134.1	ENSG00000225420
-0.459488	-1.44269e+08	1.38719	0.147899	1	IGKV2D-24	ENSG00000241566
-0.459488	-1.44269e+08	1.38719	0.147899	1	AC073257.2	ENSG00000237614
-0.459488	-1.44269e+08	1.38719	0.147899	1	LRP2	ENSG00000081479
-0.459488	-1.44269e+08	1.38719	0.147899	1	KLHL41	ENSG00000239474
-0.459488	-1.44269e+08	1.38719	0.147899	1	SPATA3-AS1	ENSG00000238062
-0.459488	-1.44269e+08	1.38719	0.147899	1	TRIM71	ENSG00000206557
-0.459488	-1.44269e+08	1.38719	0.147899	1	SUSD5	ENSG00000173705
-0.459488	-1.44269e+08	1.38719	0.147899	1	ZNF197-AS1	ENSG00000233509
-0.459488	-1.44269e+08	1.38719	0.147899	1	NICN1	ENSG00000145029
-0.459488	-1.44269e+08	1.38719	0.147899	1	AC116036.2	ENSG00000272360
-0.459488	-1.44269e+08	1.38719	0.147899	1	C3orf49	ENSG00000163632
-0.459488	-1.44269e+08	1.38719	0.147899	1	ZPLD1	ENSG00000170044
-0.459488	-1.44269e+08	1.38719	0.147899	1	ZBTB20-AS1	ENSG00000241560
-0.459488	-1.44269e+08	1.38719	0.147899	1	AC117395.1	ENSG00000242791
-0.459488	-1.44269e+08	1.38719	0.147899	1	SERPINI2	ENSG00000114204
-0.459488	-1.44269e+08	1.38719	0.147899	1	TNK2-AS1	ENSG00000224614
-0.459488	-1.44269e+08	1.38719	0.147899	1	TM4SF19-TCTEX1D2	ENSG00000273331
-0.459488	-1.44269e+08	1.38719	0.147899	1	AC104071.1	ENSG00000251434
-0.459488	-1.44269e+08	1.38719	0.147899	1	AC105389.3	ENSG00000250467
-0.459488	-1.44269e+08	1.38719	0.147899	1	AC108941.2	ENSG00000284695
-0.459488	-1.44269e+08	1.38719	0.147899	1	AC107072.2	ENSG00000233860
-0.459488	-1.44269e+08	1.38719	0.147899	1	AC114781.2	ENSG00000250057
-0.459488	-1.44269e+08	1.38719	0.147899	1	AC097478.1	ENSG00000251095
-0.459488	-1.44269e+08	1.38719	0.147899	1	AC093752.2	ENSG00000250950
-0.459488	-1.44269e+08	1.38719	0.147899	1	IRX1	ENSG00000170549
-0.459488	-1.44269e+08	1.38719	0.147899	1	AC008957.1	ENSG00000250155
-0.459488	-1.44269e+08	1.38719	0.147899	1	LINC02101	ENSG00000248132
-0.459488	-1.44269e+08	1.38719	0.147899	1	CD180	ENSG00000134061
-0.459488	-1.44269e+08	1.38719	0.147899	1	LINC01335	ENSG00000248942
-0.459488	-1.44269e+08	1.38719	0.147899	1	PCDHGB7	ENSG00000254122
-0.459488	-1.44269e+08	1.38719	0.147899	1	AL356130.2	ENSG00000278343
-0.459488	-1.44269e+08	1.38719	0.147899	1	KAAG1	ENSG00000146049
-0.459488	-1.44269e+08	1.38719	0.147899	1	GSTA5	ENSG00000182793
-0.459488	-1.44269e+08	1.38719	0.147899	1	AL589666.1	ENSG00000271793
-0.459488	-1.44269e+08	1.38719	0.147899	1	AC010082.1	ENSG00000225000
-0.459488	-1.44269e+08	1.38719	0.147899	1	TMEM270	ENSG00000175877
-0.459488	-1.44269e+08	1.38719	0.147899	1	GPR22	ENSG00000172209
-0.459488	-1.44269e+08	1.38719	0.147899	1	ANKRD7	ENSG00000106013
-0.459488	-1.44269e+08	1.38719	0.147899	1	MAGEB10	ENSG00000177689
-0.459488	-1.44269e+08	1.38719	0.147899	1	AC136489.1	ENSG00000229491
-0.459488	-1.44269e+08	1.38719	0.147899	1	SYP-AS1	ENSG00000237341
-0.459488	-1.44269e+08	1.38719	0.147899	1	HEPH	ENSG00000089472
-0.459488	-1.44269e+08	1.38719	0.147899	1	ACTRT1	ENSG00000123165
-0.459488	-1.44269e+08	1.38719	0.147899	1	APLN	ENSG00000171388
-0.459488	-1.44269e+08	1.38719	0.147899	1	INTS6L-AS1	ENSG00000225235
-0.459488	-1.44269e+08	1.38719	0.147899	1	AC236972.3	ENSG00000273877
-0.459488	-1.44269e+08	1.38719	0.147899	1	TREX2	ENSG00000183479
-0.459488	-1.44269e+08	1.38719	0.147899	1	AC026904.1	ENSG00000233858
-0.459488	-1.44269e+08	1.38719	0.147899	1	PRDM14	ENSG00000147596
-0.459488	-1.44269e+08	1.38719	0.147899	1	DMRT2	ENSG00000173253
-0.459488	-1.44269e+08	1.38719	0.147899	1	LHX3	ENSG00000107187
-0.459488	-1.44269e+08	1.38719	0.147899	1	AP006621.1	ENSG00000255108
-0.459488	-1.44269e+08	1.38719	0.147899	1	AC061979.1	ENSG00000255177
-0.459488	-1.44269e+08	1.38719	0.147899	1	IGF2	ENSG00000167244
-0.459488	-1.44269e+08	1.38719	0.147899	1	OR52N2	ENSG00000180988
-0.459488	-1.44269e+08	1.38719	0.147899	1	CHRM4	ENSG00000180720
-0.459488	-1.44269e+08	1.38719	0.147899	1	AP002812.5	ENSG00000255449
-0.459488	-1.44269e+08	1.38719	0.147899	1	ANKK1	ENSG00000170209
-0.459488	-1.44269e+08	1.38719	0.147899	1	LINC00900	ENSG00000246100
-0.459488	-1.44269e+08	1.38719	0.147899	1	AP000646.1	ENSG00000285509
-0.459488	-1.44269e+08	1.38719	0.147899	1	GATA3-AS1	ENSG00000197308
-0.459488	-1.44269e+08	1.38719	0.147899	1	ACBD7	ENSG00000176244
-0.459488	-1.44269e+08	1.38719	0.147899	1	AC069542.1	ENSG00000229190
-0.459488	-1.44269e+08	1.38719	0.147899	1	SPAG6	ENSG00000077327
-0.459488	-1.44269e+08	1.38719	0.147899	1	AL353784.1	ENSG00000234173
-0.459488	-1.44269e+08	1.38719	0.147899	1	PLCE1-AS1	ENSG00000268894
-0.459488	-1.44269e+08	1.38719	0.147899	1	AL139120.1	ENSG00000233340
-0.459488	-1.44269e+08	1.38719	0.147899	1	AC005841.1	ENSG00000258092
-0.459488	-1.44269e+08	1.38719	0.147899	1	AC005842.1	ENSG00000256862
-0.459488	-1.44269e+08	1.38719	0.147899	1	PIANP	ENSG00000139200
-0.459488	-1.44269e+08	1.38719	0.147899	1	TAS2R9	ENSG00000121381
-0.459488	-1.44269e+08	1.38719	0.147899	1	HOXC-AS1	ENSG00000250451
-0.459488	-1.44269e+08	1.38719	0.147899	1	AC073896.1	ENSG00000144785
-0.459488	-1.44269e+08	1.38719	0.147899	1	AC126614.1	ENSG00000258001
-0.459488	-1.44269e+08	1.38719	0.147899	1	AC079035.1	ENSG00000257568
-0.459488	-1.44269e+08	1.38719	0.147899	1	AC078962.3	ENSG00000256314
-0.459488	-1.44269e+08	1.38719	0.147899	1	AC025575.1	ENSG00000257454
-0.459488	-1.44269e+08	1.38719	0.147899	1	AC073569.2	ENSG00000258048
-0.459488	-1.44269e+08	1.38719	0.147899	1	AC126175.1	ENSG00000277738
-0.459488	-1.44269e+08	1.38719	0.147899	1	AC073655.1	ENSG00000258172
-0.459488	-1.44269e+08	1.38719	0.147899	1	AC073863.1	ENSG00000257359
-0.459488	-1.44269e+08	1.38719	0.147899	1	AC026765.2	ENSG00000257817
-0.459488	-1.44269e+08	1.38719	0.147899	1	AC078880.3	ENSG00000271579
-0.459488	-1.44269e+08	1.38719	0.147899	1	AC084880.4	ENSG00000256884
-0.459488	-1.44269e+08	1.38719	0.147899	1	AC063943.1	ENSG00000278344
-0.459488	-1.44269e+08	1.38719	0.147899	1	LINC02419	ENSG00000256906
-0.459488	-1.44269e+08	1.38719	0.147899	1	TUBA3C	ENSG00000198033
-0.459488	-1.44269e+08	1.38719	0.147899	1	CPB2	ENSG00000080618
-0.459488	-1.44269e+08	1.38719	0.147899	1	ARL11	ENSG00000152213
-0.459488	-1.44269e+08	1.38719	0.147899	1	LINC00393	ENSG00000224853
-0.459488	-1.44269e+08	1.38719	0.147899	1	BIVM-ERCC5	ENSG00000270181
-0.459488	-1.44269e+08	1.38719	0.147899	1	CMA1	ENSG00000092009
-0.459488	-1.44269e+08	1.38719	0.147899	1	NKX2-8	ENSG00000136327
-0.459488	-1.44269e+08	1.38719	0.147899	1	FSCB	ENSG00000189139
-0.459488	-1.44269e+08	1.38719	0.147899	1	AL355073.1	ENSG00000259483
-0.459488	-1.44269e+08	1.38719	0.147899	1	HEATR4	ENSG00000187105
-0.459488	-1.44269e+08	1.38719	0.147899	1	AC006146.1	ENSG00000258660
-0.459488	-1.44269e+08	1.38719	0.147899	1	AL139300.2	ENSG00000258851
-0.459488	-1.44269e+08	1.38719	0.147899	1	PWRN2	ENSG00000260551
-0.459488	-1.44269e+08	1.38719	0.147899	1	AC087463.3	ENSG00000261598
-0.459488	-1.44269e+08	1.38719	0.147899	1	AC055876.5	ENSG00000261480
-0.459488	-1.44269e+08	1.38719	0.147899	1	AC126323.6	ENSG00000261296
-0.459488	-1.44269e+08	1.38719	0.147899	1	AC009690.2	ENSG00000261460
-0.459488	-1.44269e+08	1.38719	0.147899	1	AC105020.3	ENSG00000260235
-0.459488	-1.44269e+08	1.38719	0.147899	1	LINC01197	ENSG00000248441
-0.459488	-1.44269e+08	1.38719	0.147899	1	AC109597.2	ENSG00000261158
-0.459488	-1.44269e+08	1.38719	0.147899	1	AC009021.2	ENSG00000260973
-0.459488	-1.44269e+08	1.38719	0.147899	1	CACNG3	ENSG00000006116
-0.459488	-1.44269e+08	1.38719	0.147899	1	AC007333.2	ENSG00000260975
-0.459488	-1.44269e+08	1.38719	0.147899	1	OVCA2	ENSG00000262664
-0.459488	-1.44269e+08	1.38719	0.147899	1	AC135178.3	ENSG00000265749
-0.459488	-1.44269e+08	1.38719	0.147899	1	TMIGD1	ENSG00000182271
-0.459488	-1.44269e+08	1.38719	0.147899	1	AC022903.1	ENSG00000264622
-0.459488	-1.44269e+08	1.38719	0.147899	1	AC004231.1	ENSG00000234477
-0.459488	-1.44269e+08	1.38719	0.147899	1	AC099850.3	ENSG00000265415
-0.459488	-1.44269e+08	1.38719	0.147899	1	AC005828.4	ENSG00000265282
-0.459488	-1.44269e+08	1.38719	0.147899	1	AC113554.1	ENSG00000264813
-0.459488	-1.44269e+08	1.38719	0.147899	1	PRKCA-AS1	ENSG00000264630
-0.459488	-1.44269e+08	1.38719	0.147899	1	AC087289.2	ENSG00000267342
-0.459488	-1.44269e+08	1.38719	0.147899	1	AC027601.1	ENSG00000260005
-0.459488	-1.44269e+08	1.38719	0.147899	1	AP001496.2	ENSG00000265091
-0.459488	-1.44269e+08	1.38719	0.147899	1	AC091588.1	ENSG00000264012
-0.459488	-1.44269e+08	1.38719	0.147899	1	MAPK4	ENSG00000141639
-0.459488	-1.44269e+08	1.38719	0.147899	1	LINC01926	ENSG00000267593
-0.459488	-1.44269e+08	1.38719	0.147899	1	AC010776.3	ENSG00000273664
-0.459488	-1.44269e+08	1.38719	0.147899	1	AC090409.2	ENSG00000267316
-0.459488	-1.44269e+08	1.38719	0.147899	1	AL049794.1	ENSG00000273998
-0.459488	-1.44269e+08	1.38719	0.147899	1	LINC01271	ENSG00000233077
-0.459488	-1.44269e+08	1.38719	0.147899	1	LINC01441	ENSG00000224008
-0.459488	-1.44269e+08	1.38719	0.147899	1	CLEC4G	ENSG00000182566
-0.459488	-1.44269e+08	1.38719	0.147899	1	CCDC194	ENSG00000269720
-0.459488	-1.44269e+08	1.38719	0.147899	1	INSL3	ENSG00000248099
-0.459488	-1.44269e+08	1.38719	0.147899	1	AC092364.1	ENSG00000268184
-0.459488	-1.44269e+08	1.38719	0.147899	1	ZNF208	ENSG00000160321
-0.459488	-1.44269e+08	1.38719	0.147899	1	WDR87	ENSG00000171804
-0.459488	-1.44269e+08	1.38719	0.147899	1	AC026803.2	ENSG00000267898
-0.459488	-1.44269e+08	1.38719	0.147899	1	SIGLEC14	ENSG00000254415
-0.459488	-1.44269e+08	1.38719	0.147899	1	CACNG6	ENSG00000130433
-0.459488	-1.44269e+08	1.38719	0.147899	1	NCR1	ENSG00000189430
-0.459488	-1.44269e+08	1.38719	0.147899	1	AC012313.2	ENSG00000268049
-0.459488	-1.44269e+08	1.38719	0.147899	1	LINC00895	ENSG00000281548
-0.459488	-1.44269e+08	1.38719	0.147899	1	AL022238.3	ENSG00000272834
-0.459488	-1.44269e+08	1.38719	0.147899	1	AL121672.1	ENSG00000231010
-0.459488	-1.44269e+08	1.38719	0.147899	1	LINC02246	ENSG00000281903
-0.459488	-1.44269e+08	1.38719	0.147899	1	NCAM2	ENSG00000154654
-0.459488	-1.44269e+08	1.38719	0.147899	1	AP000255.1	ENSG00000273091
-0.459488	-1.44269e+08	1.38719	0.147899	1	AF064860.2	ENSG00000231713
-0.459488	-1.44269e+08	1.38719	0.147899	1	AP001628.2	ENSG00000233754
-0.459488	-1.44269e+08	1.38719	0.147899	1	KRTAP10-2	ENSG00000205445
-0.584418	-1.44269e+08	1.39593	0.147899	1	AL627309.3	ENSG00000239945
-0.584418	-1.44269e+08	1.39593	0.147899	1	LINC01786	ENSG00000230415
-0.584418	-1.44269e+08	1.39593	0.147899	1	AC093158.1	ENSG00000237324
-0.584418	-1.44269e+08	1.39593	0.147899	1	PPIAL4G	ENSG00000236334
-0.584418	-1.44269e+08	1.39593	0.147899	1	Z97200.1	ENSG00000271811
-0.584418	-1.44269e+08	1.39593	0.147899	1	LINC01954	ENSG00000271952
-0.584418	-1.44269e+08	1.39593	0.147899	1	TSPYL6	ENSG00000178021
-0.584418	-1.44269e+08	1.39593	0.147899	1	LINC01122	ENSG00000233723
-0.584418	-1.44269e+08	1.39593	0.147899	1	RNF103-CHMP3	ENSG00000249884
-0.584418	-1.44269e+08	1.39593	0.147899	1	SLC4A10	ENSG00000144290
-0.584418	-1.44269e+08	1.39593	0.147899	1	AC009495.2	ENSG00000232411
-0.584418	-1.44269e+08	1.39593	0.147899	1	LINC00607	ENSG00000235770
-0.584418	-1.44269e+08	1.39593	0.147899	1	CD80	ENSG00000121594
-0.584418	-1.44269e+08	1.39593	0.147899	1	CPB1	ENSG00000153002
-0.584418	-1.44269e+08	1.39593	0.147899	1	AC073365.1	ENSG00000223812
-0.584418	-1.44269e+08	1.39593	0.147899	1	UCP1	ENSG00000109424
-0.584418	-1.44269e+08	1.39593	0.147899	1	CAPSL	ENSG00000152611
-0.584418	-1.44269e+08	1.39593	0.147899	1	MROH2B	ENSG00000171495
-0.584418	-1.44269e+08	1.39593	0.147899	1	AC008937.2	ENSG00000237705
-0.584418	-1.44269e+08	1.39593	0.147899	1	SLC4A9	ENSG00000113073
-0.584418	-1.44269e+08	1.39593	0.147899	1	DRD1	ENSG00000184845
-0.584418	-1.44269e+08	1.39593	0.147899	1	PLA2G7	ENSG00000146070
-0.584418	-1.44269e+08	1.39593	0.147899	1	AC005064.1	ENSG00000234715
-0.584418	-1.44269e+08	1.39593	0.147899	1	AC004594.1	ENSG00000240499
-0.584418	-1.44269e+08	1.39593	0.147899	1	CRLF2	ENSG00000205755
-0.584418	-1.44269e+08	1.39593	0.147899	1	P2RY4	ENSG00000186912
-0.584418	-1.44269e+08	1.39593	0.147899	1	AC012349.1	ENSG00000254254
-0.584418	-1.44269e+08	1.39593	0.147899	1	PKIA	ENSG00000171033
-0.584418	-1.44269e+08	1.39593	0.147899	1	AP003469.2	ENSG00000253395
-0.584418	-1.44269e+08	1.39593	0.147899	1	GPR20	ENSG00000204882
-0.584418	-1.44269e+08	1.39593	0.147899	1	BX255923.2	ENSG00000276462
-0.584418	-1.44269e+08	1.39593	0.147899	1	AL354893.2	ENSG00000229065
-0.584418	-1.44269e+08	1.39593	0.147899	1	AL359182.1	ENSG00000226334
-0.584418	-1.44269e+08	1.39593	0.147899	1	SYT9	ENSG00000170743
-0.584418	-1.44269e+08	1.39593	0.147899	1	AC011092.2	ENSG00000255476
-0.584418	-1.44269e+08	1.39593	0.147899	1	AP005436.1	ENSG00000255102
-0.584418	-1.44269e+08	1.39593	0.147899	1	AP001993.1	ENSG00000255087
-0.584418	-1.44269e+08	1.39593	0.147899	1	AC006206.1	ENSG00000256146
-0.584418	-1.44269e+08	1.39593	0.147899	1	LINC02367	ENSG00000260423
-0.584418	-1.44269e+08	1.39593	0.147899	1	GPRC5D	ENSG00000111291
-0.584418	-1.44269e+08	1.39593	0.147899	1	ART4	ENSG00000111339
-0.584418	-1.44269e+08	1.39593	0.147899	1	OR6C76	ENSG00000185821
-0.584418	-1.44269e+08	1.39593	0.147899	1	AC078880.4	ENSG00000276308
-0.584418	-1.44269e+08	1.39593	0.147899	1	AC000403.1	ENSG00000278727
-0.584418	-1.44269e+08	1.39593	0.147899	1	ACTN1-AS1	ENSG00000259062
-0.584418	-1.44269e+08	1.39593	0.147899	1	FOXN3-AS2	ENSG00000259073
-0.584418	-1.44269e+08	1.39593	0.147899	1	C15orf38-AP3S2	ENSG00000250021
-0.584418	-1.44269e+08	1.39593	0.147899	1	AC090907.2	ENSG00000259755
-0.584418	-1.44269e+08	1.39593	0.147899	1	AC136624.1	ENSG00000262332
-0.584418	-1.44269e+08	1.39593	0.147899	1	AC138811.1	ENSG00000260017
-0.584418	-1.44269e+08	1.39593	0.147899	1	AC025287.3	ENSG00000276523
-0.584418	-1.44269e+08	1.39593	0.147899	1	RHBDL3	ENSG00000141314
-0.584418	-1.44269e+08	1.39593	0.147899	1	AC080112.1	ENSG00000266208
-0.584418	-1.44269e+08	1.39593	0.147899	1	EFCAB3	ENSG00000172421
-0.584418	-1.44269e+08	1.39593	0.147899	1	AC016888.1	ENSG00000266036
-0.584418	-1.44269e+08	1.39593	0.147899	1	AC011933.3	ENSG00000265342
-0.584418	-1.44269e+08	1.39593	0.147899	1	AC087222.1	ENSG00000262663
-0.584418	-1.44269e+08	1.39593	0.147899	1	ZNF236-DT	ENSG00000264278
-0.584418	-1.44269e+08	1.39593	0.147899	1	NXNL1	ENSG00000171773
-0.584418	-1.44269e+08	1.39593	0.147899	1	CYP2A6	ENSG00000255974
-0.584418	-1.44269e+08	1.39593	0.147899	1	ZNF649-AS1	ENSG00000268095
-0.584418	-1.44269e+08	1.39593	0.147899	1	GRIK1	ENSG00000171189
-0.592684	-1.44269e+08	1.39672	0.147899	1	AL355310.3	ENSG00000254942
-0.592684	-1.44269e+08	1.39672	0.147899	1	TMOD4	ENSG00000163157
-0.592684	-1.44269e+08	1.39672	0.147899	1	NPHS2	ENSG00000116218
-0.592684	-1.44269e+08	1.39672	0.147899	1	AL118511.2	ENSG00000225656
-0.592684	-1.44269e+08	1.39672	0.147899	1	OR2M4	ENSG00000171180
-0.592684	-1.44269e+08	1.39672	0.147899	1	AC106870.1	ENSG00000197644
-0.592684	-1.44269e+08	1.39672	0.147899	1	AC012508.1	ENSG00000260163
-0.592684	-1.44269e+08	1.39672	0.147899	1	AC069277.1	ENSG00000189229
-0.592684	-1.44269e+08	1.39672	0.147899	1	PRSS42	ENSG00000178055
-0.592684	-1.44269e+08	1.39672	0.147899	1	AC063944.1	ENSG00000239828
-0.592684	-1.44269e+08	1.39672	0.147899	1	AC007159.1	ENSG00000261146
-0.592684	-1.44269e+08	1.39672	0.147899	1	AC124944.1	ENSG00000226155
-0.592684	-1.44269e+08	1.39672	0.147899	1	TM4SF19	ENSG00000145107
-0.592684	-1.44269e+08	1.39672	0.147899	1	LINC02473	ENSG00000261121
-0.592684	-1.44269e+08	1.39672	0.147899	1	LNX1-AS1	ENSG00000250930
-0.592684	-1.44269e+08	1.39672	0.147899	1	NPR3	ENSG00000113389
-0.592684	-1.44269e+08	1.39672	0.147899	1	GRXCR2	ENSG00000204928
-0.592684	-1.44269e+08	1.39672	0.147899	1	PROP1	ENSG00000175325
-0.592684	-1.44269e+08	1.39672	0.147899	1	AC138035.1	ENSG00000238035
-0.592684	-1.44269e+08	1.39672	0.147899	1	GRM4	ENSG00000124493
-0.592684	-1.44269e+08	1.39672	0.147899	1	AC068533.4	ENSG00000249319
-0.592684	-1.44269e+08	1.39672	0.147899	1	STRA8	ENSG00000146857
-0.592684	-1.44269e+08	1.39672	0.147899	1	NDP	ENSG00000124479
-0.592684	-1.44269e+08	1.39672	0.147899	1	AC009686.1	ENSG00000254205
-0.592684	-1.44269e+08	1.39672	0.147899	1	AC083841.1	ENSG00000253196
-0.592684	-1.44269e+08	1.39672	0.147899	1	AL160272.2	ENSG00000285082
-0.592684	-1.44269e+08	1.39672	0.147899	1	CARS-AS1	ENSG00000247473
-0.592684	-1.44269e+08	1.39672	0.147899	1	AC013714.1	ENSG00000254606
-0.592684	-1.44269e+08	1.39672	0.147899	1	AP000941.1	ENSG00000255176
-0.592684	-1.44269e+08	1.39672	0.147899	1	AL158211.3	ENSG00000272366
-0.592684	-1.44269e+08	1.39672	0.147899	1	AC007848.1	ENSG00000255983
-0.592684	-1.44269e+08	1.39672	0.147899	1	AC010186.1	ENSG00000256442
-0.592684	-1.44269e+08	1.39672	0.147899	1	SLC39A2	ENSG00000165794
-0.592684	-1.44269e+08	1.39672	0.147899	1	GOLGA8M	ENSG00000188626
-0.592684	-1.44269e+08	1.39672	0.147899	1	AL031705.1	ENSG00000260646
-0.592684	-1.44269e+08	1.39672	0.147899	1	PRSS54	ENSG00000103023
-0.592684	-1.44269e+08	1.39672	0.147899	1	ASGR2	ENSG00000161944
-0.592684	-1.44269e+08	1.39672	0.147899	1	SPEM2	ENSG00000184560
-0.592684	-1.44269e+08	1.39672	0.147899	1	PIK3R6	ENSG00000276231
-0.592684	-1.44269e+08	1.39672	0.147899	1	AC024267.1	ENSG00000264066
-0.592684	-1.44269e+08	1.39672	0.147899	1	AP000919.4	ENSG00000272625
-0.592684	-1.44269e+08	1.39672	0.147899	1	AC023983.2	ENSG00000273321
-0.592684	-1.44269e+08	1.39672	0.147899	1	AL121890.4	ENSG00000277425
-0.592684	-1.44269e+08	1.39672	0.147899	1	SPATA25	ENSG00000149634
-0.592684	-1.44269e+08	1.39672	0.147899	1	AL121845.4	ENSG00000274501
-0.592684	-1.44269e+08	1.39672	0.147899	1	AC012615.2	ENSG00000267007
-0.592684	-1.44269e+08	1.39672	0.147899	1	ZNF723	ENSG00000268696
-0.592684	-1.44269e+08	1.39672	0.147899	1	AC011450.1	ENSG00000197813
-0.592684	-1.44269e+08	1.39672	0.147899	1	KIR3DL2	ENSG00000240403
-0.623011	-1.44269e+08	1.39996	0.147899	1	AC098484.3	ENSG00000283580
-0.623011	-1.44269e+08	1.39996	0.147899	1	FLG	ENSG00000143631
-0.623011	-1.44269e+08	1.39996	0.147899	1	CHI3L1	ENSG00000133048
-0.623011	-1.44269e+08	1.39996	0.147899	1	LINC01705	ENSG00000232679
-0.623011	-1.44269e+08	1.39996	0.147899	1	OR14A16	ENSG00000196772
-0.623011	-1.44269e+08	1.39996	0.147899	1	LRRTM4	ENSG00000176204
-0.623011	-1.44269e+08	1.39996	0.147899	1	AC140481.1	ENSG00000229797
-0.623011	-1.44269e+08	1.39996	0.147899	1	AC073869.3	ENSG00000273073
-0.623011	-1.44269e+08	1.39996	0.147899	1	AC012594.1	ENSG00000231898
-0.623011	-1.44269e+08	1.39996	0.147899	1	ROPN1	ENSG00000065371
-0.623011	-1.44269e+08	1.39996	0.147899	1	AC069200.1	ENSG00000273257
-0.623011	-1.44269e+08	1.39996	0.147899	1	AC112719.2	ENSG00000245928
-0.623011	-1.44269e+08	1.39996	0.147899	1	IRX4	ENSG00000113430
-0.623011	-1.44269e+08	1.39996	0.147899	1	FAT2	ENSG00000086570
-0.623011	-1.44269e+08	1.39996	0.147899	1	AL132671.2	ENSG00000282218
-0.623011	-1.44269e+08	1.39996	0.147899	1	CYP3A43	ENSG00000021461
-0.623011	-1.44269e+08	1.39996	0.147899	1	AF186192.3	ENSG00000263612
-0.623011	-1.44269e+08	1.39996	0.147899	1	PAPPA-AS2	ENSG00000226604
-0.623011	-1.44269e+08	1.39996	0.147899	1	AC068385.1	ENSG00000255498
-0.623011	-1.44269e+08	1.39996	0.147899	1	C11orf94	ENSG00000234776
-0.623011	-1.44269e+08	1.39996	0.147899	1	STT3A-AS1	ENSG00000254671
-0.623011	-1.44269e+08	1.39996	0.147899	1	PRMT8	ENSG00000111218
-0.623011	-1.44269e+08	1.39996	0.147899	1	KCNA5	ENSG00000130037
-0.623011	-1.44269e+08	1.39996	0.147899	1	CELA1	ENSG00000139610
-0.623011	-1.44269e+08	1.39996	0.147899	1	MUCL1	ENSG00000172551
-0.623011	-1.44269e+08	1.39996	0.147899	1	LINC02205	ENSG00000259473
-0.623011	-1.44269e+08	1.39996	0.147899	1	AC015722.2	ENSG00000274312
-0.623011	-1.44269e+08	1.39996	0.147899	1	AC007608.2	ENSG00000260029
-0.623011	-1.44269e+08	1.39996	0.147899	1	MT3	ENSG00000087250
-0.623011	-1.44269e+08	1.39996	0.147899	1	AC099521.1	ENSG00000274698
-0.623011	-1.44269e+08	1.39996	0.147899	1	LINC02132	ENSG00000268804
-0.623011	-1.44269e+08	1.39996	0.147899	1	LINC02138	ENSG00000205015
-0.623011	-1.44269e+08	1.39996	0.147899	1	AC005324.5	ENSG00000266261
-0.623011	-1.44269e+08	1.39996	0.147899	1	AC127024.2	ENSG00000263603
-0.623011	-1.44269e+08	1.39996	0.147899	1	CDH20	ENSG00000101542
-0.623011	-1.44269e+08	1.39996	0.147899	1	AC139769.2	ENSG00000267924
-0.623011	-1.44269e+08	1.39996	0.147899	1	AC007785.3	ENSG00000268401
-0.623011	-1.44269e+08	1.39996	0.147899	1	AC007731.3	ENSG00000235578
-0.62821	-1.44269e+08	1.40057	0.147899	1	NFIA-AS2	ENSG00000237928
-0.62821	-1.44269e+08	1.40057	0.147899	1	AL121989.1	ENSG00000267734
-0.62821	-1.44269e+08	1.40057	0.147899	1	NGF	ENSG00000134259
-0.62821	-1.44269e+08	1.40057	0.147899	1	CASQ2	ENSG00000118729
-0.62821	-1.44269e+08	1.40057	0.147899	1	GJA5	ENSG00000265107
-0.62821	-1.44269e+08	1.40057	0.147899	1	AL451067.1	ENSG00000234211
-0.62821	-1.44269e+08	1.40057	0.147899	1	AC092159.1	ENSG00000227713
-0.62821	-1.44269e+08	1.40057	0.147899	1	FAM178B	ENSG00000168754
-0.62821	-1.44269e+08	1.40057	0.147899	1	PKP4-AS1	ENSG00000204380
-0.62821	-1.44269e+08	1.40057	0.147899	1	ITIH3	ENSG00000162267
-0.62821	-1.44269e+08	1.40057	0.147899	1	BCHE	ENSG00000114200
-0.62821	-1.44269e+08	1.40057	0.147899	1	TLL1	ENSG00000038295
-0.62821	-1.44269e+08	1.40057	0.147899	1	MIR548A1HG	ENSG00000283408
-0.62821	-1.44269e+08	1.40057	0.147899	1	AL645929.2	ENSG00000281831
-0.62821	-1.44269e+08	1.40057	0.147899	1	CPA4	ENSG00000128510
-0.62821	-1.44269e+08	1.40057	0.147899	1	NUDT10	ENSG00000122824
-0.62821	-1.44269e+08	1.40057	0.147899	1	KLHL4	ENSG00000102271
-0.62821	-1.44269e+08	1.40057	0.147899	1	RTL9	ENSG00000243978
-0.62821	-1.44269e+08	1.40057	0.147899	1	TYRP1	ENSG00000107165
-0.62821	-1.44269e+08	1.40057	0.147899	1	AL162412.1	ENSG00000261447
-0.62821	-1.44269e+08	1.40057	0.147899	1	PLPP7	ENSG00000160539
-0.62821	-1.44269e+08	1.40057	0.147899	1	AC136475.9	ENSG00000270972
-0.62821	-1.44269e+08	1.40057	0.147899	1	MS4A4A	ENSG00000110079
-0.62821	-1.44269e+08	1.40057	0.147899	1	SLC22A10	ENSG00000184999
-0.62821	-1.44269e+08	1.40057	0.147899	1	AP003071.5	ENSG00000284713
-0.62821	-1.44269e+08	1.40057	0.147899	1	SYT10	ENSG00000110975
-0.62821	-1.44269e+08	1.40057	0.147899	1	SLC26A10	ENSG00000135502
-0.62821	-1.44269e+08	1.40057	0.147899	1	LINC02421	ENSG00000255970
-0.62821	-1.44269e+08	1.40057	0.147899	1	AC138331.1	ENSG00000258066
-0.62821	-1.44269e+08	1.40057	0.147899	1	AC005280.2	ENSG00000284930
-0.62821	-1.44269e+08	1.40057	0.147899	1	AL049775.3	ENSG00000258945
-0.62821	-1.44269e+08	1.40057	0.147899	1	AL162171.2	ENSG00000258983
-0.62821	-1.44269e+08	1.40057	0.147899	1	AC055874.1	ENSG00000259446
-0.62821	-1.44269e+08	1.40057	0.147899	1	OR3A3	ENSG00000159961
-0.62821	-1.44269e+08	1.40057	0.147899	1	FADS6	ENSG00000172782
-0.62821	-1.44269e+08	1.40057	0.147899	1	LINC01598	ENSG00000231934
-0.62821	-1.44269e+08	1.40057	0.147899	1	SLC7A10	ENSG00000130876
-0.62821	-1.44269e+08	1.40057	0.147899	1	OSCAR	ENSG00000170909
-0.62821	-1.44269e+08	1.40057	0.147899	1	AC007325.2	ENSG00000277196
-0.638079	-1.44269e+08	1.40178	0.147899	1	TEX46	ENSG00000227868
-0.638079	-1.44269e+08	1.40178	0.147899	1	AL596220.1	ENSG00000229739
-0.638079	-1.44269e+08	1.40178	0.147899	1	LEFTY2	ENSG00000143768
-0.638079	-1.44269e+08	1.40178	0.147899	1	TRIM67	ENSG00000119283
-0.638079	-1.44269e+08	1.40178	0.147899	1	AC010680.1	ENSG00000267784
-0.638079	-1.44269e+08	1.40178	0.147899	1	AC112503.1	ENSG00000272678
-0.638079	-1.44269e+08	1.40178	0.147899	1	SLC45A2	ENSG00000164175
-0.638079	-1.44269e+08	1.40178	0.147899	1	SPAM1	ENSG00000106304
-0.638079	-1.44269e+08	1.40178	0.147899	1	PNMA5	ENSG00000198883
-0.638079	-1.44269e+08	1.40178	0.147899	1	AP003469.3	ENSG00000253737
-0.638079	-1.44269e+08	1.40178	0.147899	1	AL162254.1	ENSG00000234156
-0.638079	-1.44269e+08	1.40178	0.147899	1	LINC02546	ENSG00000255117
-0.638079	-1.44269e+08	1.40178	0.147899	1	NRAP	ENSG00000197893
-0.638079	-1.44269e+08	1.40178	0.147899	1	AC004801.3	ENSG00000257955
-0.638079	-1.44269e+08	1.40178	0.147899	1	COX8C	ENSG00000187581
-0.638079	-1.44269e+08	1.40178	0.147899	1	AC103739.2	ENSG00000259314
-0.638079	-1.44269e+08	1.40178	0.147899	1	HPR	ENSG00000261701
-0.638079	-1.44269e+08	1.40178	0.147899	1	AC009163.6	ENSG00000273971
-0.638079	-1.44269e+08	1.40178	0.147899	1	AC009159.1	ENSG00000275040
-0.638079	-1.44269e+08	1.40178	0.147899	1	AC090627.1	ENSG00000235300
-0.638079	-1.44269e+08	1.40178	0.147899	1	AC021683.3	ENSG00000267665
-0.638079	-1.44269e+08	1.40178	0.147899	1	CST1	ENSG00000170373
-0.638079	-1.44269e+08	1.40178	0.147899	1	CACNA1I	ENSG00000100346
-0.640899	-1.44269e+08	1.40214	0.147899	1	AC108051.1	ENSG00000227680
-0.640899	-1.44269e+08	1.40214	0.147899	1	CHRNG	ENSG00000196811
-0.640899	-1.44269e+08	1.40214	0.147899	1	STAC	ENSG00000144681
-0.640899	-1.44269e+08	1.40214	0.147899	1	AC007370.1	ENSG00000250098
-0.640899	-1.44269e+08	1.40214	0.147899	1	AC106732.1	ENSG00000251041
-0.640899	-1.44269e+08	1.40214	0.147899	1	LINC01485	ENSG00000254211
-0.640899	-1.44269e+08	1.40214	0.147899	1	OR2V2	ENSG00000182613
-0.640899	-1.44269e+08	1.40214	0.147899	1	AP003438.1	ENSG00000254267
-0.640899	-1.44269e+08	1.40214	0.147899	1	AP001527.1	ENSG00000260008
-0.640899	-1.44269e+08	1.40214	0.147899	1	AC006449.3	ENSG00000275665
-0.640899	-1.44269e+08	1.40214	0.147899	1	AL391095.3	ENSG00000275401
-0.640899	-1.44269e+08	1.40214	0.147899	1	AC010504.1	ENSG00000267219
-0.650337	-1.44269e+08	1.40338	0.147899	1	AL035409.1	ENSG00000230498
-0.650337	-1.44269e+08	1.40338	0.147899	1	LINC02572	ENSG00000229536
-0.650337	-1.44269e+08	1.40338	0.147899	1	AC006254.1	ENSG00000243696
-0.650337	-1.44269e+08	1.40338	0.147899	1	AC116351.2	ENSG00000272347
-0.650337	-1.44269e+08	1.40338	0.147899	1	LINC02199	ENSG00000250198
-0.650337	-1.44269e+08	1.40338	0.147899	1	FOXD4L5	ENSG00000204779
-0.650337	-1.44269e+08	1.40338	0.147899	1	AL353608.1	ENSG00000225337
-0.650337	-1.44269e+08	1.40338	0.147899	1	AL391839.2	ENSG00000233825
-0.650337	-1.44269e+08	1.40338	0.147899	1	AC006518.7	ENSG00000284826
-0.650337	-1.44269e+08	1.40338	0.147899	1	TEX26	ENSG00000175664
-0.650337	-1.44269e+08	1.40338	0.147899	1	AL049869.3	ENSG00000259116
-0.650337	-1.44269e+08	1.40338	0.147899	1	CMTM2	ENSG00000140932
-0.650337	-1.44269e+08	1.40338	0.147899	1	AC020978.3	ENSG00000260891
-0.650337	-1.44269e+08	1.40338	0.147899	1	ZSCAN1	ENSG00000152467
-0.650337	-1.44269e+08	1.40338	0.147899	1	CHKB-CPT1B	ENSG00000254413
-0.659249	-1.44269e+08	1.40462	0.147899	1	AL136115.1	ENSG00000228634
-0.659249	-1.44269e+08	1.40462	0.147899	1	AL359962.2	ENSG00000273160
-0.659249	-1.44269e+08	1.40462	0.147899	1	DNM3OS	ENSG00000230630
-0.659249	-1.44269e+08	1.40462	0.147899	1	Z99127.1	ENSG00000229531
-0.659249	-1.44269e+08	1.40462	0.147899	1	ASTN1	ENSG00000152092
-0.659249	-1.44269e+08	1.40462	0.147899	1	AL360091.3	ENSG00000234915
-0.659249	-1.44269e+08	1.40462	0.147899	1	AL513314.1	ENSG00000226643
-0.659249	-1.44269e+08	1.40462	0.147899	1	DPP10	ENSG00000175497
-0.659249	-1.44269e+08	1.40462	0.147899	1	TMEFF2	ENSG00000144339
-0.659249	-1.44269e+08	1.40462	0.147899	1	ECEL1	ENSG00000171551
-0.659249	-1.44269e+08	1.40462	0.147899	1	AC131097.2	ENSG00000216921
-0.659249	-1.44269e+08	1.40462	0.147899	1	AC110491.3	ENSG00000282527
-0.659249	-1.44269e+08	1.40462	0.147899	1	UTS2B	ENSG00000188958
-0.659249	-1.44269e+08	1.40462	0.147899	1	C1QTNF7	ENSG00000163145
-0.659249	-1.44269e+08	1.40462	0.147899	1	OSTM1-AS1	ENSG00000225174
-0.659249	-1.44269e+08	1.40462	0.147899	1	AL096711.2	ENSG00000255330
-0.659249	-1.44269e+08	1.40462	0.147899	1	NEUROD6	ENSG00000164600
-0.659249	-1.44269e+08	1.40462	0.147899	1	POU6F2-AS1	ENSG00000224122
-0.659249	-1.44269e+08	1.40462	0.147899	1	AL138781.2	ENSG00000275329
-0.659249	-1.44269e+08	1.40462	0.147899	1	AC104237.1	ENSG00000254707
-0.659249	-1.44269e+08	1.40462	0.147899	1	C11orf16	ENSG00000176029
-0.659249	-1.44269e+08	1.40462	0.147899	1	YPEL4	ENSG00000166793
-0.659249	-1.44269e+08	1.40462	0.147899	1	AP001783.1	ENSG00000254607
-0.659249	-1.44269e+08	1.40462	0.147899	1	ARHGAP19-SLIT1	ENSG00000269891
-0.659249	-1.44269e+08	1.40462	0.147899	1	SLC2A14	ENSG00000173262
-0.659249	-1.44269e+08	1.40462	0.147899	1	AC073610.3	ENSG00000272822
-0.659249	-1.44269e+08	1.40462	0.147899	1	SLC17A8	ENSG00000179520
-0.659249	-1.44269e+08	1.40462	0.147899	1	AC125616.1	ENSG00000256008
-0.659249	-1.44269e+08	1.40462	0.147899	1	HPD	ENSG00000158104
-0.659249	-1.44269e+08	1.40462	0.147899	1	ATP12A	ENSG00000075673
-0.659249	-1.44269e+08	1.40462	0.147899	1	TRAV17	ENSG00000211797
-0.659249	-1.44269e+08	1.40462	0.147899	1	AL049870.2	ENSG00000258633
-0.659249	-1.44269e+08	1.40462	0.147899	1	AL583810.2	ENSG00000258811
-0.659249	-1.44269e+08	1.40462	0.147899	1	IGHV2-26	ENSG00000211951
-0.659249	-1.44269e+08	1.40462	0.147899	1	IDH2-DT	ENSG00000259685
-0.659249	-1.44269e+08	1.40462	0.147899	1	AC141586.2	ENSG00000260176
-0.659249	-1.44269e+08	1.40462	0.147899	1	AC026401.1	ENSG00000257769
-0.659249	-1.44269e+08	1.40462	0.147899	1	NGFR	ENSG00000064300
-0.659249	-1.44269e+08	1.40462	0.147899	1	TMEM200C	ENSG00000206432
-0.659249	-1.44269e+08	1.40462	0.147899	1	AL117381.1	ENSG00000236559
-0.659249	-1.44269e+08	1.40462	0.147899	1	AL354993.2	ENSG00000259723
-0.659249	-1.44269e+08	1.40462	0.147899	1	ERVK9-11	ENSG00000269486
-0.659249	-1.44269e+08	1.40462	0.147899	1	LILRA5	ENSG00000187116
-0.659249	-1.44269e+08	1.40462	0.147899	1	IGLV10-54	ENSG00000211642
-0.659249	-1.44269e+08	1.40462	0.147899	1	IGLV3-16	ENSG00000211665
-0.664328	-1.44269e+08	1.40535	0.147899	1	AC117944.1	ENSG00000236676
-0.664328	-1.44269e+08	1.40535	0.147899	1	BRDT	ENSG00000137948
-0.664328	-1.44269e+08	1.40535	0.147899	1	TNR	ENSG00000116147
-0.664328	-1.44269e+08	1.40535	0.147899	1	WDR64	ENSG00000162843
-0.664328	-1.44269e+08	1.40535	0.147899	1	AC016735.1	ENSG00000224739
-0.664328	-1.44269e+08	1.40535	0.147899	1	AC107021.1	ENSG00000243415
-0.664328	-1.44269e+08	1.40535	0.147899	1	AC124893.1	ENSG00000241882
-0.664328	-1.44269e+08	1.40535	0.147899	1	AC021180.1	ENSG00000250532
-0.664328	-1.44269e+08	1.40535	0.147899	1	AC022113.2	ENSG00000250415
-0.664328	-1.44269e+08	1.40535	0.147899	1	FSTL4	ENSG00000053108
-0.664328	-1.44269e+08	1.40535	0.147899	1	PCDHGA3	ENSG00000254245
-0.664328	-1.44269e+08	1.40535	0.147899	1	COL10A1	ENSG00000123500
-0.664328	-1.44269e+08	1.40535	0.147899	1	NFE4	ENSG00000230257
-0.664328	-1.44269e+08	1.40535	0.147899	1	TRBVB	ENSG00000241911
-0.664328	-1.44269e+08	1.40535	0.147899	1	AC009902.3	ENSG00000272425
-0.664328	-1.44269e+08	1.40535	0.147899	1	AC067930.2	ENSG00000254741
-0.664328	-1.44269e+08	1.40535	0.147899	1	FAM95B1	ENSG00000223839
-0.664328	-1.44269e+08	1.40535	0.147899	1	OMD	ENSG00000127083
-0.664328	-1.44269e+08	1.40535	0.147899	1	NLRP14	ENSG00000158077
-0.664328	-1.44269e+08	1.40535	0.147899	1	HNRNPUL2-BSCL2	ENSG00000234857
-0.664328	-1.44269e+08	1.40535	0.147899	1	AP000873.3	ENSG00000254551
-0.664328	-1.44269e+08	1.40535	0.147899	1	GUCY1A2	ENSG00000152402
-0.664328	-1.44269e+08	1.40535	0.147899	1	LINC02322	ENSG00000258556
-0.664328	-1.44269e+08	1.40535	0.147899	1	AL356804.1	ENSG00000259033
-0.664328	-1.44269e+08	1.40535	0.147899	1	AL357093.1	ENSG00000258699
-0.664328	-1.44269e+08	1.40535	0.147899	1	AL355102.4	ENSG00000258793
-0.664328	-1.44269e+08	1.40535	0.147899	1	AC051619.4	ENSG00000259519
-0.664328	-1.44269e+08	1.40535	0.147899	1	PYDC1	ENSG00000169900
-0.664328	-1.44269e+08	1.40535	0.147899	1	AC009159.2	ENSG00000277214
-0.664328	-1.44269e+08	1.40535	0.147899	1	LINC00311	ENSG00000179219
-0.664328	-1.44269e+08	1.40535	0.147899	1	AC012254.3	ENSG00000267724
-0.664328	-1.44269e+08	1.40535	0.147899	1	AC245060.2	ENSG00000234630
-0.664328	-1.44269e+08	1.40535	0.147899	1	MOV10L1	ENSG00000073146
-0.664328	-1.44269e+08	1.40535	0.147899	1	AIRE	ENSG00000160224
-0.664328	-1.44269e+08	1.40535	0.147899	1	COL18A1-AS1	ENSG00000183535
-0.669711	-1.44269e+08	1.40616	0.147899	1	AL391069.4	ENSG00000273481
-0.669711	-1.44269e+08	1.40616	0.147899	1	PGLYRP3	ENSG00000159527
-0.669711	-1.44269e+08	1.40616	0.147899	1	AL512306.2	ENSG00000240219
-0.669711	-1.44269e+08	1.40616	0.147899	1	AL591885.1	ENSG00000226828
-0.669711	-1.44269e+08	1.40616	0.147899	1	AC098650.1	ENSG00000283563
-0.669711	-1.44269e+08	1.40616	0.147899	1	LINC01990	ENSG00000273125
-0.669711	-1.44269e+08	1.40616	0.147899	1	AC084871.2	ENSG00000251139
-0.669711	-1.44269e+08	1.40616	0.147899	1	AL136979.1	ENSG00000227914
-0.669711	-1.44269e+08	1.40616	0.147899	1	AL138760.1	ENSG00000235939
-0.669711	-1.44269e+08	1.40616	0.147899	1	LINC02443	ENSG00000256115
-0.669711	-1.44269e+08	1.40616	0.147899	1	STOML3	ENSG00000133115
-0.669711	-1.44269e+08	1.40616	0.147899	1	DYNAP	ENSG00000178690
-0.669711	-1.44269e+08	1.40616	0.147899	1	SERPINB11	ENSG00000206072
-0.669711	-1.44269e+08	1.40616	0.147899	1	AP000553.3	ENSG00000273342
-0.670355	-1.44269e+08	1.40626	0.147899	1	AC112229.3	ENSG00000257207
-0.670355	-1.44269e+08	1.40626	0.147899	1	PCDHB4	ENSG00000081818
-0.670355	-1.44269e+08	1.40626	0.147899	1	PRDM13	ENSG00000112238
-0.670355	-1.44269e+08	1.40626	0.147899	1	C10orf120	ENSG00000183559
-0.670355	-1.44269e+08	1.40626	0.147899	1	AC233309.1	ENSG00000276144
-0.670355	-1.44269e+08	1.40626	0.147899	1	MAPT-AS1	ENSG00000264589
-0.670355	-1.44269e+08	1.40626	0.147899	1	CD300E	ENSG00000186407
-0.670355	-1.44269e+08	1.40626	0.147899	1	AC011491.3	ENSG00000269802
-0.676618	-1.44269e+08	1.40723	0.147899	1	GJB4	ENSG00000189433
-0.676618	-1.44269e+08	1.40723	0.147899	1	AL031733.2	ENSG00000241666
-0.676618	-1.44269e+08	1.40723	0.147899	1	AC092159.2	ENSG00000233296
-0.676618	-1.44269e+08	1.40723	0.147899	1	NLRC4	ENSG00000091106
-0.676618	-1.44269e+08	1.40723	0.147899	1	AC093833.1	ENSG00000231054
-0.676618	-1.44269e+08	1.40723	0.147899	1	AC078785.2	ENSG00000241219
-0.676618	-1.44269e+08	1.40723	0.147899	1	AC108472.1	ENSG00000235902
-0.676618	-1.44269e+08	1.40723	0.147899	1	AC126768.2	ENSG00000248994
-0.676618	-1.44269e+08	1.40723	0.147899	1	AC008875.1	ENSG00000271788
-0.676618	-1.44269e+08	1.40723	0.147899	1	AL136309.2	ENSG00000234817
-0.676618	-1.44269e+08	1.40723	0.147899	1	AC018635.2	ENSG00000272915
-0.676618	-1.44269e+08	1.40723	0.147899	1	AC022784.8	ENSG00000279949
-0.676618	-1.44269e+08	1.40723	0.147899	1	LINC01506	ENSG00000234506
-0.676618	-1.44269e+08	1.40723	0.147899	1	NAV2-AS1	ENSG00000254894
-0.676618	-1.44269e+08	1.40723	0.147899	1	MS4A5	ENSG00000166930
-0.676618	-1.44269e+08	1.40723	0.147899	1	LINC00844	ENSG00000237949
-0.676618	-1.44269e+08	1.40723	0.147899	1	CDHR1	ENSG00000148600
-0.676618	-1.44269e+08	1.40723	0.147899	1	CLEC4E	ENSG00000166523
-0.676618	-1.44269e+08	1.40723	0.147899	1	SOAT2	ENSG00000167780
-0.676618	-1.44269e+08	1.40723	0.147899	1	BCL2L2-PABPN1	ENSG00000258643
-0.676618	-1.44269e+08	1.40723	0.147899	1	LBHD2	ENSG00000283071
-0.676618	-1.44269e+08	1.40723	0.147899	1	AQP9	ENSG00000103569
-0.676618	-1.44269e+08	1.40723	0.147899	1	SHISA9	ENSG00000237515
-0.676618	-1.44269e+08	1.40723	0.147899	1	AC091180.2	ENSG00000248714
-0.676618	-1.44269e+08	1.40723	0.147899	1	LINC01522	ENSG00000237423
-0.676618	-1.44269e+08	1.40723	0.147899	1	AL161937.2	ENSG00000237595
-0.676618	-1.44269e+08	1.40723	0.147899	1	DNAJB7	ENSG00000172404
-0.6777	-1.44269e+08	1.4074	0.147899	1	LINC01160	ENSG00000231346
-0.6777	-1.44269e+08	1.4074	0.147899	1	SERPINC1	ENSG00000117601
-0.6777	-1.44269e+08	1.4074	0.147899	1	AC022272.1	ENSG00000250027
-0.6777	-1.44269e+08	1.4074	0.147899	1	ZNF705E	ENSG00000214534
-0.6777	-1.44269e+08	1.4074	0.147899	1	LINC02288	ENSG00000246548
-0.6777	-1.44269e+08	1.4074	0.147899	1	AC004232.2	ENSG00000262899
-0.6777	-1.44269e+08	1.4074	0.147899	1	LINC-ROR	ENSG00000258609
-0.6777	-1.44269e+08	1.4074	0.147899	1	AL356652.1	ENSG00000278367
-0.6777	-1.44269e+08	1.4074	0.147899	1	AC022517.1	ENSG00000267550
-0.67869	-1.44269e+08	1.40756	0.147899	1	STPG4	ENSG00000239605
-0.67869	-1.44269e+08	1.40756	0.147899	1	LINC00635	ENSG00000241469
-0.67869	-1.44269e+08	1.40756	0.147899	1	RRH	ENSG00000180245
-0.67869	-1.44269e+08	1.40756	0.147899	1	FAM160A1-DT	ENSG00000251611
-0.67869	-1.44269e+08	1.40756	0.147899	1	CDH6	ENSG00000113361
-0.67869	-1.44269e+08	1.40756	0.147899	1	MOG	ENSG00000204655
-0.67869	-1.44269e+08	1.40756	0.147899	1	NKAIN2	ENSG00000188580
-0.67869	-1.44269e+08	1.40756	0.147899	1	CPA5	ENSG00000158525
-0.67869	-1.44269e+08	1.40756	0.147899	1	HTRA4	ENSG00000169495
-0.67869	-1.44269e+08	1.40756	0.147899	1	FAM69B	ENSG00000165716
-0.67869	-1.44269e+08	1.40756	0.147899	1	OR52N5	ENSG00000181009
-0.67869	-1.44269e+08	1.40756	0.147899	1	MIR670HG	ENSG00000235661
-0.67869	-1.44269e+08	1.40756	0.147899	1	AP003086.3	ENSG00000254649
-0.67869	-1.44269e+08	1.40756	0.147899	1	AP003500.1	ENSG00000281097
-0.67869	-1.44269e+08	1.40756	0.147899	1	AC044781.1	ENSG00000229751
-0.67869	-1.44269e+08	1.40756	0.147899	1	AL607028.1	ENSG00000232739
-0.67869	-1.44269e+08	1.40756	0.147899	1	AC009988.1	ENSG00000223432
-0.67869	-1.44269e+08	1.40756	0.147899	1	PPFIA2	ENSG00000139220
-0.67869	-1.44269e+08	1.40756	0.147899	1	TRAV38-2DV8	ENSG00000211817
-0.67869	-1.44269e+08	1.40756	0.147899	1	AC124283.2	ENSG00000262147
-0.67869	-1.44269e+08	1.40756	0.147899	1	AC008554.1	ENSG00000269043
-0.67869	-1.44269e+08	1.40756	0.147899	1	KIR3DX1	ENSG00000104970
-0.67869	-1.44269e+08	1.40756	0.147899	1	AL022313.2	ENSG00000228719
-0.67869	-1.44269e+08	1.40756	0.147899	1	ELFN2	ENSG00000166897
-0.680873	-1.44269e+08	1.40791	0.147899	1	S100A7A	ENSG00000184330
-0.680873	-1.44269e+08	1.40791	0.147899	1	AL645504.1	ENSG00000235121
-0.680873	-1.44269e+08	1.40791	0.147899	1	LINC00996	ENSG00000242258
-0.680873	-1.44269e+08	1.40791	0.147899	1	AL139398.1	ENSG00000284391
-0.680873	-1.44269e+08	1.40791	0.147899	1	KIAA1549L	ENSG00000110427
-0.680873	-1.44269e+08	1.40791	0.147899	1	HEPHL1	ENSG00000181333
-0.680873	-1.44269e+08	1.40791	0.147899	1	CLEC4D	ENSG00000166527
-0.680873	-1.44269e+08	1.40791	0.147899	1	GJD2	ENSG00000159248
-0.680873	-1.44269e+08	1.40791	0.147899	1	EWSAT1	ENSG00000212766
-0.680873	-1.44269e+08	1.40791	0.147899	1	DSG1-AS1	ENSG00000266729
-0.680873	-1.44269e+08	1.40791	0.147899	1	PSG4	ENSG00000243137
-0.680873	-1.44269e+08	1.40791	0.147899	1	AC244250.1	ENSG00000223999
-0.680873	-1.44269e+08	1.40791	0.147899	1	KRTAP12-1	ENSG00000187175
-0.683642	-1.44269e+08	1.40837	0.147899	1	AL445235.1	ENSG00000235143
-0.683642	-1.44269e+08	1.40837	0.147899	1	ZNF648	ENSG00000179930
-0.683642	-1.44269e+08	1.40837	0.147899	1	IGKV2-24	ENSG00000241294
-0.683642	-1.44269e+08	1.40837	0.147899	1	LINC02273	ENSG00000245954
-0.683642	-1.44269e+08	1.40837	0.147899	1	TRIM61	ENSG00000183439
-0.683642	-1.44269e+08	1.40837	0.147899	1	AC245140.3	ENSG00000285018
-0.683642	-1.44269e+08	1.40837	0.147899	1	LINC01502	ENSG00000237339
-0.683642	-1.44269e+08	1.40837	0.147899	1	AP000936.1	ENSG00000224077
-0.683642	-1.44269e+08	1.40837	0.147899	1	ATP11AUN	ENSG00000197595
-0.683642	-1.44269e+08	1.40837	0.147899	1	RPL3L	ENSG00000140986
-0.683642	-1.44269e+08	1.40837	0.147899	1	AC015563.2	ENSG00000264982
-0.683642	-1.44269e+08	1.40837	0.147899	1	LINC01589	ENSG00000238120
-0.684047	-1.44269e+08	1.40844	0.147899	1	LINC02142	ENSG00000223597
-0.684047	-1.44269e+08	1.40844	0.147899	1	VCAN-AS1	ENSG00000249835
-0.684047	-1.44269e+08	1.40844	0.147899	1	TRBV19	ENSG00000211746
-0.684047	-1.44269e+08	1.40844	0.147899	1	AC090541.1	ENSG00000253270
-0.684047	-1.44269e+08	1.40844	0.147899	1	AC111188.1	ENSG00000254401
-0.684047	-1.44269e+08	1.40844	0.147899	1	KRT3	ENSG00000186442
-0.684047	-1.44269e+08	1.40844	0.147899	1	MEOX1	ENSG00000005102
-0.684215	-1.44269e+08	1.40847	0.147899	1	PADI3	ENSG00000142619
-0.684215	-1.44269e+08	1.40847	0.147899	1	SLC30A2	ENSG00000158014
-0.684215	-1.44269e+08	1.40847	0.147899	1	SPRR4	ENSG00000184148
-0.684215	-1.44269e+08	1.40847	0.147899	1	SPRR2B	ENSG00000196805
-0.684215	-1.44269e+08	1.40847	0.147899	1	CARD18	ENSG00000255501
-0.684215	-1.44269e+08	1.40847	0.147899	1	EMX2	ENSG00000170370
-0.684215	-1.44269e+08	1.40847	0.147899	1	KRT1	ENSG00000167768
-0.684215	-1.44269e+08	1.40847	0.147899	1	IGFL2-AS1	ENSG00000268621
-0.684215	-1.44269e+08	1.40847	0.147899	1	KLK5	ENSG00000167754
-0.684215	-1.44269e+08	1.40847	0.147899	1	KLK8	ENSG00000129455
-0.684215	-1.44269e+08	1.40847	0.147899	1	LINC01864	ENSG00000267522
-0.684554	-1.44269e+08	1.40852	0.147899	1	PCDHA7	ENSG00000204963
-0.684554	-1.44269e+08	1.40852	0.147899	1	AMELX	ENSG00000125363
-0.684554	-1.44269e+08	1.40852	0.147899	1	AP001001.1	ENSG00000254433
-0.684554	-1.44269e+08	1.40852	0.147899	1	AC010198.1	ENSG00000246331
-0.684554	-1.44269e+08	1.40852	0.147899	1	AL158196.1	ENSG00000276968
-0.68834	-1.44269e+08	1.40916	0.147899	1	AC008609.1	ENSG00000247699
-0.68834	-1.44269e+08	1.40916	0.147899	1	HIST1H4L	ENSG00000275126
-0.68834	-1.44269e+08	1.40916	0.147899	1	AC137834.2	ENSG00000276727
-0.68834	-1.44269e+08	1.40916	0.147899	1	AC087742.1	ENSG00000274363
-0.688859	-1.44269e+08	1.40925	0.147899	1	LINC01235	ENSG00000270547
-0.688859	-1.44269e+08	1.40925	0.147899	1	TMEM132C	ENSG00000181234
-0.689551	-1.44269e+08	1.40937	0.147899	1	AL031283.3	ENSG00000236045
-0.689551	-1.44269e+08	1.40937	0.147899	1	AL139147.1	ENSG00000248458
-0.689551	-1.44269e+08	1.40937	0.147899	1	AC073130.2	ENSG00000243243
-0.689551	-1.44269e+08	1.40937	0.147899	1	AC079193.2	ENSG00000249258
-0.689551	-1.44269e+08	1.40937	0.147899	1	MKX	ENSG00000150051
-0.689551	-1.44269e+08	1.40937	0.147899	1	AP000365.1	ENSG00000267338
-0.689707	-1.44269e+08	1.4094	0.147899	1	KCNH1	ENSG00000143473
-0.689707	-1.44269e+08	1.4094	0.147899	1	PXT1	ENSG00000179165
-0.689707	-1.44269e+08	1.4094	0.147899	1	AC010834.3	ENSG00000253854
-0.689707	-1.44269e+08	1.4094	0.147899	1	LINC02547	ENSG00000254486
-0.689707	-1.44269e+08	1.4094	0.147899	1	AC026583.1	ENSG00000259252
-0.689707	-1.44269e+08	1.4094	0.147899	1	L34079.3	ENSG00000269583
-0.689707	-1.44269e+08	1.4094	0.147899	1	AC011495.2	ENSG00000268636
-0.690881	-1.44269e+08	1.4096	0.147899	1	EPHA7	ENSG00000135333
-0.690881	-1.44269e+08	1.4096	0.147899	1	AL034397.3	ENSG00000274536
-0.690881	-1.44269e+08	1.4096	0.147899	1	PLAC1	ENSG00000170965
-0.690881	-1.44269e+08	1.4096	0.147899	1	L1CAM	ENSG00000198910
-0.690881	-1.44269e+08	1.4096	0.147899	1	AC009908.1	ENSG00000253513
-0.690881	-1.44269e+08	1.4096	0.147899	1	PTPRCAP	ENSG00000213402
-0.690881	-1.44269e+08	1.4096	0.147899	1	B4GALNT1	ENSG00000135454
-0.690881	-1.44269e+08	1.4096	0.147899	1	AC084880.3	ENSG00000256609
-0.690881	-1.44269e+08	1.4096	0.147899	1	LINC02279	ENSG00000258933
-0.691383	-1.44269e+08	1.40969	0.147899	1	SZT2-AS1	ENSG00000229372
-0.691383	-1.44269e+08	1.40969	0.147899	1	XIRP2	ENSG00000163092
-0.691383	-1.44269e+08	1.40969	0.147899	1	AGXT2	ENSG00000113492
-0.691383	-1.44269e+08	1.40969	0.147899	1	AP000943.1	ENSG00000233536
-0.691884	-1.44269e+08	1.40977	0.1479	1	AL136379.1	ENSG00000276255
-0.691884	-1.44269e+08	1.40977	0.1479	1	AJ239322.2	ENSG00000244337
-0.693647	-1.44269e+08	1.41008	0.1479	1	ANKRD55	ENSG00000164512
-0.693647	-1.44269e+08	1.41008	0.1479	1	BBOX1	ENSG00000129151
[truncated: 31,539 more rows]

## Sheet: E-GM vs normal
logFC	unshrunk.logFC	logCPM	PValue	FDR	Genename	ID	specificity
-9.00146	-1.44269e+08	5.09387	1.029e-12	8.62768e-09	SNRPN	ENSG00000128739	Normal
-6.12965	-7.11208	3.2561	1.19506e-09	4.00798e-06	ZSCAN18	ENSG00000121413	Normal
-5.63935	-6.0434	3.83517	2.42771e-08	7.40188e-05	GATA5	ENSG00000130700	Normal
-4.8625	-4.95566	4.74722	3.90384e-08	9.8531e-05	REC8	ENSG00000100918	Normal
-6.87528	-1.44269e+08	3.07104	6.34777e-08	0.000141928	ZNF43	ENSG00000198521	Normal
-3.76191	-3.80707	4.85991	1.45081e-07	0.000274408	GAMT	ENSG00000130005	Normal
-5.68865	-6.66744	2.83521	5.06355e-07	0.000720506	ZNF677	ENSG00000197928	Normal
-5.85409	-1.44269e+08	2.2146	1.64901e-06	0.00177975	ZNF570	ENSG00000171827	Normal
-5.80125	-1.44269e+08	2.20689	1.69813e-06	0.00177975	MICU3	ENSG00000155970	Normal
-5.27303	-6.24869	2.50599	1.98579e-06	0.00190284	ZNF736	ENSG00000234444	Normal
-3.32593	-3.3832	3.79055	2.57287e-06	0.00233213	ZNF626	ENSG00000188171	Normal
-3.50585	-3.54721	4.84262	3.34792e-06	0.0027386	BEX2	ENSG00000133134	Normal
-6.09594	-1.44269e+08	2.36671	3.66597e-06	0.00285929	LDOC1	ENSG00000182195	Normal
-4.77958	-5.7504	2.1639	5.7945e-06	0.00381051	EDARADD	ENSG00000186197	Normal
-3.48501	-3.58116	3.43383	7.18673e-06	0.00431816	NPW	ENSG00000183971	Normal
-5.89643	-1.44269e+08	2.26733	7.24416e-06	0.00431816	PWAR6	ENSG00000257151	Normal
-4.8318	-5.78562	2.31767	8.42982e-06	0.00479185	CNTN3	ENSG00000113805	Normal
-2.32244	-2.32531	7.18676	1.02145e-05	0.00535273	GSTM3	ENSG00000134202	Normal
-4.32004	-4.88077	2.17102	1.43153e-05	0.00676206	ADGRL2	ENSG00000117114	Normal
-4.43166	-4.72571	3.17055	1.51308e-05	0.00704803	ZNF331	ENSG00000130844	Normal
-4.24889	-4.7983	2.3253	1.55886e-05	0.00707444	RORA	ENSG00000069667	Normal
-5.1598	-1.44269e+08	1.71101	1.56094e-05	0.00707444	ZNF793-AS1	ENSG00000266916	Normal
-5.20086	-1.44269e+08	1.69907	1.86699e-05	0.00812662	ZNF726	ENSG00000213967	Normal
-5.90701	-1.44269e+08	2.22359	1.89002e-05	0.00812662	TUSC3	ENSG00000104723	Normal
-4.08542	-4.6429	2.0065	2.89993e-05	0.0118607	ZNF662	ENSG00000182983	Normal
-4.16205	-4.71334	2.30953	3.46929e-05	0.013476	ZNF568	ENSG00000198453	Normal
-4.73719	-1.44269e+08	1.49319	3.49578e-05	0.013476	VGLL3	ENSG00000206538	Normal
-2.76799	-2.799	4.12432	3.73792e-05	0.0140857	ADM	ENSG00000148926	Normal
-3.08811	-3.16312	3.29277	4.04753e-05	0.0149172	AC087477.2	ENSG00000259275	Normal
-4.54155	-1.44269e+08	1.34265	4.28919e-05	0.0156359	ZNF582	ENSG00000018869	Normal
-4.78031	-1.44269e+08	1.52411	4.37945e-05	0.0157933	AC020928.1	ENSG00000267254	Normal
-3.90251	-4.28915	2.36505	5.30142e-05	0.0179595	ZNF793	ENSG00000188227	Normal
-4.73992	-5.70985	2.13148	6.48648e-05	0.0211207	RIC3	ENSG00000166405	Normal
-4.49239	-5.45889	1.95768	7.00541e-05	0.0225911	RPS6KA6	ENSG00000072133	Normal
-4.9619	-1.44269e+08	1.61717	7.27027e-05	0.0232219	ZNF486	ENSG00000256229	Normal
-2.82733	-2.90291	2.90682	7.73647e-05	0.0240246	ZNF844	ENSG00000223547	Normal
-5.1838	-1.44269e+08	1.70029	8.45457e-05	0.0257772	CELF4	ENSG00000101489	Normal
-4.98423	-1.44269e+08	1.71396	8.7467e-05	0.0261917	KIAA1324L	ENSG00000164659	Normal
-4.88509	-1.44269e+08	1.53663	9.90612e-05	0.0291431	ZNF71	ENSG00000197951	Normal
-4.65178	-1.44269e+08	1.44206	0.000115568	0.0325707	ADAMTSL3	ENSG00000156218	Normal
-4.44311	-5.40595	1.84741	0.000122521	0.0336811	COLEC12	ENSG00000158270	Normal
-4.75328	-1.44269e+08	1.52374	0.000128497	0.0347544	ZNF93	ENSG00000184635	Normal
-4.38358	-1.44269e+08	1.29877	0.000143946	0.0375222	ZNF90	ENSG00000213988	Normal
-4.26551	-1.44269e+08	1.23858	0.000151204	0.0387105	ZNF66	ENSG00000160229	Normal
-4.44352	-1.44269e+08	1.25087	0.00015728	0.039961	P2RY1	ENSG00000169860	Normal
-4.64025	-1.44269e+08	1.42146	0.000158702	0.0400191	CWH43	ENSG00000109182	Normal
-4.43203	-1.44269e+08	1.31085	0.000175497	0.0432781	ZFP28	ENSG00000196867	Normal
-4.02832	-1.44269e+08	1.15941	0.000198392	0.0482149	MESP1	ENSG00000166823	Normal
-4.0908	-1.44269e+08	1.20412	0.000212581	0.0497916	HUNK	ENSG00000142149	Normal
-4.12608	-1.44269e+08	1.13695	0.000228276	0.0520811	ZNF665	ENSG00000197497	Normal
-3.72813	-4.08137	2.40672	0.000249973	0.0551552	GSPT2	ENSG00000189369	Normal
-3.5554	-1.44269e+08	0.946046	0.000303549	0.0616995	ZNF257	ENSG00000197134	Normal
-4.65561	-1.44269e+08	1.39887	0.000333455	0.0661879	CDKN2B	ENSG00000147883	Normal
-3.81931	-1.44269e+08	0.991633	0.000348653	0.068783	ZNF582-AS1	ENSG00000267454	Normal
-1.58647	-1.58787	7.21574	0.000353571	0.0693455	HPGD	ENSG00000164120	Normal
-3.98029	-1.44269e+08	1.14591	0.00035906	0.0700125	ZNF470	ENSG00000197016	Normal
-3.4806	-3.84755	2.23126	0.000411226	0.0766205	ZNF737	ENSG00000237440	Normal
-1.815	-1.8285	4.18971	0.000421941	0.0781827	LGALS2	ENSG00000100079	Normal
-5.03833	-6.01033	2.26551	0.000477987	0.0860095	ZNF667-AS1	ENSG00000166770	Normal
-3.27789	-3.43605	2.50216	0.000488318	0.0871128	ANGPTL4	ENSG00000167772	Normal
-1.79041	-1.79926	4.77525	0.000502861	0.0882983	CCKBR	ENSG00000110148	Normal
-5.07615	-1.44269e+08	1.78259	0.000509133	0.0889339	CLPS	ENSG00000137392	Normal
-2.93552	-2.93553	15.8697	0.000528616	0.090328	LIPF	ENSG00000182333	Normal
-3.83285	-4.38421	1.78178	0.000530902	0.090328	NDN	ENSG00000182636	Normal
-3.53389	-1.44269e+08	0.925665	0.000532377	0.090328	EML1	ENSG00000066629	Normal
-3.10476	-3.48528	1.64279	0.000534683	0.090328	ZNF471	ENSG00000196263	Normal
-3.30084	-1.44269e+08	0.858945	0.000542427	0.0907124	CYP7B1	ENSG00000172817	Normal
-2.43697	-2.45117	4.70695	0.000543658	0.0907124	SLC16A7	ENSG00000118596	Normal
-3.75822	-3.94167	2.8168	0.00056913	0.0935661	NCAM1	ENSG00000149294	Normal
-3.65117	-1.44269e+08	0.942877	0.000581636	0.0947735	LINC02315	ENSG00000251363	Normal
-3.24304	-3.62617	1.71681	0.000614022	0.0981742	MUM1L1	ENSG00000157502	Normal
-4.37935	-1.44269e+08	1.3496	0.000615423	0.0981742	PRSS1	ENSG00000204983	Normal
-4.08833	-1.44269e+08	1.16321	0.000631026	0.0990304	BVES	ENSG00000112276	Normal
-3.79346	-1.44269e+08	1.01886	0.000633911	0.0990304	SLC22A4	ENSG00000197208	Normal
-4.55028	-1.44269e+08	1.27159	0.000647408	0.100522	B3GNT6	ENSG00000198488
-4.20608	-4.76919	2.20909	0.000653657	0.100952	ADGRF5	ENSG00000069122
-3.67523	-1.44269e+08	0.94114	0.000656198	0.100952	PDE6B	ENSG00000133256
-3.01893	-3.19641	2.21386	0.000667937	0.102242	CHST11	ENSG00000171310
-7.26077	-1.44269e+08	3.38748	0.000672574	0.102242	HRH2	ENSG00000113749
-5.65825	-1.44269e+08	2.05539	0.000673727	0.102242	CES1	ENSG00000198848
-3.28999	-1.44269e+08	0.84714	0.000681164	0.102905	CRYBB2	ENSG00000244752
-3.30619	-3.67439	1.82564	0.000684437	0.102936	MPP1	ENSG00000130830
-3.71873	-1.44269e+08	0.988213	0.000691551	0.103541	HDX	ENSG00000165259
-4.79239	-1.44269e+08	1.37732	0.000705048	0.104628	DCAF12L1	ENSG00000198889
-4.33484	-1.44269e+08	1.16923	0.000721083	0.106365	CDH13	ENSG00000140945
-3.36285	-1.44269e+08	0.853847	0.000723097	0.106365	TMSB15B	ENSG00000269226
-3.85713	-1.44269e+08	1.03961	0.000734807	0.107615	TUSC8	ENSG00000237361
-3.97858	-1.44269e+08	1.09445	0.000755389	0.108731	CCKAR	ENSG00000163394
-3.52232	-1.44269e+08	0.93693	0.000760059	0.108935	IQCA1	ENSG00000132321
-2.79964	-1.44269e+08	0.712197	0.000773993	0.11046	IL2RB	ENSG00000100385
-3.86872	-1.44269e+08	1.01921	0.000783214	0.111303	AL031316.1	ENSG00000227591
-2.90108	-1.44269e+08	0.731619	0.000817392	0.11528	SLA	ENSG00000155926
-3.64818	-1.44269e+08	0.936577	0.000819049	0.11528	AC005498.3	ENSG00000269696
-4.04475	-1.44269e+08	1.04676	0.000826476	0.11528	ZFP82	ENSG00000181007
-3.6642	-1.44269e+08	0.962301	0.000828386	0.11528	ANKRD24	ENSG00000089847
-4.02228	-1.44269e+08	1.06356	0.000833349	0.115491	ZNF454	ENSG00000178187
-2.42161	-2.5071	2.70156	0.000860734	0.117826	ZNF347	ENSG00000197937
-3.56248	-1.44269e+08	0.92485	0.000873815	0.11913	PLCL1	ENSG00000115896
-5.12342	-1.44269e+08	1.56467	0.00091137	0.123248	AC103949.1	ENSG00000264263
-3.56529	-1.44269e+08	0.974507	0.000926984	0.123861	TNF	ENSG00000232810
-4.14777	-1.44269e+08	1.26087	0.000948476	0.125731	FAM19A5	ENSG00000219438
-3.46656	-1.44269e+08	0.913767	0.000969436	0.128004	AC006946.2	ENSG00000273203
-3.03234	-1.44269e+08	0.76709	0.000986169	0.129703	ANKRD20A4	ENSG00000172014
-3.87699	-4.82444	1.50695	0.00104122	0.135877	ZNF334	ENSG00000198185
-3.74572	-4.65775	1.6005	0.00104653	0.13604	TDRP	ENSG00000180190
-3.71383	-1.44269e+08	1.00318	0.00105842	0.137055	C8orf48	ENSG00000164743
-3.84407	-4.78573	1.40528	0.00109951	0.141285	AC008397.2	ENSG00000285188
-3.64192	-3.94291	2.11694	0.00112851	0.143363	MAP7D2	ENSG00000184368
-3.45953	-1.44269e+08	0.880971	0.00114216	0.143546	MIR503HG	ENSG00000223749
-3.01543	-1.44269e+08	0.756363	0.00114518	0.143546	MCPH1-AS1	ENSG00000249898
-2.6337	-2.75753	2.24516	0.00118743	0.147496	ZNF528	ENSG00000167555
-3.48093	-1.44269e+08	0.885797	0.00122613	0.150645	POMC	ENSG00000115138
-3.57952	-1.44269e+08	0.994422	0.0012379	0.150645	HDC	ENSG00000140287
-3.43211	-4.37184	1.33711	0.00123952	0.150645	ZNF569	ENSG00000196437
-3.99567	-1.44269e+08	1.0652	0.00129307	0.155338	EDNRB	ENSG00000136160
-2.49186	-2.5483	3.2424	0.00129688	0.155338	ANKRD65	ENSG00000235098
-3.25138	-1.44269e+08	0.829774	0.00130589	0.155861	AC010207.1	ENSG00000260633
-2.91947	-1.44269e+08	0.746448	0.00135835	0.158974	LPAR3	ENSG00000171517
-2.80066	-1.44269e+08	0.708593	0.00137557	0.158974	HSPB7	ENSG00000173641
-2.46564	-1.44269e+08	0.62815	0.00137757	0.158974	TCF7L1	ENSG00000152284
-2.56315	-1.44269e+08	0.650424	0.00137757	0.158974	AC243960.1	ENSG00000268027
-2.74875	-1.44269e+08	0.692172	0.00137757	0.158974	MTRNR2L10	ENSG00000256045
-3.31793	-1.44269e+08	0.826595	0.00137757	0.158974	AC005498.2	ENSG00000267421
-2.87601	-1.44269e+08	0.720943	0.00137757	0.158974	ADCY1	ENSG00000164742
-2.65595	-1.44269e+08	0.670606	0.00142658	0.162737	CLTCL1	ENSG00000070371
-3.84002	-4.37237	1.91053	0.00143756	0.163434	ST3GAL1	ENSG00000008513
-2.92182	-3.15257	1.96222	0.00147753	0.165897	HAMP	ENSG00000105697
-3.03236	-1.44269e+08	0.759088	0.00151298	0.168021	TF	ENSG00000091513
-2.87774	-1.44269e+08	0.739822	0.00154791	0.171333	IFNG	ENSG00000111537
-3.14553	-1.44269e+08	0.784682	0.00158559	0.174927	SLC16A8	ENSG00000100156
-2.6454	-1.44269e+08	0.671954	0.00159368	0.175242	KLRC2	ENSG00000205809
-3.29453	-1.44269e+08	0.870922	0.00161836	0.175891	RGS7BP	ENSG00000186479
-3.76194	-3.94401	2.78019	0.00162237	0.175891	FAM20A	ENSG00000108950
-3.65385	-1.44269e+08	0.920107	0.00162423	0.175891	KCTD8	ENSG00000183783
-3.32585	-4.24209	1.16122	0.00162581	0.175891	SLC25A21	ENSG00000183032
-2.33501	-2.377	3.23916	0.00165366	0.176864	HIST1H2BG	ENSG00000273802
-2.77988	-1.44269e+08	0.709076	0.00165413	0.176864	LINC01239	ENSG00000234840
-3.80914	-4.76345	1.5728	0.00167457	0.176864	KLRB1	ENSG00000111796
-3.72083	-1.44269e+08	1.05441	0.00167705	0.176864	CADM2	ENSG00000175161
-3.58914	-1.44269e+08	0.98546	0.00168593	0.176864	CGA	ENSG00000135346
-3.44	-1.44269e+08	0.948217	0.00170335	0.176864	GATA2	ENSG00000179348
-2.89768	-1.44269e+08	0.74478	0.00171336	0.177311	UBE2U	ENSG00000177414
-2.60033	-2.69588	2.4271	0.00171823	0.177311	ZNF880	ENSG00000221923
-1.54295	-1.54431	7.24547	0.00173069	0.178049	NDRG1	ENSG00000104419
-3.58399	-1.44269e+08	0.885388	0.00174162	0.178626	ZIK1	ENSG00000171649
-3.20216	-1.44269e+08	0.807533	0.00174935	0.178871	RASGRP2	ENSG00000068831
-3.9888	-1.44269e+08	1.02235	0.00176692	0.180118	HTR1E	ENSG00000168830
-3.20245	-1.44269e+08	0.806521	0.00180146	0.183083	ST6GAL2	ENSG00000144057
-2.87073	-2.96379	2.7951	0.00183002	0.184481	RNLS	ENSG00000184719
-3.06846	-3.98025	1.10929	0.00183172	0.184481	TENM2	ENSG00000145934
-2.90705	-2.9494	3.83415	0.00189656	0.18988	LBH	ENSG00000213626
-2.80108	-2.88056	2.80178	0.00190299	0.189948	FHL1	ENSG00000022267
-3.87224	-1.44269e+08	0.998885	0.00191289	0.19037	ZNF667	ENSG00000198046
-3.34476	-1.44269e+08	0.886438	0.00196853	0.193112	RUNX3	ENSG00000020633
-1.87427	-1.91035	2.95474	0.00197615	0.193112	HDGFL3	ENSG00000166503
-3.00588	-1.44269e+08	0.754105	0.0019853	0.193112	CD177	ENSG00000204936
-3.49477	-4.04406	1.68478	0.00209147	0.200821	RSAD2	ENSG00000134321
-3.43144	-4.35633	1.22556	0.00212077	0.202201	C2orf54	ENSG00000172478
-2.52358	-2.60271	2.71909	0.00212221	0.202201	BHMT	ENSG00000145692
-2.60508	-1.44269e+08	0.660562	0.00214451	0.203747	AP000229.1	ENSG00000273492
-2.52404	-1.44269e+08	0.641064	0.00219224	0.207108	C5orf17	ENSG00000248874
-3.14453	-4.0697	1.18795	0.00225426	0.210807	ZNF829	ENSG00000185869
-3.34561	-1.44269e+08	0.857933	0.0022818	0.210807	KCNK2	ENSG00000082482
-3.09556	-1.44269e+08	0.798505	0.00228954	0.210807	PTCHD1	ENSG00000165186
-2.53511	-2.67058	2.0874	0.00229384	0.210807	DSEL	ENSG00000171451
-2.3993	-1.44269e+08	0.613352	0.0023406	0.210807	CACNB2	ENSG00000165995
-2.52669	-1.44269e+08	0.641122	0.0023406	0.210807	THEMIS	ENSG00000172673
-2.54912	-1.44269e+08	0.645776	0.0023406	0.210807	AC104938.1	ENSG00000260037
-2.60451	-1.44269e+08	0.657362	0.0023406	0.210807	AC139530.3	ENSG00000275902
-2.96082	-1.44269e+08	0.740522	0.0023406	0.210807	SCUBE2	ENSG00000175356
-2.67132	-1.44269e+08	0.672376	0.0023406	0.210807	SEPT7-AS1	ENSG00000228878
-2.90437	-1.44269e+08	0.722644	0.0023406	0.210807	MPZ	ENSG00000158887
-3.3879	-1.44269e+08	0.839383	0.0023406	0.210807	CHST9	ENSG00000154080
-2.92839	-1.44269e+08	0.73004	0.0023406	0.210807	NLGN2	ENSG00000169992
-3.08801	-1.44269e+08	0.804729	0.00234406	0.210807	TNFRSF13C	ENSG00000159958
-3.0763	-3.4226	1.85867	0.00234453	0.210807	TMEM121	ENSG00000184986
-2.38284	-2.44703	2.78493	0.00239475	0.213037	PTP4A3	ENSG00000184489
-2.60962	-2.77419	2.26357	0.00248068	0.220098	WIPF1	ENSG00000115935
-2.39327	-2.46495	2.77576	0.00260464	0.228559	GLIPR2	ENSG00000122694
-2.14015	-2.1742	3.39775	0.00261012	0.228559	SYNE1	ENSG00000131018
-3.09169	-4.01508	1.17135	0.00262487	0.229252	PDE4B	ENSG00000184588
-2.53357	-1.44269e+08	0.645045	0.00269582	0.233624	CTNNA2	ENSG00000066032
-2.53357	-1.44269e+08	0.645045	0.00269582	0.233624	SFTPB	ENSG00000168878
-2.60758	-1.44269e+08	0.664076	0.00271508	0.233847	MS4A2	ENSG00000149534
-2.60758	-1.44269e+08	0.664076	0.00271508	0.233847	TNFRSF13B	ENSG00000240505
-2.27093	-1.44269e+08	0.585532	0.00276389	0.233847	CLECL1	ENSG00000184293
-2.27093	-1.44269e+08	0.585532	0.00276389	0.233847	SH3GL3	ENSG00000140600
-2.27093	-1.44269e+08	0.585532	0.00276389	0.233847	CD22	ENSG00000012124
-1.92955	-1.94496	4.24225	0.00281564	0.236078	CMTM7	ENSG00000153551
-3.68258	-1.44269e+08	0.925554	0.0028534	0.237688	CDH2	ENSG00000170558
-2.85805	-1.44269e+08	0.736581	0.00286825	0.237688	PRRG3	ENSG00000130032
-2.85805	-1.44269e+08	0.736581	0.00286825	0.237688	DEFA5	ENSG00000164816
-9.19704	-9.36514	8.53296	0.0028911	0.237688	GHRL	ENSG00000157017
-3.64728	-4.18757	1.54142	0.00290572	0.237688	GALNTL6	ENSG00000174473
-2.68357	-1.44269e+08	0.676456	0.00293836	0.239175	ZNF418	ENSG00000196724
-3.01138	-1.44269e+08	0.787528	0.00300073	0.241919	IGHV1-69D	ENSG00000280411
-4.24659	-4.79988	2.38703	0.00306073	0.246165	GATD3A	ENSG00000160221
-2.96683	-3.20422	1.83534	0.00309253	0.248127	HRCT1	ENSG00000196196
-3.01262	-1.44269e+08	0.760301	0.00311336	0.249202	VNN1	ENSG00000112299
-3.2609	-1.44269e+08	0.816935	0.00312738	0.249729	CCDC141	ENSG00000163492
-3.37321	-4.29765	1.21121	0.00314884	0.250251	GPSM1	ENSG00000160360
-4.2949	-4.40744	3.91893	0.00316568	0.250261	PCDH9	ENSG00000184226
-3.28012	-4.16739	1.35258	0.00317986	0.250261	ZNF415	ENSG00000170954
-2.82003	-3.70681	0.985424	0.00318628	0.250261	LY6H	ENSG00000176956
-3.36893	-1.44269e+08	0.863547	0.00324137	0.253401	MME	ENSG00000196549
-3.55585	-1.44269e+08	1.00785	0.00329432	0.256345	MS4A1	ENSG00000156738
-2.72685	-2.86361	2.1862	0.00332869	0.25786	BAHCC1	ENSG00000266074
-3.08473	-3.98986	1.07748	0.00333979	0.258087	ZNF135	ENSG00000176293
-4.39964	-1.44269e+08	1.25128	0.00344855	0.26527	FAM155A	ENSG00000204442
-4.22092	-1.44269e+08	1.11175	0.0035072	0.267924	LINC01331	ENSG00000248673
-2.46365	-1.44269e+08	0.627149	0.0036041	0.267924	HPGDS	ENSG00000163106
-3.40247	-1.44269e+08	0.839267	0.00361591	0.267924	CHI3L2	ENSG00000064886
-2.46382	-1.44269e+08	0.627185	0.00361886	0.267924	AC012574.2	ENSG00000254002
-3.85131	-1.44269e+08	1.14218	0.00362943	0.268114	BNC2	ENSG00000173068
-1.63252	-1.64788	3.66193	0.0037247	0.271563	FBXL13	ENSG00000161040
-2.92557	-3.83334	1.06204	0.00381563	0.272504	SEMA3E	ENSG00000170381
-3.73524	-3.83665	3.96924	0.00398593	0.272504	UGT2A3	ENSG00000135220
-2.16515	-1.44269e+08	0.564828	0.00401386	0.272504	BMPER	ENSG00000164619
-2.16515	-1.44269e+08	0.564828	0.00401386	0.272504	SLC18A2	ENSG00000165646
-2.16515	-1.44269e+08	0.564828	0.00401386	0.272504	Z82206.1	ENSG00000225528
-2.27617	-1.44269e+08	0.587755	0.00401386	0.272504	NKX6-3	ENSG00000165066
-2.3006	-1.44269e+08	0.592971	0.00401386	0.272504	AL365361.1	ENSG00000259834
-2.3006	-1.44269e+08	0.592971	0.00401386	0.272504	DOK2	ENSG00000147443
-2.41031	-1.44269e+08	0.615824	0.00401386	0.272504	AC025257.1	ENSG00000257386
-2.43528	-1.44269e+08	0.621065	0.00401386	0.272504	P2RY10	ENSG00000078589
-2.44798	-1.44269e+08	0.623696	0.00401386	0.272504	SEMA6C	ENSG00000143434
-2.47342	-1.44269e+08	0.62896	0.00401386	0.272504	ADAM19	ENSG00000135074
-2.45446	-1.44269e+08	0.625032	0.00401386	0.272504	BLK	ENSG00000136573
-2.48339	-1.44269e+08	0.63099	0.00401386	0.272504	PRKG2	ENSG00000138669
-2.62006	-1.44269e+08	0.659532	0.00401386	0.272504	AL583856.2	ENSG00000271967
-2.72614	-1.44269e+08	0.682501	0.00401386	0.272504	SLC22A31	ENSG00000259803
-2.75466	-1.44269e+08	0.688303	0.00401386	0.272504	TIGD3	ENSG00000173825
-2.74772	-1.44269e+08	0.686651	0.00401386	0.272504	FOLH1	ENSG00000086205
-3.00585	-1.44269e+08	0.740054	0.00401386	0.272504	DENND6A-DT	ENSG00000241933
-3.14879	-1.44269e+08	0.773186	0.00401386	0.272504	FBXO17	ENSG00000269190
-2.59811	-1.44269e+08	0.654832	0.00401386	0.272504	AL645608.3	ENSG00000230699
-3.32761	-1.44269e+08	0.813646	0.00401386	0.272504	MYBPC3	ENSG00000134571
-3.31866	-1.44269e+08	0.811084	0.00401386	0.272504	AP001266.1	ENSG00000255404
-3.24112	-1.44269e+08	0.789947	0.00401386	0.272504	AC008268.1	ENSG00000235584
-2.8684	-1.44269e+08	0.712691	0.00401386	0.272504	LINC00243	ENSG00000214894
-3.16284	-1.44269e+08	0.773607	0.00401386	0.272504	SCG3	ENSG00000104112
-2.518	-2.62527	2.27003	0.00421542	0.280524	ARC	ENSG00000198576
-2.46885	-3.33697	0.888661	0.00443738	0.293532	ZNF671	ENSG00000083814
-3.19375	-3.73146	1.46027	0.00448972	0.295009	LINC00665	ENSG00000232677
-3.77829	-1.44269e+08	0.935439	0.0044938	0.295009	NID1	ENSG00000116962
-2.88816	-3.40051	1.50676	0.00455143	0.295009	ZNF256	ENSG00000152454
-3.12533	-3.41519	1.69035	0.00458277	0.295009	MMP23B	ENSG00000189409
-1.24588	-1.24688	7.156	0.00485155	0.30833	VSIG1	ENSG00000101842
-3.12571	-1.44269e+08	0.812628	0.00485415	0.30833	AC022730.4	ENSG00000253967
-3.16294	-3.70088	1.46711	0.00491878	0.310287	AL021026.1	ENSG00000225243
-2.87616	-1.44269e+08	0.718349	0.00493121	0.310287	PPY	ENSG00000108849
-2.88256	-2.98117	2.67647	0.0049711	0.310698	CYSRT1	ENSG00000197191
-3.19505	-3.57009	1.5477	0.00498406	0.310698	SCNN1B	ENSG00000168447
-5.2732	-1.44269e+08	1.59259	0.0050298	0.312297	AP000547.3	ENSG00000283633
-2.51367	-3.38341	0.899332	0.00503319	0.312297	LINC02057	ENSG00000249279
-2.84041	-3.70581	1.17663	0.00523342	0.321592	POU2F2	ENSG00000028277
-3.42154	-1.44269e+08	0.840464	0.00537923	0.328015	ENPP2	ENSG00000136960
-2.37623	-1.44269e+08	0.608978	0.00540435	0.328535	AC022929.2	ENSG00000274281
-4.05528	-4.10366	4.7786	0.00541459	0.328535	ALB	ENSG00000163631
-1.74856	-1.77503	3.38466	0.00548641	0.332136	HES4	ENSG00000188290
-2.74584	-3.6543	1.03496	0.00581515	0.348265	KLRD1	ENSG00000134539
-2.21449	-2.2846	2.44475	0.00598535	0.356549	ADGRG2	ENSG00000173698
-3.64701	-3.70994	3.99815	0.00609065	0.361537	LYPD2	ENSG00000197353
-1.18038	-1.18199	6.32465	0.00626833	0.36882	LINC02381	ENSG00000250742
-3.00189	-1.44269e+08	0.750753	0.00640794	0.374535	POTEI	ENSG00000196834
-2.37663	-2.64481	1.34142	0.00648352	0.374535	RNF212	ENSG00000178222
-2.92622	-3.43908	1.52501	0.00652748	0.374535	FGD5	ENSG00000154783
-2.61718	-2.71721	2.45249	0.00653327	0.374535	UNC5B-AS1	ENSG00000237512
-4.63622	-1.44269e+08	1.27188	0.00658615	0.374535	SH3GL2	ENSG00000107295
-3.56532	-1.44269e+08	0.884589	0.00666212	0.374535	COL2A1	ENSG00000139219
-3.3023	-1.44269e+08	0.816381	0.00682496	0.374535	AC109347.2	ENSG00000272567
-2.44862	-3.30634	0.870503	0.00682517	0.374535	AC007383.2	ENSG00000227946
-3.444	-1.44269e+08	0.871112	0.00684062	0.374535	AF131216.3	ENSG00000255020
-1.635	-1.6555	3.37045	0.00686639	0.374535	ERO1B	ENSG00000086619
-2.40158	-2.50016	2.1371	0.00694326	0.374535	KLF12	ENSG00000118922
-2.04669	-1.44269e+08	0.543659	0.00695734	0.374535	CLCA1	ENSG00000016490
-2.04669	-1.44269e+08	0.543659	0.00695734	0.374535	CAMK4	ENSG00000152495
-2.04669	-1.44269e+08	0.543659	0.00695734	0.374535	PPP1R2C	ENSG00000102055
-2.04669	-1.44269e+08	0.543659	0.00695734	0.374535	ALKAL1	ENSG00000196711
-2.04669	-1.44269e+08	0.543659	0.00695734	0.374535	DUSP15	ENSG00000149599
-2.28193	-1.44269e+08	0.590018	0.00695734	0.374535	KLRF1	ENSG00000150045
-2.22048	-1.44269e+08	0.578448	0.00695734	0.374535	KLHL6	ENSG00000172578
-2.3964	-1.44269e+08	0.613061	0.00695734	0.374535	NCR3	ENSG00000204475
-2.22784	-1.44269e+08	0.579993	0.00695734	0.374535	DLGAP1	ENSG00000170579
-2.50777	-1.44269e+08	0.636003	0.00695734	0.374535	NPHS1	ENSG00000161270
-2.44838	-1.44269e+08	0.623631	0.00695734	0.374535	MATK	ENSG00000007264
-2.23416	-1.44269e+08	0.581322	0.00695734	0.374535	AL133551.1	ENSG00000272892
-2.3649	-1.44269e+08	0.606929	0.00695734	0.374535	AC093484.3	ENSG00000265401
-2.35278	-1.44269e+08	0.604529	0.00695734	0.374535	AC006449.5	ENSG00000277182
-2.46173	-1.44269e+08	0.62629	0.00695734	0.374535	JAK3	ENSG00000105639
-2.56568	-1.44269e+08	0.647707	0.00695734	0.374535	GUCY1B1	ENSG00000061918
-2.56568	-1.44269e+08	0.647707	0.00695734	0.374535	ARHGAP28	ENSG00000088756
-2.49518	-1.44269e+08	0.632957	0.00695734	0.374535	TNFRSF9	ENSG00000049249
-2.49905	-1.44269e+08	0.633714	0.00695734	0.374535	AL158163.2	ENSG00000278601
-2.65176	-1.44269e+08	0.664828	0.00695734	0.374535	AP001347.1	ENSG00000224905
-2.53195	-1.44269e+08	0.640157	0.00695734	0.374535	LRRK2	ENSG00000188906
-2.59304	-1.44269e+08	0.65199	0.00695734	0.374535	AC013264.1	ENSG00000231621
-2.79275	-1.44269e+08	0.694278	0.00695734	0.374535	AC007666.1	ENSG00000236754
-2.84122	-1.44269e+08	0.703839	0.00695734	0.374535	KCNE4	ENSG00000152049
-2.8251	-1.44269e+08	0.700293	0.00695734	0.374535	AP003680.1	ENSG00000268635
-2.66641	-1.44269e+08	0.667301	0.00695734	0.374535	CRISP2	ENSG00000124490
-3.04957	-1.44269e+08	0.74677	0.00695734	0.374535	FAM72C	ENSG00000263513
-2.26691	-1.44269e+08	0.588178	0.00695734	0.374535	CD19	ENSG00000177455
-3.07137	-1.44269e+08	0.750368	0.00695734	0.374535	SLC4A1	ENSG00000004939
-2.97123	-1.44269e+08	0.726885	0.00695734	0.374535	C10orf91	ENSG00000180066
-2.98913	-1.44269e+08	0.730541	0.00695734	0.374535	IL17D	ENSG00000172458
-2.63944	-1.44269e+08	0.660269	0.00695735	0.374535	ZFP92	ENSG00000189420
-2.96804	-1.44269e+08	0.726202	0.00695735	0.374535	AC006946.3	ENSG00000273442
-2.59203	-1.44269e+08	0.651415	0.00695735	0.374535	IL16	ENSG00000172349
-2.78446	-3.06684	1.52521	0.00698266	0.375296	AC110285.6	ENSG00000275966
-1.1888	-1.18971	7.24276	0.00704929	0.37827	PAPSS1	ENSG00000138801
-2.63825	-3.00571	1.38254	0.00708079	0.378915	ERBB4	ENSG00000178568
-3.27373	-4.21591	1.32648	0.00714045	0.380982	NDST3	ENSG00000164100
-3.44767	-1.44269e+08	0.842972	0.00715662	0.380982	AC007325.4	ENSG00000278817
-2.49868	-2.98299	1.25319	0.00716879	0.381025	BNIPL	ENSG00000163141
-2.37646	-2.53758	2.07409	0.00725226	0.383551	CELF5	ENSG00000161082
-2.45788	-2.59648	2.32712	0.00725422	0.383551	DLC1	ENSG00000164741
-2.40499	-2.66663	1.47934	0.00726207	0.383551	ZNF229	ENSG00000278318
-2.67226	-3.18188	1.1658	0.0073128	0.385624	OBSCN	ENSG00000154358
-2.72384	-3.23344	1.17468	0.0073906	0.388505	CSF1R	ENSG00000182578
-4.01365	-4.39518	2.63404	0.00781985	0.405856	CDKN2A	ENSG00000147889
-5.76042	-5.78535	7.49145	0.00785234	0.405856	PGA3	ENSG00000229859
-3.19029	-1.44269e+08	0.772781	0.00786765	0.405856	OBSCN-AS1	ENSG00000162913
-2.03085	-2.09074	2.57734	0.00787382	0.405856	ARL4C	ENSG00000188042
-2.87285	-3.76977	1.02434	0.00788003	0.405856	SLC35G2	ENSG00000168917
-7.30849	-7.31694	10.709	0.00790462	0.405856	PGA4	ENSG00000229183
-2.68756	-3.58081	0.97648	0.00791431	0.405856	NPIPB2	ENSG00000234719
-8.80977	-1.44269e+08	4.90899	0.00821146	0.4179	CHIA	ENSG00000134216
-2.1001	-2.15597	2.60653	0.00824942	0.419195	EXOC3L4	ENSG00000205436
-3.22565	-4.11311	1.36029	0.00831391	0.421196	POPDC3	ENSG00000132429
-2.27191	-1.44269e+08	0.589218	0.00833144	0.421271	ITK	ENSG00000113263
-3.64036	-1.44269e+08	0.900863	0.00853518	0.421271	LINC00671	ENSG00000213373
-3.01943	-3.88372	1.1993	0.00863607	0.421271	AL592183.1	ENSG00000273748
-2.60808	-3.09497	1.28428	0.0086735	0.421271	ANKRD31	ENSG00000145700
-2.47632	-2.70152	1.53251	0.00868551	0.421271	RBM11	ENSG00000185272
-2.96883	-3.04945	3.19825	0.00873457	0.421271	IFIT1	ENSG00000185745
-2.65919	-3.15983	1.37848	0.00883074	0.421271	HACD4	ENSG00000188921
-2.38555	-2.7366	1.22694	0.00888494	0.421271	TRMT9B	ENSG00000250305
-3.12853	-4.03237	1.07411	0.00904382	0.423029	AP000696.1	ENSG00000231324
-3.6793	-3.85869	2.84304	0.00915167	0.427477	GPR155	ENSG00000163328
-1.78853	-1.83058	2.53519	0.00929195	0.430571	P3H2	ENSG00000090530
-2.67285	-3.17835	1.14783	0.00932265	0.431259	U91328.1	ENSG00000272462
-2.27288	-1.44269e+08	0.58942	0.00935088	0.431375	CCR7	ENSG00000126353
-2.66128	-3.56295	0.996781	0.00944606	0.433999	CD27	ENSG00000139193
-2.56148	-3.428	0.901338	0.00950549	0.434445	ESPL1	ENSG00000135476
-2.73083	-3.22024	1.31123	0.00950809	0.434445	APOE	ENSG00000130203
-1.67775	-1.6983	3.46398	0.00982065	0.444381	MAFB	ENSG00000204103
-2.73232	-3.64211	1.03411	0.00984904	0.444572	GATA2-AS1	ENSG00000244300
-2.32274	-2.45125	2.04234	0.00998528	0.448308	CLTRN	ENSG00000147003
-2.27898	-3.14635	0.84957	0.0100412	0.449746	CD84	ENSG00000066294
-1.86854	-1.91043	2.64809	0.0101333	0.452531	UPK3B	ENSG00000243566
-2.07786	-2.11908	3.06043	0.0102234	0.455341	MAF	ENSG00000178573
-1.44465	-1.44726	6.04445	0.0102633	0.456511	LINC01133	ENSG00000224259
-3.62883	-4.56084	1.28876	0.010293	0.457228	HIST2H2AA4	ENSG00000272196
-1.37033	-1.37692	4.45858	0.0104276	0.462595	SBSPON	ENSG00000164764
-2.18026	-2.26748	2.16902	0.0106107	0.468239	Z93241.1	ENSG00000270022
-2.33636	-3.19505	0.849889	0.0108096	0.474519	AC009812.3	ENSG00000254162
-2.36563	-3.24693	0.887836	0.0109086	0.477343	TBC1D10C	ENSG00000175463
-2.45998	-3.32901	0.888911	0.0110431	0.481618	GRIA3	ENSG00000125675
-3.23913	-4.15439	1.16686	0.0110711	0.481876	EPHX3	ENSG00000105131
-1.96086	-2.02196	2.31926	0.0110778	0.481876	PTPN13	ENSG00000163629
-2.46757	-2.67904	1.8172	0.0111293	0.482517	SCTR	ENSG00000080293
-2.5851	-3.08464	1.11089	0.011158	0.482861	ADA2	ENSG00000093072
-3.27792	-3.32571	4.14147	0.0112191	0.48488	GSTA2	ENSG00000244067
-2.50479	-2.73194	1.57077	0.0114053	0.490398	TTLL10	ENSG00000162571
-2.22728	-2.25006	4.00988	0.0115312	0.491685	ADA	ENSG00000196839
-1.18519	-1.1915	4.34855	0.0115834	0.491685	SPART	ENSG00000133104
-2.21784	-2.27061	3.04656	0.0116292	0.491685	STEAP4	ENSG00000127954
-1.0933	-1.09353	9.06039	0.0118364	0.491685	GLUL	ENSG00000135821
-2.78869	-3.31789	1.3002	0.0120258	0.491685	HLA-DOB	ENSG00000241106
-1.91215	-1.44269e+08	0.522003	0.0122122	0.491685	AL138899.1	ENSG00000176320
-1.91215	-1.44269e+08	0.522003	0.0122122	0.491685	LY9	ENSG00000122224
-1.91215	-1.44269e+08	0.522003	0.0122122	0.491685	CLDN16	ENSG00000113946
-1.91215	-1.44269e+08	0.522003	0.0122122	0.491685	ANKRD20A3	ENSG00000276203
-1.91215	-1.44269e+08	0.522003	0.0122122	0.491685	LINC02446	ENSG00000256039
-2.03925	-1.44269e+08	0.545533	0.0122122	0.491685	C20orf204	ENSG00000196421
-2.06548	-1.44269e+08	0.550821	0.0122122	0.491685	CCR5	ENSG00000160791
-2.06548	-1.44269e+08	0.550821	0.0122122	0.491685	LY86	ENSG00000112799
-2.16499	-1.44269e+08	0.568975	0.0122122	0.491685	SNX32	ENSG00000172803
-2.16499	-1.44269e+08	0.568975	0.0122122	0.491685	RYR1	ENSG00000196218
-2.19174	-1.44269e+08	0.574279	0.0122122	0.491685	RNF217-AS1	ENSG00000236548
-2.10383	-1.44269e+08	0.558713	0.0122122	0.491685	JCAD	ENSG00000165757
-2.10383	-1.44269e+08	0.558713	0.0122122	0.491685	LINC01480	ENSG00000270164
-2.31533	-1.44269e+08	0.597642	0.0122122	0.491685	CPA6	ENSG00000165078
-2.11023	-1.44269e+08	0.560044	0.0122122	0.491685	AL731661.1	ENSG00000213863
-2.11352	-1.44269e+08	0.560728	0.0122122	0.491685	AC068282.1	ENSG00000236682
-2.11381	-1.44269e+08	0.560788	0.0122122	0.491685	JARID2-AS1	ENSG00000235488
-2.24153	-1.44269e+08	0.58425	0.0122122	0.491685	NECTIN3-AS1	ENSG00000242242
-2.24153	-1.44269e+08	0.58425	0.0122122	0.491685	AP001059.2	ENSG00000275799
-2.2658	-1.44269e+08	0.588904	0.0122122	0.491685	SYCE2	ENSG00000161860
-2.40354	-1.44269e+08	0.614758	0.0122122	0.491685	TMSB15B	ENSG00000158427
-2.53236	-1.44269e+08	0.639667	0.0122122	0.491685	ADAP2	ENSG00000184060
-2.71541	-1.44269e+08	0.677356	0.0122122	0.491685	CTRB1	ENSG00000168925
-2.44419	-1.44269e+08	0.622464	0.0122122	0.491685	MYO3A	ENSG00000095777
-2.29007	-1.44269e+08	0.593693	0.0122122	0.491685	AC018362.2	ENSG00000261822
-2.68689	-1.44269e+08	0.669957	0.0122122	0.491685	KIRREL2	ENSG00000126259
-2.74758	-1.44269e+08	0.681414	0.0122122	0.491685	NCOA7-AS1	ENSG00000232131
-2.45066	-1.44269e+08	0.623664	0.0122122	0.491685	ZNF660	ENSG00000144792
-2.45066	-1.44269e+08	0.623664	0.0122122	0.491685	AC027796.4	ENSG00000262903
-2.64716	-1.44269e+08	0.66089	0.0122122	0.491685	SKIDA1	ENSG00000180592
-2.97728	-1.44269e+08	0.727612	0.0122122	0.491685	HS3ST4	ENSG00000182601
-3.01067	-1.44269e+08	0.733823	0.0122122	0.491685	SIGLEC11	ENSG00000161640
-2.39873	-1.44269e+08	0.613891	0.0122122	0.491685	AL391056.1	ENSG00000227619
-2.30112	-1.44269e+08	0.595859	0.0122122	0.491685	AP001267.1	ENSG00000254873
-2.42772	-1.44269e+08	0.61936	0.0122122	0.491685	ILDR2	ENSG00000143195
-2.54623	-1.44269e+08	0.641154	0.0122122	0.491685	PTPRN	ENSG00000054356
-2.7422	-1.44269e+08	0.677824	0.0122122	0.491685	ZBTB16	ENSG00000109906
-2.14578	-1.44269e+08	0.567463	0.0122122	0.491685	AC005899.5	ENSG00000266385
-2.93803	-1.44269e+08	0.719008	0.0122122	0.491685	PRKG1	ENSG00000185532
-2.5038	-1.44269e+08	0.633466	0.0122122	0.491685	AP001439.1	ENSG00000224541
-2.34938	-1.44269e+08	0.604984	0.0122122	0.491685	AL590004.4	ENSG00000260604
-1.48085	-1.50352	2.96352	0.0122681	0.493341	CDK11A	ENSG00000008128
-2.26654	-2.3623	2.23704	0.0123448	0.495831	DUSP5	ENSG00000138166
-2.14949	-3.00315	0.806527	0.0123752	0.495865	ZBP1	ENSG00000124256
-2.19135	-3.02242	0.797844	0.0127431	0.506974	STARD9	ENSG00000159433
-2.32119	-3.16801	0.834275	0.0127431	0.506974	AC087482.1	ENSG00000259347
-3.17475	-3.55471	1.64342	0.0128505	0.510289	RRAD	ENSG00000166592
-1.51165	-1.53358	3.26509	0.0128569	0.510289	TMEM139	ENSG00000178826
-3.00136	-3.89454	1.03399	0.01289	0.510302	PINLYP	ENSG00000234465
-4.90776	-5.06631	4.37858	0.012938	0.51109	IFI44L	ENSG00000137959
-2.49837	-3.37705	0.910592	0.0130054	0.512543	GZMM	ENSG00000197540
-3.19649	-3.36787	2.33992	0.0131418	0.515495	FKBP5	ENSG00000096060
-2.46808	-3.32001	0.866781	0.0132533	0.518658	AZU1	ENSG00000172232
-3.97693	-4.52743	1.77593	0.0132878	0.5194	CHAD	ENSG00000136457
-1.73484	-1.76956	3.00747	0.0133531	0.521207	OPN3	ENSG00000054277
-2.5254	-2.99221	1.16438	0.0133651	0.521207	SLX1A	ENSG00000132207
-1.88448	-1.95177	2.3309	0.0134581	0.524224	PSMB8-AS1	ENSG00000204261
-1.07661	-1.07892	5.70619	0.0136744	0.531414	RDH10	ENSG00000121039
-2.53836	-2.72387	1.57817	0.0137798	0.533656	BCKDHA	ENSG00000248098
-1.80874	-1.81907	4.42789	0.013804	0.533978	REP15	ENSG00000174236
-3.86884	-4.2596	2.01583	0.0138468	0.534245	LINC01971	ENSG00000278200
-2.78202	-3.62968	1.10923	0.0138587	0.534245	TENM4	ENSG00000149256
-2.20232	-2.21856	4.7384	0.0139632	0.537038	SLC28A2	ENSG00000137860
-5.68966	-1.44269e+08	2.08268	0.0141267	0.542705	SCGB3A2	ENSG00000164265
-2.50983	-2.85893	1.24086	0.0141843	0.543522	OVGP1	ENSG00000085465
-1.67372	-1.68765	4.07114	0.0141908	0.543522	SULT1B1	ENSG00000173597
-2.21145	-2.46873	1.41321	0.0142645	0.543522	HIST1H3H	ENSG00000278828
-2.01385	-2.11974	1.97522	0.0143712	0.543522	CELF2	ENSG00000048740
-8.22867	-1.44269e+08	4.32288	0.014433	0.545106	CXCL5	ENSG00000163735
-2.72759	-3.25361	1.26966	0.0144774	0.546166	HLA-DOA	ENSG00000204252
-1.98127	-2.05046	2.36567	0.0147593	0.554837	MYCL	ENSG00000116990
-1.44714	-1.46969	3.16886	0.0147781	0.554837	ERV3-1	ENSG00000213462
-1.60098	-1.62327	3.20425	0.0151853	0.566502	ASPA	ENSG00000108381
-3.51074	-1.44269e+08	0.843039	0.01523	0.567034	HS3ST2	ENSG00000122254
-4.85436	-1.44269e+08	1.4424	0.0152661	0.567034	KCNJ16	ENSG00000153822
-1.89325	-2.70416	0.727955	0.0153287	0.568656	ATP8B2	ENSG00000143515
-2.28911	-3.16543	0.8627	0.0155566	0.574514	SFTPA2	ENSG00000185303
-2.38007	-3.25303	0.879409	0.0155714	0.574514	ZKSCAN7	ENSG00000196345
-2.07559	-2.39782	1.21369	0.0155889	0.574529	RAG1	ENSG00000166349
-2.81135	-3.05303	1.88298	0.0156158	0.574827	MUC4	ENSG00000145113
-2.24491	-3.10068	0.829287	0.0156592	0.574827	GZMB	ENSG00000100453
-2.25784	-2.73883	0.991322	0.0156627	0.574827	RNF122	ENSG00000133874
-1.9382	-2.00922	2.27538	0.0156982	0.574827	RGS7	ENSG00000182901
-2.6024	-3.45804	1.10618	0.0157214	0.574827	BMPR1B	ENSG00000138696
-2.64689	-2.99866	1.50575	0.0157232	0.574827	SYNM	ENSG00000182253
-2.1221	-2.95305	0.784593	0.0158345	0.577235	TTC34	ENSG00000215912
-2.40779	-2.89307	1.03242	0.0159858	0.582119	LINC01978	ENSG00000262188
-2.07159	-2.54087	0.937093	0.0160036	0.582134	MAST1	ENSG00000105613
-2.48395	-2.60731	2.14307	0.016512	0.595461	LAG3	ENSG00000089692
-5.60964	-1.44269e+08	1.9239	0.0166247	0.59824	BMP3	ENSG00000152785
-2.21348	-3.07638	0.830173	0.016689	0.599908	LINC00240	ENSG00000224843
-2.64082	-3.14162	1.38363	0.0168823	0.60621	PNMA6A	ENSG00000235961
-2.26557	-2.29229	3.62323	0.0169007	0.606221	CARNS1	ENSG00000172508
-2.37586	-2.63126	1.42284	0.0169887	0.608724	C19orf18	ENSG00000177025
-2.17556	-2.65726	0.981527	0.0170723	0.610417	HS6ST3	ENSG00000185352
-1.72493	-1.76778	2.6059	0.0171268	0.611063	DTX3	ENSG00000178498
-2.316	-3.18527	0.858688	0.0173211	0.613797	SULT1E1	ENSG00000109193
-4.21203	-5.14124	1.84253	0.0175501	0.616331	CYP2C8	ENSG00000138115
-5.25686	-5.82124	3.11056	0.0176048	0.616892	C5orf66-AS1	ENSG00000249082
-1.98572	-2.06153	2.16837	0.0176397	0.616892	IFI30	ENSG00000216490
-1.97276	-2.08379	1.80344	0.0176934	0.617881	RNASEH2A	ENSG00000104889
-2.09518	-2.94518	0.79197	0.0177048	0.617881	BICC1	ENSG00000122870
-3.60462	-4.12399	2.1321	0.0178788	0.623305	HIF3A	ENSG00000124440
-2.11865	-2.2588	1.67761	0.0179304	0.623796	DUOXA1	ENSG00000140254
-1.88024	-2.70572	0.730001	0.0179329	0.623796	AC004687.1	ENSG00000265206
-1.34684	-1.3783	2.60722	0.0180045	0.623796	COL16A1	ENSG00000084636
-2.26585	-2.76714	1.05666	0.0180412	0.624424	LINC01992	ENSG00000260019
-3.27955	-1.44269e+08	0.795221	0.0181871	0.627528	LRRC37A	ENSG00000176681
-1.88483	-1.89832	4.16283	0.0182701	0.629746	LRRC17	ENSG00000128606
-2.15691	-2.36926	1.82555	0.0183204	0.630218	ZNF682	ENSG00000197124
-3.67486	-1.44269e+08	0.879934	0.0183757	0.630359	PSAPL1	ENSG00000178597
-2.1434	-2.97105	0.786598	0.0184845	0.633229	AC090360.1	ENSG00000267127
-3.58431	-1.44269e+08	0.890197	0.0186311	0.635556	FLT1	ENSG00000102755
-1.67673	-1.6884	4.39979	0.0186941	0.635556	PFN2	ENSG00000070087
-1.77546	-1.78416	4.66184	0.0186999	0.635556	PMAIP1	ENSG00000141682
-2.60602	-2.68272	2.70977	0.0187149	0.635556	SDC2	ENSG00000169439
-1.73753	-1.75825	3.74151	0.0188145	0.635556	ISL1	ENSG00000016082
-1.9577	-2.1147	1.72474	0.0188257	0.635556	YPEL1	ENSG00000100027
-3.73774	-4.24968	2.04915	0.0189124	0.635556	AL162511.1	ENSG00000258844
-1.07559	-1.07804	5.57257	0.0192064	0.643029	MAOA	ENSG00000189221
-4.11014	-1.44269e+08	1.07027	0.0192115	0.643029	SEMA3D	ENSG00000153993
-1.14719	-1.15021	5.23755	0.0193059	0.645546	XYLT2	ENSG00000015532
-5.28096	-5.85315	3.06348	0.0194114	0.648257	MTRNR2L1	ENSG00000256618
-2.41714	-2.6483	1.60574	0.0194257	0.648257	CD7	ENSG00000173762
-2.41378	-3.26939	1.10033	0.0195318	0.650504	AL590560.2	ENSG00000272668
-2.0054	-2.13429	1.65848	0.0197257	0.655183	TMCC3	ENSG00000057704
-1.83274	-2.62995	0.711443	0.0200424	0.655183	PATL2	ENSG00000229474
-2.04641	-2.86323	0.761489	0.0200424	0.655183	FYB2	ENSG00000187889
-2.23626	-3.07281	0.809482	0.0200424	0.655183	HIST1H2BF	ENSG00000277224
-2.57611	-3.42481	0.878467	0.0200424	0.655183	AMTN	ENSG00000187689
-1.85339	-1.87396	3.72429	0.0202442	0.655183	PCAT18	ENSG00000265369
-2.21994	-2.48171	1.46364	0.0202695	0.655183	LCP1	ENSG00000136167
-6.50693	-6.69886	5.47155	0.0202837	0.655183	GIF	ENSG00000134812
-1.03277	-1.03639	4.84925	0.0203215	0.655183	BEX4	ENSG00000102409
-1.94572	-2.7673	0.74305	0.0203225	0.655183	TAS2R31	ENSG00000256436
-2.05478	-2.88733	0.771743	0.0204349	0.655183	AC021146.12	ENSG00000272626
-2.28673	-2.44329	1.57727	0.0206709	0.655183	PTPN20	ENSG00000204179
-0.963214	-0.963793	7.46837	0.0207005	0.655183	DNAJA1	ENSG00000086061
-2.34302	-2.49447	1.88789	0.020737	0.655183	HIST2H2BF	ENSG00000203814
-3.32713	-3.33036	8.09266	0.02087	0.655183	MUCL3	ENSG00000168631
-2.21303	-2.42579	1.83261	0.0211935	0.655183	FGF20	ENSG00000078579
-1.55226	-1.57689	3.17144	0.0212603	0.655183	AC015912.3	ENSG00000274213
-1.94743	-2.14385	1.36529	0.0215223	0.655183	C16orf74	ENSG00000154102
-1.75655	-1.44269e+08	0.499836	0.0217655	0.655183	AIM2	ENSG00000163568
-1.75655	-1.44269e+08	0.499836	0.0217655	0.655183	CR1	ENSG00000203710
-1.75655	-1.44269e+08	0.499836	0.0217655	0.655183	TLR10	ENSG00000174123
-1.75655	-1.44269e+08	0.499836	0.0217655	0.655183	GRM3	ENSG00000198822
-1.75655	-1.44269e+08	0.499836	0.0217655	0.655183	FAM166B	ENSG00000215187
-1.75655	-1.44269e+08	0.499836	0.0217655	0.655183	PAX5	ENSG00000196092
-1.75655	-1.44269e+08	0.499836	0.0217655	0.655183	MS4A7	ENSG00000166927
-1.75655	-1.44269e+08	0.499836	0.0217655	0.655183	AC008147.1	ENSG00000257256
-1.75655	-1.44269e+08	0.499836	0.0217655	0.655183	GPR18	ENSG00000125245
-1.75655	-1.44269e+08	0.499836	0.0217655	0.655183	SLC10A1	ENSG00000100652
-1.75655	-1.44269e+08	0.499836	0.0217655	0.655183	TTC25	ENSG00000204815
-1.89417	-1.44269e+08	0.523683	0.0217655	0.655183	LINC01215	ENSG00000271856
-1.89417	-1.44269e+08	0.523683	0.0217655	0.655183	AC126283.1	ENSG00000272795
-1.89417	-1.44269e+08	0.523683	0.0217655	0.655183	AC067930.4	ENSG00000254859
-1.89417	-1.44269e+08	0.523683	0.0217655	0.655183	AC092111.1	ENSG00000275367
-1.89417	-1.44269e+08	0.523683	0.0217655	0.655183	SNURF	ENSG00000273173
-1.9215	-1.44269e+08	0.529009	0.0217655	0.655183	SLAMF1	ENSG00000117090
-1.9215	-1.44269e+08	0.529009	0.0217655	0.655183	AC098848.1	ENSG00000267112
-2.03074	-1.44269e+08	0.547443	0.0217655	0.655183	ARHGEF33	ENSG00000214694
-2.03074	-1.44269e+08	0.547443	0.0217655	0.655183	COL22A1	ENSG00000169436
-2.05875	-1.44269e+08	0.552785	0.0217655	0.655183	ABCA4	ENSG00000198691
-2.05875	-1.44269e+08	0.552785	0.0217655	0.655183	AC010168.1	ENSG00000214772
-1.95322	-1.44269e+08	0.53538	0.0217655	0.655183	FCRL2	ENSG00000132704
-1.96084	-1.44269e+08	0.536934	0.0217655	0.655183	OXER1	ENSG00000162881
-1.96084	-1.44269e+08	0.536934	0.0217655	0.655183	FAT4	ENSG00000196159
-2.19328	-1.44269e+08	0.576465	0.0217655	0.655183	PYHIN1	ENSG00000163564
-2.09168	-1.44269e+08	0.559193	0.0217655	0.655183	AC092118.2	ENSG00000276166
-1.96734	-1.44269e+08	0.538268	0.0217655	0.655183	AC053503.2	ENSG00000229525
-1.96734	-1.44269e+08	0.538268	0.0217655	0.655183	TMEM108	ENSG00000144868
-1.96734	-1.44269e+08	0.538268	0.0217655	0.655183	NPIPA3	ENSG00000224712
-2.09965	-1.44269e+08	0.560759	0.0217655	0.655183	BX539320.1	ENSG00000278869
-2.10648	-1.44269e+08	0.562105	0.0217655	0.655183	C12orf42	ENSG00000179088
-2.15461	-1.44269e+08	0.571018	0.0217655	0.655183	ARRDC5	ENSG00000205784
-2.26463	-1.44269e+08	0.589877	0.0217655	0.655183	AL078644.2	ENSG00000273004
-2.13944	-1.44269e+08	0.568241	0.0217655	0.655183	AL390860.1	ENSG00000235749
-2.16291	-1.44269e+08	0.572597	0.0217655	0.655183	KCNMB1	ENSG00000145936
-2.16291	-1.44269e+08	0.572597	0.0217655	0.655183	CUZD1	ENSG00000138161
-2.39603	-1.44269e+08	0.613511	0.0217655	0.655183	AC239798.2	ENSG00000234571
-2.17002	-1.44269e+08	0.573953	0.0217655	0.655183	AC091057.4	ENSG00000269974
-2.27556	-1.44269e+08	0.591937	0.0217655	0.655183	RLN1	ENSG00000107018
-2.27588	-1.44269e+08	0.591999	0.0217655	0.655183	SPATA21	ENSG00000187144
-2.321	-1.44269e+08	0.600198	0.0217655	0.655183	UCN3	ENSG00000178473
-2.18242	-1.44269e+08	0.576295	0.0217655	0.655183	SPACA3	ENSG00000141316
-2.33719	-1.44269e+08	0.603165	0.0217655	0.655183	AC138356.3	ENSG00000253181
-2.52952	-1.44269e+08	0.638413	0.0217655	0.655183	AL022476.1	ENSG00000230319
-2.44043	-1.44269e+08	0.621642	0.0217655	0.655183	HEY2	ENSG00000135547
-1.98999	-1.44269e+08	0.542961	0.0217655	0.655183	KCND1	ENSG00000102057
-1.99017	-1.44269e+08	0.542998	0.0217655	0.655183	AC019129.2	ENSG00000273106
-2.56975	-1.44269e+08	0.645755	0.0217655	0.655183	IGDCC3	ENSG00000174498
-2.52837	-1.44269e+08	0.637504	0.0217655	0.655183	AC115618.1	ENSG00000204620
-2.52291	-1.44269e+08	0.636442	0.0217655	0.655183	MUC15	ENSG00000169550
-2.37282	-1.44269e+08	0.609616	0.0217655	0.655183	ASB2	ENSG00000100628
-2.35427	-1.44269e+08	0.606352	0.0217655	0.655183	SLX1B	ENSG00000181625
-1.99831	-1.44269e+08	0.544699	0.0217655	0.655183	AL121987.2	ENSG00000227741
-2.62847	-1.44269e+08	0.654811	0.0217655	0.655183	KL	ENSG00000133116
-2.27696	-1.44269e+08	0.592404	0.0217655	0.655183	C2orf73	ENSG00000177994
-2.14109	-1.44269e+08	0.568952	0.0217655	0.655183	AL024498.1	ENSG00000272097
-2.65886	-1.44269e+08	0.659811	0.0217655	0.655183	AC008897.3	ENSG00000271815
-2.3657	-1.44269e+08	0.608413	0.0217655	0.655183	AL590822.1	ENSG00000234396
-2.61593	-1.44269e+08	0.652478	0.0217655	0.655183	RAET1E	ENSG00000164520
-2.43102	-1.44269e+08	0.619852	0.0217655	0.655183	AL096828.3	ENSG00000273821
-2.4186	-1.44269e+08	0.617695	0.0217655	0.655183	IL20RB	ENSG00000174564
-2.14437	-1.44269e+08	0.569604	0.0217655	0.655183	C1QB	ENSG00000173369
-2.45615	-1.44269e+08	0.624173	0.0217655	0.655183	AC015802.4	ENSG00000267546
-2.24667	-2.3874	1.89948	0.0219143	0.655183	APOLD1	ENSG00000178878
-1.7794	-1.81237	2.76572	0.0220812	0.655183	AUTS2	ENSG00000158321
-1.99088	-2.07004	1.99176	0.0221693	0.655183	FAM71A	ENSG00000162771
-2.7457	-1.44269e+08	0.676747	0.0222617	0.655183	SYCE1	ENSG00000171772
-2.87437	-3.04514	1.93272	0.022284	0.655183	AP002498.1	ENSG00000254988
-5.70068	-1.44269e+08	1.8326	0.0225176	0.655183	MUC21	ENSG00000204544
-2.03205	-2.88457	0.778865	0.0225652	0.655183	EVI2B	ENSG00000185862
-1.3546	-1.3698	3.65481	0.0228219	0.655183	APOC1	ENSG00000130208
-2.25329	-2.42768	1.82042	0.0229168	0.655183	CERS4	ENSG00000090661
-2.43507	-2.91985	1.03456	0.0229675	0.655183	DRD4	ENSG00000069696
-2.06194	-2.39649	1.09704	0.0230159	0.655183	THSD7A	ENSG00000005108
-1.48889	-1.52459	2.5041	0.0230246	0.655183	CYTH3	ENSG00000008256
-2.15901	-2.28788	1.98977	0.0230682	0.655183	PTPRC	ENSG00000081237
-1.67628	-1.73354	2.24384	0.0231	0.655183	ZNF649	ENSG00000198093
-1.29389	-1.29923	4.70516	0.0233261	0.658512	GABARAPL1	ENSG00000139112
-1.87174	-2.68682	0.724676	0.023576	0.662798	GPR174	ENSG00000147138
-2.10476	-2.32101	1.38232	0.0236146	0.663054	TRPM3	ENSG00000083067
-2.11467	-2.97312	0.803125	0.0236254	0.663054	ZNF781	ENSG00000196381
-1.90582	-2.70405	0.726656	0.0238427	0.668592	AC018557.1	ENSG00000260465
-4.5572	-1.44269e+08	1.20802	0.0239865	0.671502	KRT78	ENSG00000170423
-2.34052	-2.42745	2.35922	0.0241058	0.673217	SNAI1	ENSG00000124216
-1.13311	-1.13788	4.80921	0.0241358	0.673217	FAM20C	ENSG00000177706
-2.44001	-2.78451	1.20384	0.0241627	0.673217	LINC02018	ENSG00000272690
-2.33015	-2.67181	1.16482	0.0242124	0.673217	LINC00930	ENSG00000258647
-1.85889	-2.68395	0.724971	0.024219	0.673217	LAX1	ENSG00000122188
-1.3193	-1.33593	3.41539	0.0242255	0.673217	SOWAHA	ENSG00000198944
-2.26333	-3.08471	0.96555	0.0242284	0.673217	TRGC2	ENSG00000227191
-1.97424	-2.16801	1.35142	0.0243087	0.67433	FCGR2A	ENSG00000143226
-1.87799	-2.69293	0.726003	0.0243816	0.675379	ST8SIA4	ENSG00000113532
-6.47421	-1.44269e+08	2.77488	0.0244655	0.676441	MTRNR2L8	ENSG00000255823
-1.87899	-2.70017	0.728205	0.0246481	0.680196	ZNF610	ENSG00000167554
-1.17837	-1.1864	4.16143	0.0246588	0.680196	MAP3K5	ENSG00000197442
-1.63888	-1.64291	5.73047	0.0246621	0.680196	PDK4	ENSG00000004799
-2.07627	-2.89597	0.768658	0.0249079	0.685283	CXCR6	ENSG00000172215
-2.06057	-2.88267	0.767492	0.0251637	0.689637	ABI3	ENSG00000108798
-2.85892	-3.73954	0.964225	0.0253738	0.694683	PTGER3	ENSG00000050628
-1.95242	-2.1516	1.3818	0.0255477	0.698403	FAM49A	ENSG00000197872
-2.80786	-1.44269e+08	0.68761	0.0255513	0.698403	C2orf40	ENSG00000119147
-1.24688	-1.25832	3.61309	0.0255949	0.699024	ANKRD50	ENSG00000151458
-1.37267	-1.40163	2.75762	0.0256679	0.699877	ZNF559	ENSG00000188321
-1.8605	-1.86124	8.51716	0.0258741	0.704356	HSPA1B	ENSG00000204388
-6.76946	-1.44269e+08	3.0469	0.0260939	0.706706	SFTPC	ENSG00000168484
-3.59014	-1.44269e+08	0.870086	0.0261284	0.706706	B4GALNT2	ENSG00000167080
-1.60073	-1.63837	2.74609	0.026129	0.706706	TSPYL5	ENSG00000180543
-2.89225	-3.3789	1.71031	0.026177	0.706863	SAMD11	ENSG00000187634
-1.87991	-2.2003	1.17072	0.0262954	0.708349	AATBC	ENSG00000215458
-3.5586	-1.44269e+08	0.86551	0.0267771	0.716149	UPK3BL1	ENSG00000267368
-1.90001	-2.70931	0.728904	0.0269502	0.71963	LINC00638	ENSG00000258701
-1.52013	-1.55227	2.5631	0.0272226	0.724597	TANGO6	ENSG00000103047
-2.40435	-2.7442	1.39277	0.0272447	0.72461	MSI1	ENSG00000135097
-2.4541	-3.28994	1.05307	0.0274432	0.728156	GBGT1	ENSG00000148288
-2.64642	-1.44269e+08	0.657806	0.02748	0.728557	AC009120.4	ENSG00000261248
-1.28811	-1.3106	2.89096	0.027527	0.729225	HIC2	ENSG00000169635
-2.0562	-2.19501	1.64738	0.0275919	0.730369	ZNF813	ENSG00000198346
-2.07063	-2.89248	0.769438	0.0277031	0.732157	CBFA2T3	ENSG00000129993
-1.27278	-1.27393	6.9704	0.0281165	0.739961	KLK11	ENSG00000167757
-1.77441	-2.5935	0.703728	0.0281506	0.739961	MTRNR2L6	ENSG00000270672
-2.22673	-2.33409	2.00877	0.0281713	0.739961	CU638689.4	ENSG00000280145
-1.0956	-1.09689	6.53802	0.0282062	0.740203	SSBP3	ENSG00000157216
-1.13329	-1.1407	4.0961	0.0282758	0.741449	TMEM37	ENSG00000171227
-1.84209	-1.9429	1.94222	0.0284652	0.745833	ENPP5	ENSG00000112796
-1.95993	-2.79734	0.753365	0.028674	0.74959	KCNJ2-AS1	ENSG00000267365
-3.31029	-3.69131	1.66871	0.0286756	0.74959	APOBEC2	ENSG00000124701
-1.45024	-1.46697	3.14542	0.0287726	0.750954	HACD1	ENSG00000165996
-1.3237	-1.34106	3.30887	0.0288733	0.75241	PRAG1	ENSG00000275342
-2.14457	-2.98481	0.79592	0.0290937	0.756977	TAGAP	ENSG00000164691
-2.08164	-2.54523	0.932571	0.029252	0.759918	KLC3	ENSG00000104892
-2.2338	-3.06666	0.807865	0.0293121	0.760119	TRG-AS1	ENSG00000281103
-1.0108	-1.01692	4.1778	0.0293161	0.760119	RGS3	ENSG00000138835
-1.72124	-2.52311	0.688277	0.0293277	0.760119	AC080013.1	ENSG00000240207
-1.88479	-2.68333	0.722488	0.0293697	0.760461	LRRC8C	ENSG00000171488
-3.30163	-3.80713	1.48659	0.0295728	0.764109	CRYAB	ENSG00000109846
-2.39224	-2.68353	1.63618	0.0296192	0.76413	POLR2J3	ENSG00000168255
-2.15925	-2.51454	1.20476	0.030298	0.779469	CD8A	ENSG00000153563
-1.87981	-2.69135	0.725271	0.0303913	0.780807	SAMD3	ENSG00000164483
-1.59794	-1.59859	8.32569	0.0304286	0.780807	HSPB1	ENSG00000106211
-1.81812	-1.97005	1.45283	0.0304597	0.781008	PTPRD	ENSG00000153707
-1.96143	-2.42846	0.914688	0.0305839	0.782994	AC133919.1	ENSG00000260507
-1.46932	-1.50393	2.84326	0.0308105	0.786394	GPR137B	ENSG00000077585
-1.91723	-2.12143	1.2619	0.0308832	0.787651	WDR97	ENSG00000179698
-2.133	-2.94331	0.775011	0.0311903	0.79488	NKAPL	ENSG00000189134
-1.97805	-2.28674	1.14285	0.0312435	0.795629	AL645568.1	ENSG00000203739
-2.2562	-2.70763	1.08535	0.0314427	0.800096	DCHS1	ENSG00000166341
-1.71406	-2.49457	0.683726	0.031583	0.801234	ZNF382	ENSG00000161298
-1.98832	-2.78435	0.741864	0.031583	0.801234	TMEM105	ENSG00000185332
-2.04776	-2.85247	0.756313	0.031583	0.801234	PRKCQ	ENSG00000065675
-2.1645	-2.97276	0.77915	0.031583	0.801234	AC104590.1	ENSG00000259251
-1.47991	-1.50098	3.60229	0.0318273	0.806213	CD40	ENSG00000101017
-1.35252	-1.36168	4.11278	0.0318854	0.806535	HSPA2	ENSG00000126803
-1.85418	-2.02258	1.32606	0.0318882	0.806535	AC034236.2	ENSG00000271918
-1.93058	-2.19007	1.20257	0.0323572	0.815323	ACER2	ENSG00000177076
-2.02923	-2.2402	1.49695	0.0325341	0.818989	LAPTM5	ENSG00000162511
-1.93864	-2.78676	0.753558	0.0326047	0.818989	PRKCB	ENSG00000166501
-1.88581	-2.20539	1.01955	0.0326323	0.818989	AL020996.1	ENSG00000228172
-1.51204	-1.54148	2.66024	0.0326492	0.818989	PIM1	ENSG00000137193
-1.29596	-1.31896	2.7234	0.0327109	0.819468	RFX3	ENSG00000080298
-1.58057	-1.59265	3.85861	0.0327182	0.819468	AXDND1	ENSG00000162779
-2.30625	-2.78487	0.996665	0.032756	0.819468	DDN-AS1	ENSG00000257913
-1.14828	-1.15628	3.88388	0.032766	0.819468	HEBP1	ENSG00000013583
-1.84543	-1.9345	2.08168	0.0328175	0.819495	HIST1H2BJ	ENSG00000124635
-1.62013	-2.39017	0.663044	0.0328404	0.819495	ZEB2	ENSG00000169554
-2.00283	-2.21271	1.30999	0.0333328	0.829314	AC025164.1	ENSG00000245904
-1.60958	-1.6368	3.3909	0.0334973	0.832018	PAIP2B	ENSG00000124374
-1.61147	-1.61187	9.06528	0.0337924	0.832719	HSPA1A	ENSG00000204389
-2.09164	-2.22774	1.59851	0.0339543	0.83358	ADCY2	ENSG00000078295
-1.9126	-2.1127	1.24713	0.0339854	0.83358	AC110285.2	ENSG00000262877
-1.94846	-2.74312	0.733832	0.0339917	0.83358	VXN	ENSG00000169085
-1.83852	-2.65718	0.718383	0.0340558	0.834018	AGBL2	ENSG00000165923
-2.89462	-1.44269e+08	0.701744	0.034069	0.834018	NECAB1	ENSG00000123119
-1.85278	-2.30673	0.877015	0.0341707	0.835789	LEKR1	ENSG00000197980
-2.1448	-2.59417	1.05707	0.0342659	0.835789	DGCR6	ENSG00000183628
-1.72389	-1.77953	2.17369	0.0345527	0.836718	AC023794.7	ENSG00000260470
-1.9462	-2.41321	0.912492	0.0346132	0.836718	CD226	ENSG00000150637
-1.45402	-1.47163	3.29213	0.0347379	0.836718	LINC01106	ENSG00000175772
-6.47084	-1.44269e+08	2.51404	0.0348746	0.836718	CALML3	ENSG00000178363
-1.63011	-2.39986	0.66512	0.0348888	0.836718	DNAH12	ENSG00000174844
-0.985845	-0.986335	7.73996	0.0348981	0.836718	AKR1C3	ENSG00000196139
-2.06019	-2.16746	1.96192	0.0349435	0.836718	TMOD1	ENSG00000136842
-1.01091	-1.01422	5.01529	0.0350943	0.836718	WDR74	ENSG00000133316
-2.00802	-2.48712	0.94765	0.0351134	0.836718	CACNG8	ENSG00000142408
-1.89899	-2.34922	0.879366	0.0351747	0.836718	C9orf147	ENSG00000230185
-1.27426	-1.29459	2.98421	0.0352408	0.836718	RBM43	ENSG00000184898
-1.26994	-1.27174	6.27419	0.0352463	0.836718	STMN1	ENSG00000117632
-1.85787	-1.98995	1.5244	0.0353719	0.836718	EPHB6	ENSG00000106123
-1.651	-2.44586	0.671614	0.0355169	0.836718	C16orf54	ENSG00000185905
-2.06495	-2.06602	8.18733	0.0358822	0.836718	CA9	ENSG00000107159
-1.7846	-1.87991	2.24978	0.0358856	0.836718	ZNF85	ENSG00000105750
-3.82249	-4.73476	1.57246	0.0360105	0.836718	KRBOX1	ENSG00000240747
-1.95524	-2.41587	0.903735	0.0362201	0.836718	HAAO	ENSG00000162882
-2.05975	-2.40537	1.13637	0.0362281	0.836718	NKX2-1	ENSG00000136352
-1.51602	-1.54274	3.09219	0.0365052	0.836718	ZNF385B	ENSG00000144331
-1.81908	-1.99229	1.35123	0.0367604	0.836718	AC099063.4	ENSG00000284734
-5.00809	-5.57094	2.53145	0.0372914	0.836718	MAL	ENSG00000172005
-1.82017	-1.99278	1.34108	0.0374151	0.836718	AC079174.2	ENSG00000277715
-0.908904	-0.910756	5.59043	0.0374332	0.836718	ME2	ENSG00000082212
-2.92301	-3.41903	1.37825	0.0374649	0.836718	TGM1	ENSG00000092295
-1.81333	-1.86772	2.5189	0.0376546	0.836718	EIF4EBP3	ENSG00000243056
-0.995375	-0.996386	6.65012	0.0378778	0.836718	PLP2	ENSG00000102007
-3.49893	-1.44269e+08	0.855018	0.0378948	0.836718	KLHDC8A	ENSG00000162873
-1.46969	-1.4942	2.98445	0.0385258	0.836718	VAMP5	ENSG00000168899
-1.07505	-1.0845	3.72134	0.038778	0.836718	KLF7	ENSG00000118263
-2.62731	-3.47804	1.11973	0.0388171	0.836718	PRKD1	ENSG00000184304
-1.51745	-1.54345	3.10022	0.0388823	0.836718	FSIP2	ENSG00000188738
-6.90384	-7.125	5.72465	0.0391629	0.836718	KRT4	ENSG00000170477
-1.92484	-2.24899	1.04062	0.0392321	0.836718	STMN3	ENSG00000197457
-1.68546	-2.45594	0.676642	0.0393721	0.836718	NFE2	ENSG00000123405
-3.29747	-1.44269e+08	0.80006	0.0393999	0.836718	SERPINE1	ENSG00000106366
-1.57241	-1.44269e+08	0.477134	0.0395459	0.836718	AL121983.2	ENSG00000227373
-1.57241	-1.44269e+08	0.477134	0.0395459	0.836718	IGKV1-5	ENSG00000243466
-1.57241	-1.44269e+08	0.477134	0.0395459	0.836718	MYH15	ENSG00000144821
-1.57241	-1.44269e+08	0.477134	0.0395459	0.836718	NR1I2	ENSG00000144852
-1.57241	-1.44269e+08	0.477134	0.0395459	0.836718	AC092535.1	ENSG00000227189
-1.57241	-1.44269e+08	0.477134	0.0395459	0.836718	AMZ1	ENSG00000174945
-1.57241	-1.44269e+08	0.477134	0.0395459	0.836718	AOAH	ENSG00000136250
-1.57241	-1.44269e+08	0.477134	0.0395459	0.836718	ZNF727	ENSG00000214652
-1.57241	-1.44269e+08	0.477134	0.0395459	0.836718	PRKAR2B	ENSG00000005249
-1.57241	-1.44269e+08	0.477134	0.0395459	0.836718	AL158151.1	ENSG00000204055
-1.57241	-1.44269e+08	0.477134	0.0395459	0.836718	OR52H1	ENSG00000181616
-1.57241	-1.44269e+08	0.477134	0.0395459	0.836718	OR5P2	ENSG00000183303
-1.57241	-1.44269e+08	0.477134	0.0395459	0.836718	AL157895.1	ENSG00000233968
-1.57241	-1.44269e+08	0.477134	0.0395459	0.836718	MYO16	ENSG00000041515
-1.57241	-1.44269e+08	0.477134	0.0395459	0.836718	IGHV1-24	ENSG00000211950
-1.57241	-1.44269e+08	0.477134	0.0395459	0.836718	AC013652.2	ENSG00000259447
-1.57241	-1.44269e+08	0.477134	0.0395459	0.836718	AC009148.1	ENSG00000260495
-1.57241	-1.44269e+08	0.477134	0.0395459	0.836718	AC129507.4	ENSG00000262920
-1.57241	-1.44269e+08	0.477134	0.0395459	0.836718	LINC01917	ENSG00000260433
-1.57241	-1.44269e+08	0.477134	0.0395459	0.836718	LINC01905	ENSG00000267057
-1.57241	-1.44269e+08	0.477134	0.0395459	0.836718	AC005759.1	ENSG00000268650
-1.57241	-1.44269e+08	0.477134	0.0395459	0.836718	AC092295.2	ENSG00000267309
-1.57241	-1.44269e+08	0.477134	0.0395459	0.836718	Z83851.2	ENSG00000273366
-1.72287	-1.44269e+08	0.501309	0.0395459	0.836718	EVC2	ENSG00000173040
-1.72287	-1.44269e+08	0.501309	0.0395459	0.836718	RECK	ENSG00000122707
-1.72287	-1.44269e+08	0.501309	0.0395459	0.836718	MPEG1	ENSG00000197629
-1.72287	-1.44269e+08	0.501309	0.0395459	0.836718	AL731566.1	ENSG00000273891
-1.72287	-1.44269e+08	0.501309	0.0395459	0.836718	AC010809.3	ENSG00000276702
-1.72287	-1.44269e+08	0.501309	0.0395459	0.836718	ZNF831	ENSG00000124203
-1.72287	-1.44269e+08	0.501309	0.0395459	0.836718	C22orf23	ENSG00000128346
-1.75148	-1.44269e+08	0.506674	0.0395459	0.836718	SLAMF6	ENSG00000162739
-1.75148	-1.44269e+08	0.506674	0.0395459	0.836718	IL18RAP	ENSG00000115607
-1.75148	-1.44269e+08	0.506674	0.0395459	0.836718	KLHL6-AS1	ENSG00000242522
-1.75148	-1.44269e+08	0.506674	0.0395459	0.836718	HIST1H3A	ENSG00000275714
-1.75148	-1.44269e+08	0.506674	0.0395459	0.836718	ELMO1	ENSG00000155849
-1.75148	-1.44269e+08	0.506674	0.0395459	0.836718	AC073934.1	ENSG00000240790
-1.75148	-1.44269e+08	0.506674	0.0395459	0.836718	SYN1	ENSG00000008056
-1.75148	-1.44269e+08	0.506674	0.0395459	0.836718	LHX5-AS1	ENSG00000257935
-1.75148	-1.44269e+08	0.506674	0.0395459	0.836718	AC005332.8	ENSG00000278740
-1.87299	-1.44269e+08	0.525397	0.0395459	0.836718	AL732292.2	ENSG00000273416
-1.87299	-1.44269e+08	0.525397	0.0395459	0.836718	GALNT14	ENSG00000158089
-1.87299	-1.44269e+08	0.525397	0.0395459	0.836718	AC004066.2	ENSG00000250522
-1.87299	-1.44269e+08	0.525397	0.0395459	0.836718	AC034213.1	ENSG00000250509
-1.87299	-1.44269e+08	0.525397	0.0395459	0.836718	AP3B2	ENSG00000103723
-1.87299	-1.44269e+08	0.525397	0.0395459	0.836718	AC011921.1	ENSG00000259349
-1.87299	-1.44269e+08	0.525397	0.0395459	0.836718	LINC01999	ENSG00000267772
-1.87299	-1.44269e+08	0.525397	0.0395459	0.836718	C19orf67	ENSG00000188032
-1.90253	-1.44269e+08	0.530779	0.0395459	0.836718	TTLL10-AS1	ENSG00000205231
-1.90253	-1.44269e+08	0.530779	0.0395459	0.836718	AC116337.3	ENSG00000249856
-1.90253	-1.44269e+08	0.530779	0.0395459	0.836718	HIST1H3I	ENSG00000275379
-1.7842	-1.44269e+08	0.513074	0.0395459	0.836718	AC010127.1	ENSG00000236107
-1.7842	-1.44269e+08	0.513074	0.0395459	0.836718	ZSCAN23	ENSG00000187987
-1.7842	-1.44269e+08	0.513074	0.0395459	0.836718	AC084346.2	ENSG00000264448
-1.7842	-1.44269e+08	0.513074	0.0395459	0.836718	AL449403.2	ENSG00000275465
-1.7842	-1.44269e+08	0.513074	0.0395459	0.836718	AC010542.4	ENSG00000261519
-1.93246	-1.44269e+08	0.536173	0.0395459	0.836718	AL356124.2	ENSG00000233351
-1.93246	-1.44269e+08	0.536173	0.0395459	0.836718	PAGE5	ENSG00000158639
-1.93246	-1.44269e+08	0.536173	0.0395459	0.836718	TMIGD2	ENSG00000167664
-1.79197	-1.44269e+08	0.514633	0.0395459	0.836718	CTRC	ENSG00000162438
-1.79197	-1.44269e+08	0.514633	0.0395459	0.836718	AL157888.1	ENSG00000282787
-1.79197	-1.44269e+08	0.514633	0.0395459	0.836718	NOXRED1	ENSG00000165555
-1.79197	-1.44269e+08	0.514633	0.0395459	0.836718	OGFR-AS1	ENSG00000229873
-2.05098	-1.44269e+08	0.554788	0.0395459	0.836718	AL451074.2	ENSG00000224358
-2.05098	-1.44269e+08	0.554788	0.0395459	0.836718	PDCD1	ENSG00000188389
-2.05098	-1.44269e+08	0.554788	0.0395459	0.836718	UBE2L5	ENSG00000236444
-1.93676	-1.44269e+08	0.537218	0.0395459	0.836718	AL031283.1	ENSG00000228140
-1.93676	-1.44269e+08	0.537218	0.0395459	0.836718	BX649601.1	ENSG00000273473
-1.96725	-1.44269e+08	0.54263	0.0395459	0.836718	AC002550.1	ENSG00000261312
-1.94497	-1.44269e+08	0.538789	0.0395459	0.836718	LINC02427	ENSG00000271538
-1.94497	-1.44269e+08	0.538789	0.0395459	0.836718	EFS	ENSG00000100842
-1.80196	-1.44269e+08	0.516656	0.0395459	0.836718	AC019186.1	ENSG00000234584
-1.80196	-1.44269e+08	0.516656	0.0395459	0.836718	AC090948.1	ENSG00000271964
-1.80196	-1.44269e+08	0.516656	0.0395459	0.836718	AC005009.2	ENSG00000233073
-1.80196	-1.44269e+08	0.516656	0.0395459	0.836718	AMDHD1	ENSG00000139344
-1.80226	-1.44269e+08	0.516716	0.0395459	0.836718	GAS5-AS1	ENSG00000270084
-2.11222	-1.44269e+08	0.565617	0.0395459	0.836718	AP000802.1	ENSG00000247416
-1.97561	-1.44269e+08	0.544206	0.0395459	0.836718	C3AR1	ENSG00000171860
-1.97561	-1.44269e+08	0.544206	0.0395459	0.836718	APBA2	ENSG00000034053
-1.95556	-1.44269e+08	0.54083	0.0395459	0.836718	DCDC1	ENSG00000170959
-2.25661	-1.44269e+08	0.589549	0.0395459	0.836718	AC069307.1	ENSG00000269949
-2.10225	-1.44269e+08	0.564205	0.0395459	0.836718	ATP1A3	ENSG00000105409
-2.15394	-1.44269e+08	0.57321	0.0395459	0.836718	AC119403.1	ENSG00000253392
-2.02	-1.44269e+08	0.552283	0.0395459	0.836718	HEYL	ENSG00000163909
-2.02	-1.44269e+08	0.552283	0.0395459	0.836718	TOX2	ENSG00000124191
-2.02246	-1.44269e+08	0.552756	0.0395459	0.836718	AP000223.1	ENSG00000260583
-2.29955	-1.44269e+08	0.597196	0.0395459	0.836718	AL499627.2	ENSG00000272050
-2.17476	-1.44269e+08	0.576942	0.0395459	0.836718	AC021504.1	ENSG00000267313
-2.20389	-1.44269e+08	0.58187	0.0395459	0.836718	PPP4R4	ENSG00000119698
-2.0386	-1.44269e+08	0.555708	0.0395459	0.836718	AC010487.2	ENSG00000269646
-2.03893	-1.44269e+08	0.55577	0.0395459	0.836718	AL356056.1	ENSG00000229227
-2.03893	-1.44269e+08	0.55577	0.0395459	0.836718	GJC1	ENSG00000182963
-2.03893	-1.44269e+08	0.55577	0.0395459	0.836718	TMEM191B	ENSG00000278558
-2.18379	-1.44269e+08	0.578543	0.0395459	0.836718	ART5	ENSG00000167311
-2.32099	-1.44269e+08	0.600958	0.0395459	0.836718	ELAVL3	ENSG00000196361
-2.44144	-1.44269e+08	0.621406	0.0395459	0.836718	INHBA	ENSG00000122641
-2.12821	-1.44269e+08	0.569034	0.0395459	0.836718	AC078883.3	ENSG00000232788
-2.43095	-1.44269e+08	0.619642	0.0395459	0.836718	LINGO2	ENSG00000174482
-2.43095	-1.44269e+08	0.619642	0.0395459	0.836718	CKM	ENSG00000104879
-2.43389	-1.44269e+08	0.620133	0.0395459	0.836718	WASF1	ENSG00000112290
-2.04433	-1.44269e+08	0.556845	0.0395459	0.836718	LYPLAL1-DT	ENSG00000228063
-2.47814	-1.44269e+08	0.627486	0.0395459	0.836718	IGLL1	ENSG00000128322
-2.46102	-1.44269e+08	0.624637	0.0395459	0.836718	AC006148.1	ENSG00000242593
-2.4658	-1.44269e+08	0.625424	0.0395459	0.836718	ZNF350-AS1	ENSG00000269235
-2.21916	-1.44269e+08	0.584806	0.0395459	0.836718	AL033381.1	ENSG00000176515
-1.8298	-1.44269e+08	0.522404	0.0395459	0.836718	LINC01118	ENSG00000222005
-2.29104	-1.44269e+08	0.596826	0.0395459	0.836718	AC090260.1	ENSG00000260988
-2.52126	-1.44269e+08	0.634491	0.0395459	0.836718	AP005205.2	ENSG00000266441
-2.43464	-1.44269e+08	0.620232	0.0395459	0.836718	SPEF1	ENSG00000101222
-2.08736	-1.44269e+08	0.564632	0.0395459	0.836718	AL161756.1	ENSG00000214770
-2.28455	-1.44269e+08	0.594799	0.0395459	0.836718	AC008972.2	ENSG00000272081
-1.83185	-1.44269e+08	0.522835	0.0395459	0.836718	BATF3	ENSG00000123685
-2.21672	-1.44269e+08	0.584413	0.0395459	0.836718	FMO2	ENSG00000094963
-2.07462	-1.44269e+08	0.562355	0.0395459	0.836718	SPTB	ENSG00000070182
-2.29748	-1.44269e+08	0.597928	0.0395459	0.836718	CFC1	ENSG00000136698
-2.07272	-1.44269e+08	0.56203	0.0395459	0.836718	LINC02027	ENSG00000243694
-2.077	-1.44269e+08	0.562796	0.0395459	0.836718	MAP3K14-AS1	ENSG00000267278
-2.09719	-1.44269e+08	0.566421	0.039546	0.836718	KCNJ6	ENSG00000157542
-2.17502	-1.44269e+08	0.577253	0.039546	0.836718	SYNPO2L	ENSG00000166317
-2.05915	-1.44269e+08	0.559632	0.039546	0.836718	AC104458.1	ENSG00000272855
-2.55258	-1.44269e+08	0.639417	0.039546	0.836718	AC024610.2	ENSG00000279668
-2.07581	-1.44269e+08	0.562603	0.039546	0.836718	AC138230.1	ENSG00000255237
-2.37631	-1.44269e+08	0.610848	0.039546	0.836718	CAPN14	ENSG00000214711
-2.34816	-1.44269e+08	0.606317	0.039546	0.836718	SLC12A5	ENSG00000124140
-2.10279	-1.44269e+08	0.567441	0.039546	0.836718	C14orf132	ENSG00000227051
-2.53227	-1.44269e+08	0.636175	0.039546	0.836718	NPIPB6	ENSG00000198156
-2.22527	-1.44269e+08	0.585934	0.039546	0.836718	KCNK15-AS1	ENSG00000244558
-2.36643	-1.44269e+08	0.60927	0.039546	0.836718	AC061992.1	ENSG00000266970
-2.45604	-1.44269e+08	0.623696	0.039546	0.836718	HIST1H2AJ	ENSG00000276368
-2.08351	-1.44269e+08	0.564005	0.039546	0.836718	TRAV13-2	ENSG00000211791
-1.66273	-1.89223	1.16611	0.0397212	0.836718	ZNF788P	ENSG00000214189
-1.10928	-1.11847	3.71195	0.0397844	0.836718	NIPAL1	ENSG00000163293
-1.83342	-2.06462	1.19865	0.0399035	0.836718	FAM167A-AS1	ENSG00000184608
-2.63456	-3.4565	1.01404	0.0399741	0.836718	MIR99AHG	ENSG00000215386
-6.64988	-7.63255	3.73996	0.0401693	0.836718	CRCT1	ENSG00000169509
-1.867	-2.11636	1.14693	0.040248	0.836718	ZNF436-AS1	ENSG00000249087
-2.24343	-2.42214	1.45118	0.0403165	0.836718	PTGIS	ENSG00000124212
-1.91577	-2.01454	2.17647	0.0403856	0.837406	ZNF681	ENSG00000196172
-2.44782	-3.27713	1.03738	0.040403	0.837406	ADH7	ENSG00000196344
-5.77768	-1.44269e+08	2.07513	0.0404496	0.837406	FABP3	ENSG00000121769
-2.24066	-2.35816	1.93019	0.0404927	0.837782	NEK2	ENSG00000117650
-1.35042	-1.36751	3.20601	0.0405992	0.838573	SLC16A10	ENSG00000112394
-1.95445	-2.09458	1.892	0.0406059	0.838573	C1S	ENSG00000182326
-2.26732	-2.52385	1.23799	0.0408246	0.842052	AC012409.1	ENSG00000259359
-2.18461	-2.669	0.997621	0.0410974	0.846117	CXCL11	ENSG00000169248
-1.21587	-1.22776	3.69162	0.0411276	0.84622	GPER1	ENSG00000164850
-1.1511	-1.1604	3.92284	0.0413607	0.848931	TRIM22	ENSG00000132274
-1.60741	-2.37831	0.660406	0.0415846	0.851964	LINC01695	ENSG00000236532
-1.82625	-2.05215	1.18284	0.041845	0.855209	TBKBP1	ENSG00000198933
-2.56688	-1.44269e+08	0.641577	0.0418874	0.855555	TMPRSS11D	ENSG00000153802
-2.5616	-2.8398	1.71174	0.0420624	0.858084	TPSAB1	ENSG00000172236
-1.24643	-1.26418	3.13186	0.042134	0.859021	ZNF254	ENSG00000213096
-1.74571	-2.21111	0.867241	0.0421928	0.859176	MARCH1	ENSG00000145416
-1.74633	-2.19332	0.847805	0.0422524	0.859721	SPDYA	ENSG00000163806
-2.14572	-2.41387	1.51848	0.0422965	0.859721	AC034243.1	ENSG00000253404
-3.15871	-3.19565	4.46595	0.0425072	0.863481	HSPA6	ENSG00000173110
-1.16831	-1.17611	3.88581	0.042713	0.866088	PELI2	ENSG00000139946
-7.37315	-7.47086	7.21146	0.0429181	0.86907	SPRR3	ENSG00000163209
-5.09199	-1.44269e+08	1.41215	0.0429403	0.86907	AC019349.1	ENSG00000229732
-1.75342	-2.20042	0.849306	0.0429637	0.86907	AC011611.4	ENSG00000257839
-1.89412	-2.10448	1.29762	0.0430485	0.87026	ALDOB	ENSG00000136872
-1.92434	-2.3693	0.878735	0.0431238	0.871256	AL136295.6	ENSG00000276698
-0.889279	-0.891079	5.69937	0.0433288	0.87382	C5orf38	ENSG00000186493
-2.02016	-2.34741	1.25898	0.0434661	0.876062	MAATS1	ENSG00000183833
-2.09309	-2.23865	1.75273	0.0437096	0.879912	CD2	ENSG00000116824
-1.20432	-1.21925	3.53986	0.0437768	0.880737	AC074117.1	ENSG00000234072
-1.46923	-1.51579	2.23523	0.0438545	0.88177	RASL11B	ENSG00000128045
-1.19018	-1.20417	3.32755	0.0439298	0.882756	FAM129A	ENSG00000135842
-1.05816	-1.05901	7.07212	0.0440033	0.883702	METTL7A	ENSG00000185432
-1.78653	-2.22234	0.845397	0.044095	0.884663	AC091057.3	ENSG00000269930
-2.60497	-1.44269e+08	0.64747	0.0445706	0.891358	PADI1	ENSG00000142623
-1.03628	-1.0375	6.52222	0.0446406	0.892226	GCNT1	ENSG00000187210
-2.38473	-3.22188	0.83627	0.0448211	0.894356	IL3RA	ENSG00000185291
-2.18808	-2.40855	1.43736	0.0450436	0.896541	CD3E	ENSG00000198851
-2.01253	-2.79836	0.864716	0.0451287	0.897552	PRELID3A	ENSG00000141391
-3.19973	-3.47449	2.08481	0.0451628	0.897552	EDN2	ENSG00000127129
-1.83975	-1.92559	1.84193	0.0453461	0.899447	ADRB2	ENSG00000169252
-1.73951	-1.79108	2.56813	0.0453865	0.899447	LCN12	ENSG00000184925
-2.14012	-2.21722	2.17318	0.0453882	0.899447	TROAP	ENSG00000135451
-2.5352	-1.44269e+08	0.636664	0.0454131	0.899447	NPY1R	ENSG00000164128
-2.48091	-1.44269e+08	0.627946	0.0455114	0.899447	GSTA3	ENSG00000174156
-2.48091	-1.44269e+08	0.627946	0.0455114	0.899447	SLC26A7	ENSG00000147606
-2.48091	-1.44269e+08	0.627946	0.0455114	0.899447	GPIHBP1	ENSG00000277494
-2.48091	-1.44269e+08	0.627946	0.0455114	0.899447	SULT2A1	ENSG00000105398
-3.35664	-1.44269e+08	0.810345	0.045668	0.901163	AL450992.1	ENSG00000229021
-1.7654	-1.83163	2.15655	0.0457131	0.901308	AC023794.3	ENSG00000249388
-1.44283	-1.47703	2.66763	0.0458244	0.902442	PAK3	ENSG00000077264
-1.74721	-2.18821	0.842518	0.0459956	0.904751	HAP1	ENSG00000173805
-1.94697	-1.95474	5.1972	0.0464493	0.910387	RASD1	ENSG00000108551
-1.48011	-2.24089	0.632946	0.0464722	0.910387	BIN2	ENSG00000110934
-2.02138	-2.84609	0.969115	0.0470323	0.918806	PTPN7	ENSG00000143851
-2.80409	-3.11672	1.82041	0.0471207	0.919868	IGHM	ENSG00000211899
-1.52788	-1.57424	2.13218	0.0474708	0.925087	RHBDF2	ENSG00000129667
-1.63705	-1.66796	2.63892	0.0475773	0.926122	KIFC1	ENSG00000237649
-4.09326	-4.33323	2.9412	0.0479392	0.93259	SPINK7	ENSG00000145879
-1.79249	-1.96257	1.31955	0.0480603	0.933322	SYTL3	ENSG00000164674
-2.87892	-1.44269e+08	0.699151	0.0481088	0.933722	FAM25A	ENSG00000188100
-1.32323	-1.35013	2.93062	0.0481571	0.93412	PCLO	ENSG00000186472
-0.880579	-0.881498	6.56507	0.0483545	0.936865	CAPG	ENSG00000042493
-1.48539	-1.48836	5.90201	0.0484205	0.937062	CITED2	ENSG00000164442
-1.57093	-1.61705	2.47413	0.0486251	0.939937	HAS3	ENSG00000103044
-1.40298	-1.40767	5.148	0.048724	0.941305	PSMB9	ENSG00000240065
-1.24638	-1.27318	2.78704	0.0488439	0.942599	JAZF1	ENSG00000153814
-1.71484	-2.01238	0.945327	0.049151	0.943069	PPP1R27	ENSG00000182676
-1.89937	-2.35705	1.07603	0.0493591	0.943069	SMIM10	ENSG00000184785
-1.37615	-1.40088	2.53041	0.0493687	0.943069	LINC00342	ENSG00000232931
-1.38315	-1.39411	3.93221	0.0494101	0.943069	EPSTI1	ENSG00000133106
-1.63261	-1.64257	4.25589	0.0495279	0.943069	SPTSSB	ENSG00000196542
-1.93759	-2.27246	1.07456	0.049628	0.943069	GIMAP4	ENSG00000133574
-0.934407	-0.935979	5.99131	0.0496398	0.943069	GPRC5B	ENSG00000167191
-1.49108	-2.24012	0.635563	0.0498557	0.943069	DYNLRB2	ENSG00000168589
-1.59824	-2.35892	0.658037	0.0498557	0.943069	LINC01516	ENSG00000231422
-1.70239	-2.47506	0.680412	0.0498557	0.943069	TMEM158	ENSG00000249992
-1.64855	-2.41116	0.668482	0.0498557	0.943069	GATA3	ENSG00000107485
-1.68585	-2.44812	0.67596	0.0498557	0.943069	AL132639.2	ENSG00000258940
-1.99316	-2.80122	0.746882	0.0498557	0.943069	FOXP2	ENSG00000128573
-1.6102	-2.35921	0.659921	0.0498557	0.943069	AC005697.2	ENSG00000266527
-2.11321	-2.93335	0.775259	0.0498557	0.943069	TDRD1	ENSG00000095627
-1.76342	-2.52721	0.69134	0.0498557	0.943069	AL031768.1	ENSG00000272465
-1.9749	-2.76684	0.737779	0.0498557	0.943069	MAS1	ENSG00000130368
-1.87681	-2.65411	0.715443	0.0498557	0.943069	CYP17A1-AS1	ENSG00000203886
-1.74478	-2.50592	0.687373	0.0498557	0.943069	AC092574.1	ENSG00000272885
-1.89084	-2.66766	0.717963	0.0498557	0.943069	AL031587.3	ENSG00000272582
-1.70254	-2.46305	0.679071	0.0498557	0.943069	AL356124.1	ENSG00000226149
-1.78231	-2.55441	0.696287	0.0498557	0.943069	ERP27	ENSG00000139055
-1.75462	-2.5153	0.689199	0.0498557	0.943069	SAMD12-AS1	ENSG00000281641
-2.01337	-2.80391	0.744426	0.0498557	0.943069	TMEM229A	ENSG00000234224
-1.96779	-2.74595	0.732377	0.0498557	0.943069	LINC02560	ENSG00000268307
-2.1762	-2.97116	0.774356	0.0498557	0.943069	AL583722.1	ENSG00000256050
-1.9982	-2.26341	1.24617	0.0500192	0.944748	CD3G	ENSG00000160654
-2.38655	-1.44269e+08	0.612485	0.0501431	0.945307	TCEAL2	ENSG00000184905
-1.87076	-2.03092	1.54575	0.0502142	0.946114	CD37	ENSG00000104894
-1.74202	-2.05932	0.984054	0.0503464	0.94701	AC005480.1	ENSG00000258891
-1.62033	-1.70664	1.76987	0.0504326	0.947578	ZNF850	ENSG00000267041
-1.89751	-1.96464	2.24434	0.0504331	0.947578	HIST1H4E	ENSG00000276966
-1.09703	-1.11127	3.14309	0.0504634	0.947616	PIWIL2	ENSG00000197181
-1.72546	-1.75022	3.51747	0.0505096	0.947953	IFIT3	ENSG00000119917
-0.939738	-0.943193	5.03151	0.0507399	0.951498	FAM189A2	ENSG00000135063
-2.1425	-2.60574	0.936217	0.0508646	0.951952	HIST1H4D	ENSG00000277157
-2.06182	-2.51282	0.906893	0.0508646	0.951952	AC023509.3	ENSG00000267281
-2.11804	-2.57521	0.924085	0.0508646	0.951952	F2R	ENSG00000181104
-1.74461	-1.97427	1.35229	0.0509968	0.953893	PAX8	ENSG00000125618
-1.50007	-1.50623	4.82792	0.0510629	0.954598	GABARAP	ENSG00000170296
-2.31409	-3.12914	0.806948	0.0511022	0.954799	AKAP12	ENSG00000131016
-0.989913	-1.00057	3.21836	0.0511943	0.954903	STYK1	ENSG00000060140
-2.16632	-2.36938	1.28774	0.0512071	0.954903	AC108488.1	ENSG00000242282
-5.27886	-5.84438	2.81998	0.0512418	0.954903	CRNN	ENSG00000143536
-1.68049	-1.68118	8.33376	0.0513145	0.955572	FABP5	ENSG00000164687
-6.57705	-7.15084	4.24342	0.0517612	0.962821	SPRR2A	ENSG00000241794
-1.95254	-2.70985	0.830479	0.0518342	0.963111	DNAH10	ENSG00000197653
-0.991042	-0.995387	4.41068	0.051916	0.964097	EPB41L4B	ENSG00000095203
-1.28235	-1.31349	2.53184	0.0519785	0.964723	CIT	ENSG00000122966
-1.70312	-1.71222	4.74545	0.0522824	0.96921	MX1	ENSG00000157601
-1.79759	-1.93192	1.42989	0.052293	0.96921	GPBAR1	ENSG00000179921
-1.82196	-2.26479	0.858733	0.0523069	0.96921	AC091153.3	ENSG00000244184
-2.07064	-2.27733	1.67558	0.0523524	0.969517	IL7R	ENSG00000168685
-0.824979	-0.829303	4.3885	0.0528328	0.976794	SPATA13	ENSG00000182957
-1.35704	-2.09482	0.607813	0.0530339	0.978895	ADGRG7	ENSG00000144820
-1.35704	-2.09482	0.607813	0.0530339	0.978895	ABALON	ENSG00000281376
-1.68512	-1.98674	0.947401	0.053146	0.979885	LINC01840	ENSG00000230215
-1.71573	-1.83302	1.65797	0.0532155	0.980627	AC010531.6	ENSG00000270006
-1.17171	-1.18482	3.22407	0.0534314	0.983525	CDK5RAP3	ENSG00000108465
-2.04049	-2.21974	1.61612	0.0534666	0.983542	CD48	ENSG00000117091
-1.52228	-2.28222	0.642033	0.053491	0.983542	AC106820.3	ENSG00000260095
-1.86602	-2.63289	0.822667	0.0535556	0.983651	AL133351.1	ENSG00000224846
-1.14025	-1.14071	8.11229	0.0538187	0.987942	DNAJB1	ENSG00000132002
-2.05225	-2.85615	0.939919	0.0542097	0.992947	CPAMD8	ENSG00000160111
-0.841763	-0.842211	7.58326	0.0544902	0.996995	LMO4	ENSG00000143013
-2.25992	-2.52751	1.29698	0.0546321	0.998953	AC009509.1	ENSG00000256377
-1.70902	-1.82411	1.95433	0.0546568	0.998953	SMAD9	ENSG00000120693
-0.921257	-0.924995	4.65017	0.0547355	0.999564	PYROXD1	ENSG00000121350
-1.2588	-1.28007	2.81574	0.0547498	0.999564	CHST3	ENSG00000122863
-1.30149	-1.33538	2.60509	0.0548245	1	CCDC146	ENSG00000135205
-2.41217	-2.46072	3.52121	0.0550219	1	CHGA	ENSG00000100604
-2.64167	-2.77885	2.50515	0.0551149	1	TCF4	ENSG00000196628
-5.08633	-5.19332	4.78764	0.0551836	1	ATP4B	ENSG00000186009
-1.38145	-2.11955	0.612995	0.0554088	1	AC104051.2	ENSG00000254139
-1.38145	-2.11955	0.612995	0.0554088	1	SLA2	ENSG00000101082
-1.87549	-2.64601	0.827101	0.0555819	1	AC021321.1	ENSG00000271966
-2.46765	-2.93526	1.15155	0.0560279	1	DLL1	ENSG00000198719
-1.93052	-2.24246	1.01285	0.056067	1	AC116407.2	ENSG00000277511
-1.60343	-1.75338	1.64243	0.0561314	1	SECTM1	ENSG00000141574
-1.33054	-1.35927	2.84781	0.0561503	1	FOXO1	ENSG00000150907
-1.59369	-2.00921	0.795089	0.0562667	1	AC010761.1	ENSG00000264577
-1.51476	-1.60547	1.64673	0.0562824	1	ITPRIP	ENSG00000148841
-1.98063	-2.2208	1.12979	0.0564787	1	LDLRAD3	ENSG00000179241
-2.48115	-3.32244	0.854183	0.056482	1	FRMD1	ENSG00000153303
-1.31735	-1.33216	3.39595	0.0565128	1	CHMP4A	ENSG00000254505
-2.32948	-3.12475	0.933056	0.0567791	1	AP000695.2	ENSG00000233818
-2.22543	-2.26831	3.17344	0.0568775	1	EEF1G	ENSG00000254772
-0.913798	-0.916337	5.17492	0.0568926	1	PARD6B	ENSG00000124171
-2.56932	-1.44269e+08	0.64195	0.0574368	1	ADGRF4	ENSG00000153294
-2.36362	-2.82796	1.50367	0.0574792	1	TRBC1	ENSG00000211751
-2.79281	-3.63374	1.07902	0.0575092	1	DNER	ENSG00000187957
-2.42384	-2.90897	1.02611	0.0577659	1	CD36	ENSG00000135218
-3.23008	-1.44269e+08	0.768911	0.0582238	1	AL603756.1	ENSG00000271933
-1.4462	-1.45188	4.83088	0.0588462	1	ANKRD36C	ENSG00000174501
-2.11194	-2.90924	0.764307	0.0589013	1	ATP8A2	ENSG00000132932
-1.19589	-1.23178	2.34751	0.0590254	1	ZCWPW1	ENSG00000078487
-2.63296	-1.44269e+08	0.651618	0.0593616	1	TMPRSS11A	ENSG00000187054
-5.2031	-5.60302	3.17755	0.0595561	1	KRT5	ENSG00000186081
-0.939075	-0.944853	4.0139	0.0595601	1	ARHGAP42	ENSG00000165895
-3.26887	-1.44269e+08	0.775625	0.0597325	1	SERPINB2	ENSG00000197632
-2.0436	-2.05578	4.80907	0.0599399	1	XAF1	ENSG00000132530
-1.99609	-2.79266	0.919147	0.0599701	1	ZBED9	ENSG00000232040
-1.41283	-1.42708	3.62602	0.0600279	1	GBP4	ENSG00000162654
-1.47858	-1.53964	2.12709	0.060123	1	AC008393.1	ENSG00000245317
-1.41088	-2.14856	0.619254	0.0601876	1	MAP6	ENSG00000171533
-1.96533	-2.09677	1.51942	0.0602811	1	HIST1H2BE	ENSG00000274290
-1.49187	-1.56252	1.81173	0.0602994	1	ZNF571	ENSG00000180479
-1.24	-1.25675	3.073	0.0603071	1	TBC1D9	ENSG00000109436
-1.41342	-1.42977	3.22358	0.0603176	1	APLP1	ENSG00000105290
-1.09868	-1.11245	3.1578	0.0607204	1	BCL11A	ENSG00000119866
-3.28108	-1.44269e+08	0.777555	0.0610312	1	SGCA	ENSG00000108823
-1.97517	-2.74983	0.850037	0.0615184	1	DIRAS3	ENSG00000162595
-1.95391	-1.98801	3.0564	0.061602	1	DUOX2	ENSG00000140279
-1.12078	-1.12614	4.81836	0.061668	1	GABPB1-AS1	ENSG00000244879
-1.59555	-1.66591	1.87624	0.0616705	1	LINC02453	ENSG00000245017
-6.19507	-6.51032	4.59145	0.0618328	1	SPRR1B	ENSG00000169469
-1.09329	-1.10682	3.06328	0.0620846	1	ATG16L2	ENSG00000168010
-1.69663	-1.88214	1.14542	0.0622384	1	AC017083.1	ENSG00000273064
-1.02116	-1.02631	4.14397	0.0627163	1	PRELID2	ENSG00000186314
-2.49888	-2.65842	1.6665	0.0627698	1	DUOXA2	ENSG00000140274
-1.21919	-1.22365	4.85499	0.0632895	1	RND1	ENSG00000172602
-1.64667	-1.79049	1.34964	0.0633342	1	POU3F1	ENSG00000185668
-1.17248	-1.18119	3.60001	0.0634935	1	ARMCX1	ENSG00000126947
-1.35288	-1.40909	1.97673	0.0637345	1	SLC25A21-AS1	ENSG00000258708
-1.48869	-2.21935	0.731258	0.0638735	1	TNFSF14	ENSG00000125735
-1.4731	-1.49336	3.31955	0.0639486	1	RGS2	ENSG00000116741
-3.37715	-1.44269e+08	0.790988	0.0639546	1	PKP1	ENSG00000081277
-6.1546	-1.44269e+08	2.01248	0.0640942	1	KRT6C	ENSG00000170465
-0.916657	-0.92625	3.40751	0.0641265	1	TUFT1	ENSG00000143367
-1.11032	-1.13197	2.66415	0.0645262	1	INPP5B	ENSG00000204084
-5.9311	-6.05642	5.50616	0.0646593	1	KRT6A	ENSG00000205420
-2.10322	-2.104	8.76571	0.0648666	1	RPL17	ENSG00000265681
-1.14764	-1.15958	3.24521	0.0649252	1	FNBP1	ENSG00000187239
-1.10381	-1.11328	3.76665	0.0652343	1	PLIN5	ENSG00000214456
-3.21479	-3.4514	1.85384	0.065327	1	TRIB3	ENSG00000101255
-1.77495	-1.92348	1.44074	0.065379	1	SLC7A2	ENSG00000003989
-1.21046	-1.232	2.57852	0.0654443	1	STXBP4	ENSG00000166263
-1.11548	-1.12381	3.74718	0.0654725	1	ZNF296	ENSG00000170684
-1.70247	-1.79872	1.61861	0.0656045	1	AC103591.3	ENSG00000273338
-5.7152	-6.6884	2.58403	0.0656855	1	SPRR2D	ENSG00000163216
-1.59475	-1.88453	0.912725	0.0657715	1	MAMDC2-AS1	ENSG00000204706
-1.87276	-2.1797	0.985499	0.0657715	1	AC008946.1	ENSG00000267939
-2.56247	-3.38359	0.84616	0.0659228	1	NCCRP1	ENSG00000188505
-2.97801	-3.00032	5.09805	0.0659606	1	TTR	ENSG00000118271
-1.07982	-1.0818	5.9589	0.0662338	1	HBEGF	ENSG00000113070
-1.02442	-1.0299	4.0464	0.0663724	1	ARNTL2	ENSG00000029153
-1.82549	-2.04428	1.30232	0.0663963	1	CD68	ENSG00000129226
-1.46462	-1.89034	0.77341	0.0664843	1	DOCK2	ENSG00000134516
-6.43277	-6.45392	8.44299	0.0670479	1	KRT13	ENSG00000171401
-5.17625	-6.14173	2.08946	0.0673151	1	CXCL10	ENSG00000169245
-2.37384	-2.85199	1.18633	0.0677786	1	CCL2	ENSG00000108691
-1.03519	-1.05864	2.49241	0.0677851	1	ZNF185	ENSG00000147394
-1.3617	-1.40878	2.00376	0.0679729	1	ERVE-1	ENSG00000267259
-4.48331	-4.51428	5.97284	0.0681322	1	S100A2	ENSG00000196754
-1.68985	-2.00541	1.15006	0.0681483	1	DOCK4	ENSG00000128512
-1.85019	-2.17143	1.0136	0.0683598	1	CCDC33	ENSG00000140481
-1.8544	-2.63866	0.712837	0.0687046	1	PIK3CD-AS2	ENSG00000231789
-1.77212	-1.92948	1.53118	0.0687634	1	SFTPD	ENSG00000133661
-1.5777	-1.59645	3.42192	0.06879	1	APOA1	ENSG00000118137
-1.80581	-2.54984	0.797465	0.0689475	1	VAV3	ENSG00000134215
-3.41479	-3.4236	6.6047	0.0690086	1	CSTA	ENSG00000121552
-1.6257	-2.06082	0.813731	0.0694143	1	PIK3CD	ENSG00000171608
-1.61869	-1.68669	2.45179	0.0694158	1	THNSL2	ENSG00000144115
-1.39622	-1.43726	2.12941	0.069923	1	HRASLS2	ENSG00000133328
-0.998694	-1.00175	5.21045	0.0702234	1	VIM	ENSG00000026025
-1.65894	-1.74783	1.70114	0.0703715	1	FADS1	ENSG00000149485
-1.70587	-1.94922	1.26492	0.0707975	1	HIPK1-AS1	ENSG00000235527
-1.27979	-1.32228	1.98119	0.0708254	1	ZNF438	ENSG00000183621
-4.61168	-4.69787	4.60424	0.0709095	1	RHCG	ENSG00000140519
-0.854514	-0.864005	3.25072	0.0710496	1	VPS35L	ENSG00000103544
-1.4539	-1.62989	1.17631	0.0711478	1	ZNF341	ENSG00000131061
-1.61818	-1.61854	9.20168	0.0711981	1	RPL36A	ENSG00000241343
-1.04302	-1.04993	4.03919	0.0712704	1	XK	ENSG00000047597
-4.89804	-1.44269e+08	1.24263	0.0715155	1	SERPINB4	ENSG00000206073
-1.53928	-1.76354	1.01131	0.0719882	1	FALEC	ENSG00000228126
-5.95779	-6.5194	3.82873	0.0723448	1	SAA1	ENSG00000173432
-1.41792	-2.12564	0.712919	0.0725108	1	AC007262.2	ENSG00000284959
-1.26678	-1.27013	5.37795	0.0729273	1	LYPD6B	ENSG00000150556
-1.44511	-2.17574	0.722038	0.0731113	1	ZMIZ1-AS1	ENSG00000224596
-1.71409	-1.96253	1.29805	0.0732827	1	AC010478.1	ENSG00000259663
-1.3469	-1.44269e+08	0.453869	0.0737419	1	CELA3B	ENSG00000219073
-1.3469	-1.44269e+08	0.453869	0.0737419	1	SLC1A7	ENSG00000162383
-1.3469	-1.44269e+08	0.453869	0.0737419	1	AL583808.1	ENSG00000225087
-1.3469	-1.44269e+08	0.453869	0.0737419	1	OLFML3	ENSG00000116774
-1.3469	-1.44269e+08	0.453869	0.0737419	1	FCER1A	ENSG00000179639
-1.3469	-1.44269e+08	0.453869	0.0737419	1	MYOCOS	ENSG00000283683
-1.3469	-1.44269e+08	0.453869	0.0737419	1	LINC00862	ENSG00000203721
-1.3469	-1.44269e+08	0.453869	0.0737419	1	FCAMR	ENSG00000162897
-1.3469	-1.44269e+08	0.453869	0.0737419	1	NRIR	ENSG00000225964
-1.3469	-1.44269e+08	0.453869	0.0737419	1	KCNK3	ENSG00000171303
-1.3469	-1.44269e+08	0.453869	0.0737419	1	TOGARAM2	ENSG00000189350
-1.3469	-1.44269e+08	0.453869	0.0737419	1	AC006030.1	ENSG00000264324
-1.3469	-1.44269e+08	0.453869	0.0737419	1	RGPD2	ENSG00000185304
-1.3469	-1.44269e+08	0.453869	0.0737419	1	AC020571.1	ENSG00000229056
-1.3469	-1.44269e+08	0.453869	0.0737419	1	COL4A3	ENSG00000169031
-1.3469	-1.44269e+08	0.453869	0.0737419	1	TM4SF20	ENSG00000168955
-1.3469	-1.44269e+08	0.453869	0.0737419	1	AC069222.1	ENSG00000273374
-1.3469	-1.44269e+08	0.453869	0.0737419	1	LINC00882	ENSG00000242759
-1.3469	-1.44269e+08	0.453869	0.0737419	1	CD38	ENSG00000004468
-1.3469	-1.44269e+08	0.453869	0.0737419	1	ADH1A	ENSG00000187758
-1.3469	-1.44269e+08	0.453869	0.0737419	1	LEF1	ENSG00000138795
-1.3469	-1.44269e+08	0.453869	0.0737419	1	AC091932.1	ENSG00000260981
-1.3469	-1.44269e+08	0.453869	0.0737419	1	GAPT	ENSG00000175857
-1.3469	-1.44269e+08	0.453869	0.0737419	1	PCDHGA8	ENSG00000253767
-1.3469	-1.44269e+08	0.453869	0.0737419	1	PPP1R2B	ENSG00000231989
-1.3469	-1.44269e+08	0.453869	0.0737419	1	AL359643.2	ENSG00000271978
-1.3469	-1.44269e+08	0.453869	0.0737419	1	HLA-DQB1-AS1	ENSG00000223534
-1.3469	-1.44269e+08	0.453869	0.0737419	1	DNAH8	ENSG00000124721
-1.3469	-1.44269e+08	0.453869	0.0737419	1	PTCHD4	ENSG00000244694
-1.3469	-1.44269e+08	0.453869	0.0737419	1	Z86062.2	ENSG00000228082
-1.3469	-1.44269e+08	0.453869	0.0737419	1	RHOXF1	ENSG00000101883
-1.3469	-1.44269e+08	0.453869	0.0737419	1	AC087855.2	ENSG00000254302
-1.3469	-1.44269e+08	0.453869	0.0737419	1	EYA1	ENSG00000104313
-1.3469	-1.44269e+08	0.453869	0.0737419	1	LRRC19	ENSG00000184434
-1.3469	-1.44269e+08	0.453869	0.0737419	1	AC104031.1	ENSG00000255462
-1.3469	-1.44269e+08	0.453869	0.0737419	1	CXCR5	ENSG00000160683
-1.3469	-1.44269e+08	0.453869	0.0737419	1	CRTAM	ENSG00000109943
-1.3469	-1.44269e+08	0.453869	0.0737419	1	SFRP5	ENSG00000120057
-1.3469	-1.44269e+08	0.453869	0.0737419	1	AC092745.1	ENSG00000256101
-1.3469	-1.44269e+08	0.453869	0.0737419	1	AC073611.1	ENSG00000257605
-1.3469	-1.44269e+08	0.453869	0.0737419	1	AC084357.2	ENSG00000249753
-1.3469	-1.44269e+08	0.453869	0.0737419	1	LINC00539	ENSG00000224429
-1.3469	-1.44269e+08	0.453869	0.0737419	1	AL049830.3	ENSG00000258525
-1.3469	-1.44269e+08	0.453869	0.0737419	1	IGHV3-7	ENSG00000211938
-1.3469	-1.44269e+08	0.453869	0.0737419	1	AC108861.1	ENSG00000278408
-1.3469	-1.44269e+08	0.453869	0.0737419	1	RGMA	ENSG00000182175
-1.3469	-1.44269e+08	0.453869	0.0737419	1	AC136624.2	ENSG00000262848
-1.3469	-1.44269e+08	0.453869	0.0737419	1	SNX20	ENSG00000167208
-1.3469	-1.44269e+08	0.453869	0.0737419	1	AC133919.2	ENSG00000261172
-1.3469	-1.44269e+08	0.453869	0.0737419	1	AC243829.1	ENSG00000274767
-1.3469	-1.44269e+08	0.453869	0.0737419	1	AC243830.2	ENSG00000275720
-1.3469	-1.44269e+08	0.453869	0.0737419	1	CACNG4	ENSG00000075461
-1.3469	-1.44269e+08	0.453869	0.0737419	1	SLC16A6	ENSG00000108932
-1.3469	-1.44269e+08	0.453869	0.0737419	1	AC011511.5	ENSG00000267607
-1.3469	-1.44269e+08	0.453869	0.0737419	1	SCGB1B2P	ENSG00000268751
-1.3469	-1.44269e+08	0.453869	0.0737419	1	C5AR2	ENSG00000134830
-1.3469	-1.44269e+08	0.453869	0.0737419	1	AC245884.10	ENSG00000269873
-1.3469	-1.44269e+08	0.453869	0.0737419	1	IGLV1-40	ENSG00000211653
-1.3469	-1.44269e+08	0.453869	0.0737419	1	IGLV2-8	ENSG00000278196
-1.3469	-1.44269e+08	0.453869	0.0737419	1	AP000350.5	ENSG00000272973
-1.3469	-1.44269e+08	0.453869	0.0737419	1	AL031590.1	ENSG00000284633
-1.3469	-1.44269e+08	0.453869	0.0737419	1	MGAT3-AS1	ENSG00000227188
-1.3469	-1.44269e+08	0.453869	0.0737419	1	AP001059.1	ENSG00000232010
-1.51403	-1.44269e+08	0.478385	0.0737419	1	CLCNKA	ENSG00000186510
-1.51403	-1.44269e+08	0.478385	0.0737419	1	LRRC8C-DT	ENSG00000231999
-1.51403	-1.44269e+08	0.478385	0.0737419	1	ANGPTL1	ENSG00000116194
-1.51403	-1.44269e+08	0.478385	0.0737419	1	C1orf229	ENSG00000221953
-1.51403	-1.44269e+08	0.478385	0.0737419	1	CNNM3-DT	ENSG00000273265
-1.51403	-1.44269e+08	0.478385	0.0737419	1	POTEE	ENSG00000188219
-1.51403	-1.44269e+08	0.478385	0.0737419	1	NMUR1	ENSG00000171596
-1.51403	-1.44269e+08	0.478385	0.0737419	1	LINC01238	ENSG00000237940
-1.51403	-1.44269e+08	0.478385	0.0737419	1	KY	ENSG00000174611
-1.51403	-1.44269e+08	0.478385	0.0737419	1	CCDC158	ENSG00000163749
-1.51403	-1.44269e+08	0.478385	0.0737419	1	U91328.3	ENSG00000272810
-1.51403	-1.44269e+08	0.478385	0.0737419	1	LY6G6C	ENSG00000204421
-1.51403	-1.44269e+08	0.478385	0.0737419	1	COL9A1	ENSG00000112280
-1.51403	-1.44269e+08	0.478385	0.0737419	1	AL078581.1	ENSG00000233330
-1.51403	-1.44269e+08	0.478385	0.0737419	1	AP003721.4	ENSG00000257052
-1.51403	-1.44269e+08	0.478385	0.0737419	1	SFTPA1	ENSG00000122852
-1.51403	-1.44269e+08	0.478385	0.0737419	1	AC131212.1	ENSG00000277186
-1.51403	-1.44269e+08	0.478385	0.0737419	1	PLD4	ENSG00000166428
-1.51403	-1.44269e+08	0.478385	0.0737419	1	RASGRF1	ENSG00000058335
-1.51403	-1.44269e+08	0.478385	0.0737419	1	AC024337.2	ENSG00000273771
-1.51403	-1.44269e+08	0.478385	0.0737419	1	AC004754.1	ENSG00000269881
-1.51403	-1.44269e+08	0.478385	0.0737419	1	AC116914.2	ENSG00000262692
-1.51403	-1.44269e+08	0.478385	0.0737419	1	AC132872.3	ENSG00000275888
-1.51403	-1.44269e+08	0.478385	0.0737419	1	RBPJL	ENSG00000124232
-1.51403	-1.44269e+08	0.478385	0.0737419	1	CU633906.2	ENSG00000278903
-1.5442	-1.44269e+08	0.483789	0.0737419	1	AL160286.3	ENSG00000261250
-1.5442	-1.44269e+08	0.483789	0.0737419	1	AC020594.1	ENSG00000237133
-1.5442	-1.44269e+08	0.483789	0.0737419	1	LINC01934	ENSG00000234663
-1.5442	-1.44269e+08	0.483789	0.0737419	1	VWA5B2	ENSG00000145198
-1.5442	-1.44269e+08	0.483789	0.0737419	1	P3H2-AS1	ENSG00000225764
-1.5442	-1.44269e+08	0.483789	0.0737419	1	RANBP3L	ENSG00000164188
-1.5442	-1.44269e+08	0.483789	0.0737419	1	AC093283.1	ENSG00000259968
-1.5442	-1.44269e+08	0.483789	0.0737419	1	IL13	ENSG00000169194
-1.5442	-1.44269e+08	0.483789	0.0737419	1	MYOZ3	ENSG00000164591
-1.5442	-1.44269e+08	0.483789	0.0737419	1	AL354719.2	ENSG00000236345
-1.5442	-1.44269e+08	0.483789	0.0737419	1	NXNL2	ENSG00000130045
-1.5442	-1.44269e+08	0.483789	0.0737419	1	MS4A6A	ENSG00000110077
-1.5442	-1.44269e+08	0.483789	0.0737419	1	AP001922.5	ENSG00000255326
-1.5442	-1.44269e+08	0.483789	0.0737419	1	LINC02397	ENSG00000205056
-1.5442	-1.44269e+08	0.483789	0.0737419	1	LINC00598	ENSG00000215483
-1.5442	-1.44269e+08	0.483789	0.0737419	1	AC044802.1	ENSG00000246777
-1.5442	-1.44269e+08	0.483789	0.0737419	1	AC015908.3	ENSG00000264016
-1.5442	-1.44269e+08	0.483789	0.0737419	1	EPN2-AS1	ENSG00000235397
-1.5442	-1.44269e+08	0.483789	0.0737419	1	AC068025.2	ENSG00000266111
-1.5442	-1.44269e+08	0.483789	0.0737419	1	TGFBR3L	ENSG00000260001
-1.5442	-1.44269e+08	0.483789	0.0737419	1	LINC01422	ENSG00000223704
-1.5442	-1.44269e+08	0.483789	0.0737419	1	AP001610.1	ENSG00000228318
-1.68192	-1.44269e+08	0.502813	0.0737419	1	AL450468.1	ENSG00000235005
-1.68192	-1.44269e+08	0.502813	0.0737419	1	UNC80	ENSG00000144406
-1.68192	-1.44269e+08	0.502813	0.0737419	1	AMIGO3	ENSG00000176020
-1.68192	-1.44269e+08	0.502813	0.0737419	1	AC114939.1	ENSG00000251330
-1.68192	-1.44269e+08	0.502813	0.0737419	1	LINC01713	ENSG00000228482
-1.71335	-1.44269e+08	0.508235	0.0737419	1	LINC01460	ENSG00000205334
-1.71335	-1.44269e+08	0.508235	0.0737419	1	DNAH10OS	ENSG00000250091
-1.71335	-1.44269e+08	0.508235	0.0737419	1	AC020909.3	ENSG00000268854
-1.71335	-1.44269e+08	0.508235	0.0737419	1	U62317.2	ENSG00000272666
-1.57813	-1.44269e+08	0.49022	0.0737419	1	AC072022.1	ENSG00000228804
-1.57813	-1.44269e+08	0.49022	0.0737419	1	AC087071.1	ENSG00000229196
-1.57813	-1.44269e+08	0.49022	0.0737419	1	DNAJC5B	ENSG00000147570
-1.57813	-1.44269e+08	0.49022	0.0737419	1	AL355102.3	ENSG00000258729
-1.57813	-1.44269e+08	0.49022	0.0737419	1	SPATA8	ENSG00000185594
-1.57813	-1.44269e+08	0.49022	0.0737419	1	LINC00235	ENSG00000277142
-1.57813	-1.44269e+08	0.49022	0.0737419	1	PPP1R16B	ENSG00000101445
-1.57813	-1.44269e+08	0.49022	0.0737419	1	AC005329.1	ENSG00000248015
-1.84792	-1.44269e+08	0.527147	0.0737419	1	POTEJ	ENSG00000222038
-1.84792	-1.44269e+08	0.527147	0.0737419	1	HIST1H3F	ENSG00000277775
-1.84792	-1.44269e+08	0.527147	0.0737419	1	AC211486.2	ENSG00000263081
-1.84792	-1.44269e+08	0.527147	0.0737419	1	AC123912.4	ENSG00000268555
-1.74525	-1.44269e+08	0.51367	0.0737419	1	AC003991.2	ENSG00000254003
-1.74525	-1.44269e+08	0.51367	0.0737419	1	PAPPA-AS1	ENSG00000256040
-1.74525	-1.44269e+08	0.51367	0.0737419	1	PTOV1-AS2	ENSG00000269352
-1.74525	-1.44269e+08	0.51367	0.0737419	1	AC010327.4	ENSG00000267649
-1.5861	-1.44269e+08	0.491783	0.0737419	1	AC007681.1	ENSG00000270571
-1.5861	-1.44269e+08	0.491783	0.0737419	1	AOX1	ENSG00000138356
-1.5861	-1.44269e+08	0.491783	0.0737419	1	AL139041.1	ENSG00000271631
-1.5861	-1.44269e+08	0.491783	0.0737419	1	COL5A1	ENSG00000130635
-1.5861	-1.44269e+08	0.491783	0.0737419	1	AMHR2	ENSG00000135409
-1.5861	-1.44269e+08	0.491783	0.0737419	1	RIPOR3	ENSG00000042062
-1.88016	-1.44269e+08	0.532585	0.0737419	1	AKNAD1	ENSG00000162641
-1.74917	-1.44269e+08	0.514706	0.0737419	1	AC108935.1	ENSG00000250357
-1.74917	-1.44269e+08	0.514706	0.0737419	1	AC123595.1	ENSG00000234292
-1.59285	-1.44269e+08	0.493123	0.0737419	1	PKLR	ENSG00000143627
-1.59285	-1.44269e+08	0.493123	0.0737419	1	COL4A4	ENSG00000081052
-1.59285	-1.44269e+08	0.493123	0.0737419	1	AC092535.4	ENSG00000273179
-1.59285	-1.44269e+08	0.493123	0.0737419	1	NAT8L	ENSG00000185818
-1.59285	-1.44269e+08	0.493123	0.0737419	1	PKHD1L1	ENSG00000205038
-1.59285	-1.44269e+08	0.493123	0.0737419	1	GALNT16	ENSG00000100626
-1.59285	-1.44269e+08	0.493123	0.0737419	1	AC012409.3	ENSG00000277135
-1.59285	-1.44269e+08	0.493123	0.0737419	1	P2RX6	ENSG00000099957
-1.7817	-1.44269e+08	0.520159	0.0737419	1	MYL10	ENSG00000106436
-1.7817	-1.44269e+08	0.520159	0.0737419	1	AC006305.1	ENSG00000206129
-1.75766	-1.44269e+08	0.516282	0.0737419	1	FRG1-DT	ENSG00000245685
-1.59629	-1.44269e+08	0.493811	0.0737419	1	ENOX1	ENSG00000120658
-1.59629	-1.44269e+08	0.493811	0.0737419	1	RUBCNL	ENSG00000102445
-1.59629	-1.44269e+08	0.493811	0.0737419	1	AC022558.2	ENSG00000259805
-1.59659	-1.44269e+08	0.493871	0.0737419	1	DRAXIN	ENSG00000162490
-1.59659	-1.44269e+08	0.493871	0.0737419	1	GDF7	ENSG00000143869
-1.59659	-1.44269e+08	0.493871	0.0737419	1	KCNQ5	ENSG00000185760
-1.59659	-1.44269e+08	0.493871	0.0737419	1	AC130352.1	ENSG00000270154
-1.59659	-1.44269e+08	0.493871	0.0737419	1	CCDC183-AS1	ENSG00000228544
-1.59659	-1.44269e+08	0.493871	0.0737419	1	AL356056.2	ENSG00000231187
-1.59659	-1.44269e+08	0.493871	0.0737419	1	DDN	ENSG00000181418
-1.59659	-1.44269e+08	0.493871	0.0737419	1	TDRD9	ENSG00000156414
-1.59659	-1.44269e+08	0.493871	0.0737419	1	AC068446.2	ENSG00000247765
-1.59659	-1.44269e+08	0.493871	0.0737419	1	AC005962.1	ENSG00000278627
-1.59659	-1.44269e+08	0.493871	0.0737419	1	RIMS4	ENSG00000101098
-1.59659	-1.44269e+08	0.493871	0.0737419	1	ADORA2A-AS1	ENSG00000178803
-1.59659	-1.44269e+08	0.493871	0.0737419	1	Z98885.2	ENSG00000260613
-1.79037	-1.44269e+08	0.52174	0.0737419	1	DCAF12L2	ENSG00000198354
-1.79037	-1.44269e+08	0.52174	0.0737419	1	NOX4	ENSG00000086991
-1.76488	-1.44269e+08	0.517634	0.0737419	1	AC131025.1	ENSG00000253865
-1.76488	-1.44269e+08	0.517634	0.0737419	1	AL353764.1	ENSG00000233081
-1.92635	-1.44269e+08	0.540681	0.0737419	1	PNMA8B	ENSG00000204851
-1.76857	-1.44269e+08	0.518327	0.0737419	1	LRRC39	ENSG00000122477
-1.76857	-1.44269e+08	0.518327	0.0737419	1	DGKB	ENSG00000136267
-1.76889	-1.44269e+08	0.518388	0.0737419	1	AL512343.2	ENSG00000272562
-1.76889	-1.44269e+08	0.518388	0.0737419	1	PLA2G4D	ENSG00000159337
-1.76889	-1.44269e+08	0.518388	0.0737419	1	AC010536.3	ENSG00000277504
-1.76889	-1.44269e+08	0.518388	0.0737419	1	WSCD1	ENSG00000179314
-1.81902	-1.44269e+08	0.526675	0.0737419	1	AL590226.1	ENSG00000228401
-1.98428	-1.44269e+08	0.550043	0.0737419	1	GRM8	ENSG00000179603
-1.8015	-1.44269e+08	0.523793	0.0737419	1	AC027682.2	ENSG00000259945
-1.80183	-1.44269e+08	0.523854	0.0737419	1	TTYH2	ENSG00000141540
-1.82791	-1.44269e+08	0.528264	0.0737419	1	LINC00337	ENSG00000225077
-1.82791	-1.44269e+08	0.528264	0.0737419	1	KCNJ3	ENSG00000162989
-1.82791	-1.44269e+08	0.528264	0.0737419	1	AC009108.3	ENSG00000270020
-1.93819	-1.44269e+08	0.542806	0.0737419	1	CCDC8	ENSG00000169515
-1.98931	-1.44269e+08	0.551115	0.0737419	1	RAET1L	ENSG00000155918
-1.83685	-1.44269e+08	0.529855	0.0737419	1	SHE	ENSG00000169291
-1.83685	-1.44269e+08	0.529855	0.0737419	1	SNCA	ENSG00000145335
-1.83685	-1.44269e+08	0.529855	0.0737419	1	AC008781.1	ENSG00000228737
-1.83685	-1.44269e+08	0.529855	0.0737419	1	AL033381.2	ENSG00000270937
-1.83685	-1.44269e+08	0.529855	0.0737419	1	AC147651.4	ENSG00000237181
-1.83685	-1.44269e+08	0.529855	0.0737419	1	AEBP1	ENSG00000106624
-1.83685	-1.44269e+08	0.529855	0.0737419	1	AC069120.1	ENSG00000253361
-1.83685	-1.44269e+08	0.529855	0.0737419	1	ITGA8	ENSG00000077943
-1.83685	-1.44269e+08	0.529855	0.0737419	1	LINC00482	ENSG00000185168
-1.83548	-1.44269e+08	0.529627	0.0737419	1	C1orf61	ENSG00000125462
-1.83548	-1.44269e+08	0.529627	0.0737419	1	AC116614.1	ENSG00000235688
-1.83548	-1.44269e+08	0.529627	0.0737419	1	ASIC4	ENSG00000072182
-1.83548	-1.44269e+08	0.529627	0.0737419	1	FAM30A	ENSG00000226777
-1.97145	-1.44269e+08	0.548225	0.0737419	1	AC068896.1	ENSG00000258539
-1.9718	-1.44269e+08	0.548287	0.0737419	1	AL031963.1	ENSG00000228170
-1.83968	-1.44269e+08	0.530389	0.0737419	1	SAXO1	ENSG00000155875
-1.83968	-1.44269e+08	0.530389	0.0737419	1	AC012317.1	ENSG00000261583
-1.83968	-1.44269e+08	0.530389	0.0737419	1	CPT1C	ENSG00000169169
-2.00797	-1.44269e+08	0.554319	0.0737419	1	AC093627.7	ENSG00000261795
-2.00797	-1.44269e+08	0.554319	0.0737419	1	AL354950.1	ENSG00000275005
-2.00656	-1.44269e+08	0.55409	0.0737419	1	MAP1A	ENSG00000166963
-2.00656	-1.44269e+08	0.55409	0.0737419	1	FAM209B	ENSG00000213714
-1.84871	-1.44269e+08	0.531982	0.0737419	1	RFPL3S	ENSG00000205853
-2.06359	-1.44269e+08	0.563214	0.0737419	1	G6PC2	ENSG00000152254
-2.04558	-1.44269e+08	0.560371	0.0737419	1	C19orf81	ENSG00000235034
-2.02402	-1.44269e+08	0.557073	0.0737419	1	AC021755.3	ENSG00000275636
-2.07328	-1.44269e+08	0.564827	0.0737419	1	BGN	ENSG00000182492
-2.05518	-1.44269e+08	0.561982	0.0737419	1	AC007220.1	ENSG00000263033
-1.616	-1.44269e+08	0.497826	0.0737419	1	AC006116.8	ENSG00000267549
-1.616	-1.44269e+08	0.497826	0.0737419	1	MIS18A-AS1	ENSG00000227256
-1.61618	-1.44269e+08	0.497862	0.0737419	1	AC025271.4	ENSG00000276772
-2.06341	-1.44269e+08	0.563365	0.0737419	1	AC090607.5	ENSG00000277482
-2.09284	-1.44269e+08	0.568061	0.0737419	1	ADAMTS4	ENSG00000158859
-2.09284	-1.44269e+08	0.568061	0.0737419	1	GHR	ENSG00000112964
-2.09284	-1.44269e+08	0.568061	0.0737419	1	CA4	ENSG00000167434
-2.06762	-1.44269e+08	0.564076	0.0737419	1	RBM15-AS1	ENSG00000227963
-1.82323	-1.44269e+08	0.527865	0.0737419	1	GRIN1	ENSG00000176884
-2.1041	-1.44269e+08	0.569934	0.0737419	1	ZNF835	ENSG00000127903
-1.96066	-1.44269e+08	0.546879	0.0737419	1	LGALS8-AS1	ENSG00000223776
-2.11822	-1.44269e+08	0.572235	0.0737419	1	CFAP161	ENSG00000156206
-1.8709	-1.44269e+08	0.53602	0.0737419	1	RSPH9	ENSG00000172426
-1.8709	-1.44269e+08	0.53602	0.0737419	1	AP004550.1	ENSG00000254573
-2.12774	-1.44269e+08	0.573793	0.0737419	1	AC022784.7	ENSG00000254340
-1.88295	-1.44269e+08	0.538135	0.0737419	1	DUSP26	ENSG00000133878
-1.88331	-1.44269e+08	0.538197	0.0737419	1	RPRM	ENSG00000177519
-1.88331	-1.44269e+08	0.538197	0.0737419	1	KCNA7	ENSG00000104848
-2.0794	-1.44269e+08	0.566113	0.0737419	1	COL12A1	ENSG00000111799
-1.62435	-1.44269e+08	0.499562	0.0737419	1	LINC01352	ENSG00000238078
-1.62435	-1.44269e+08	0.499562	0.0737419	1	CAMK2B	ENSG00000058404
-2.1341	-1.44269e+08	0.574899	0.0737419	1	MIR3945HG	ENSG00000251230
-1.83252	-1.44269e+08	0.529629	0.0737419	1	AC008738.3	ENSG00000267580
-2.15324	-1.44269e+08	0.577967	0.0737419	1	ACTA1	ENSG00000143632
-1.62601	-1.44269e+08	0.499908	0.0737419	1	AL008582.1	ENSG00000273424
-1.62641	-1.44269e+08	0.499992	0.0737419	1	NACAD	ENSG00000136274
-2.15954	-1.44269e+08	0.579039	0.0737419	1	TMPRSS11B	ENSG00000185873
-2.15954	-1.44269e+08	0.579039	0.0737419	1	HCG22	ENSG00000228789
-2.15954	-1.44269e+08	0.579039	0.0737419	1	LGALS7	ENSG00000205076
-1.88295	-1.44269e+08	0.538237	0.0737419	1	MMP24	ENSG00000125966
-1.91596	-1.44269e+08	0.544011	0.0737419	1	CAPNS2	ENSG00000256812
-2.14296	-1.44269e+08	0.576386	0.0737419	1	SLC22A8	ENSG00000149452
-1.80403	-1.44269e+08	0.525141	0.0737419	1	AL121749.1	ENSG00000273312
-2.19525	-1.44269e+08	0.5847	0.0737419	1	AC132938.1	ENSG00000260011
-1.89399	-1.44269e+08	0.540186	0.0737419	1	AL356417.1	ENSG00000224478
-2.15677	-1.44269e+08	0.578605	0.0737419	1	LURAP1	ENSG00000171357
-2.18212	-1.44269e+08	0.582696	0.0737419	1	DSC3	ENSG00000134762
-1.63228	-1.44269e+08	0.501227	0.0737419	1	C22orf34	ENSG00000188511
-1.94028	-1.44269e+08	0.548339	0.073742	1	AC016395.1	ENSG00000233590
-1.56418	-1.69016	1.46433	0.0744192	1	CATSPERG	ENSG00000099338
-2.66577	-2.80384	2.60963	0.074493	1	VNN2	ENSG00000112303
-0.780498	-0.783515	4.72315	0.0745115	1	C1orf116	ENSG00000182795
-1.57439	-1.81039	1.04324	0.0745915	1	LINC02068	ENSG00000223387
-0.797877	-0.800102	5.12341	0.074724	1	FRG1	ENSG00000109536
-1.47694	-1.54122	1.83698	0.0748771	1	C13orf46	ENSG00000283199
-1.46072	-1.86236	0.762776	0.0750113	1	SDK1	ENSG00000146555
-1.48125	-1.88407	0.767256	0.0750113	1	LILRB3	ENSG00000204577
-1.70542	-2.10564	0.904914	0.0750113	1	TIAM1	ENSG00000156299
-1.74604	-2.16362	0.823959	0.0750113	1	FAM95C	ENSG00000283486
-1.86343	-2.29115	0.851313	0.0750113	1	AC138894.1	ENSG00000261832
-1.19849	-1.22003	2.63084	0.0752044	1	RGS16	ENSG00000143333
-0.916416	-0.921756	4.10729	0.0754019	1	GNAI1	ENSG00000127955
-1.53629	-2.2456	0.736182	0.0755344	1	VASH2	ENSG00000143494
-0.957075	-0.957614	7.56145	0.075696	1	AKR7A3	ENSG00000162482
-3.03867	-1.44269e+08	0.723371	0.075703	1	IVL	ENSG00000163207
-1.24799	-1.25549	4.00551	0.0757231	1	SEMA3C	ENSG00000075223
-1.4619	-1.46326	7.0643	0.0760265	1	IL33	ENSG00000137033
-1.41769	-1.79905	0.840353	0.0763136	1	AP001160.2	ENSG00000267811
-1.49317	-1.89597	0.769601	0.0763673	1	AC091948.1	ENSG00000247199
-1.57245	-1.87146	0.920693	0.076692	1	PNLDC1	ENSG00000146453
-0.827486	-0.828321	6.7431	0.0769966	1	C8orf59	ENSG00000176731
-1.44077	-1.84631	0.863584	0.077114	1	GIMAP1	ENSG00000213203
-1.33976	-1.3755	2.49785	0.0773788	1	ETV7	ENSG00000010030
-0.967234	-0.969624	5.31961	0.0776877	1	NDUFV2	ENSG00000178127
-0.878387	-0.882526	4.51508	0.0778291	1	MXI1	ENSG00000119950
-2.3041	-2.51212	1.49826	0.0778941	1	TUBB2B	ENSG00000137285
-1.66167	-1.78579	1.7171	0.0781794	1	LRRC6	ENSG00000129295
-0.793651	-0.794232	7.12128	0.0781954	1	AAMDC	ENSG00000087884
-3.15046	-4.02646	0.988959	0.0785577	1	SERPINB13	ENSG00000197641
-1.24599	-1.95535	0.587391	0.0788144	1	FABP2	ENSG00000145384
-1.36276	-2.08458	0.610233	0.0788144	1	RTN4RL1	ENSG00000185924
-1.36276	-2.08458	0.610233	0.0788144	1	AC024361.2	ENSG00000263063
-1.30868	-2.01765	0.600434	0.0788144	1	AC009630.1	ENSG00000253133
-1.42697	-2.14924	0.623336	0.0788144	1	LRGUK	ENSG00000155530
-1.43354	-2.15562	0.624672	0.0788144	1	CACNA2D3	ENSG00000157445
-1.46006	-2.18299	0.62994	0.0788144	1	AC104170.1	ENSG00000227070
-1.66128	-2.41234	0.670199	0.0788144	1	WSCD2	ENSG00000075035
-1.71825	-2.47227	0.681493	0.0788144	1	AC010319.4	ENSG00000269481
-1.7133	-2.46528	0.680316	0.0788144	1	SLCO5A1	ENSG00000137571
-1.83378	-2.59171	0.703552	0.0788144	1	AC005014.2	ENSG00000272361
-1.6617	-2.40037	0.669348	0.0788144	1	HDAC2-AS2	ENSG00000228624
-1.71194	-2.45127	0.678761	0.0788144	1	AC107952.2	ENSG00000272343
-1.54487	-2.2659	0.646495	0.0788144	1	AC008906.1	ENSG00000248734
-1.49503	-2.21626	0.636888	0.0788144	1	SFMBT2	ENSG00000198879
-2.03802	-2.81587	0.744194	0.0788144	1	DIRAS1	ENSG00000176490
-1.92766	-2.68705	0.720395	0.0788144	1	PTHLH	ENSG00000087494
-1.72499	-2.47651	0.682481	0.0788144	1	SLC38A3	ENSG00000188338
-2.34569	-3.16283	0.812016	0.0788144	1	FGA	ENSG00000171560
-2.26971	-3.07128	0.791345	0.0788144	1	DPP6	ENSG00000130226
-2.40659	-3.22696	0.823227	0.0788144	1	AC092587.1	ENSG00000273155
-1.72866	-2.48001	0.683152	0.0788144	1	AFM	ENSG00000079557
-1.98211	-2.75354	0.732819	0.0788144	1	RHOJ	ENSG00000126785
-2.40109	-3.21899	0.821004	0.0788144	1	AL359636.1	ENSG00000229245
-1.28563	-1.31118	2.67364	0.0789217	1	IL2RG	ENSG00000147168
-2.17372	-2.48824	1.19274	0.0794672	1	CYP2E1	ENSG00000130649
-1.11198	-1.12553	3.34964	0.0796355	1	SAMHD1	ENSG00000101347
-3.66064	-3.67195	6.60652	0.0796485	1	ITLN1	ENSG00000179914
-1.61155	-1.67474	2.56145	0.079672	1	SYTL5	ENSG00000147041
-2.21104	-1.44269e+08	0.587206	0.0798709	1	WFDC12	ENSG00000168703
-0.878878	-0.886075	3.84687	0.0799101	1	DMRTA1	ENSG00000176399
-1.56096	-2.33861	0.819278	0.0801701	1	GNG2	ENSG00000186469
-1.44403	-1.55122	1.4846	0.0802041	1	HMGA1P4	ENSG00000234705
-1.04558	-1.0469	6.50186	0.0807448	1	PTGR1	ENSG00000106853
-1.51458	-1.92899	0.778761	0.080871	1	SIT1	ENSG00000137078
-3.52189	-4.04742	1.73354	0.0809721	1	NTS	ENSG00000133636
-1.5237	-1.56181	2.43875	0.0810457	1	LEPR	ENSG00000116678
-1.13001	-1.14356	3.10637	0.0811735	1	HYPK	ENSG00000242028
-1.24611	-1.97422	0.585171	0.0813049	1	SH2D1A	ENSG00000183918
-1.24611	-1.97422	0.585171	0.0813049	1	SASH3	ENSG00000122122
-1.48847	-1.53746	2.53012	0.081679	1	CPM	ENSG00000135678
-3.15804	-3.36328	2.40844	0.0818069	1	CD69	ENSG00000110848
-1.64957	-2.38479	0.76486	0.0818352	1	ITGBL1	ENSG00000198542
-1.51016	-1.58399	1.96038	0.0818772	1	ELF5	ENSG00000135374
-1.10338	-1.12355	2.8299	0.0819576	1	AC074032.1	ENSG00000272368
-4.50573	-4.8914	2.54431	0.0820547	1	SAA2	ENSG00000134339
-2.91703	-3.7697	0.92399	0.0826925	1	TMPRSS11E	ENSG00000087128
-0.964447	-0.978056	3.06228	0.0830016	1	CNNM4	ENSG00000158158
-1.58348	-1.76956	1.12481	0.0830423	1	CDC25C	ENSG00000158402
-1.31692	-1.31897	6.06922	0.0831316	1	ORM2	ENSG00000228278
-1.14444	-1.16366	3.00426	0.0833041	1	SPNS2	ENSG00000183018
-1.67514	-2.42109	0.672357	0.0840917	1	AL162586.1	ENSG00000225032
-1.6797	-1.98773	1.09159	0.0841773	1	NR2E3	ENSG00000278570
-1.3357	-1.39879	1.69575	0.0843291	1	CEP112	ENSG00000154240
-1.68742	-1.8633	1.33666	0.0843326	1	ALOX5AP	ENSG00000132965
-1.69472	-2.09704	0.907108	0.0845774	1	LRRIQ1	ENSG00000133640
-1.21262	-1.25574	2.12787	0.0848461	1	ZNF345	ENSG00000251247
-1.56132	-1.77482	1.09646	0.0851262	1	HDHD5-AS1	ENSG00000185837
-0.950072	-0.953311	4.66364	0.0853379	1	PHGDH	ENSG00000092621
-1.57367	-1.71856	1.47489	0.0855239	1	CCDC129	ENSG00000180347
-1.63527	-2.03003	0.889899	0.0855439	1	C4orf47	ENSG00000205129
-1.5504	-1.58733	2.52919	0.0855553	1	ICAM1	ENSG00000090339
-1.18206	-1.21193	2.55463	0.0855607	1	NR2F2-AS1	ENSG00000247809
-0.939467	-0.949135	3.39235	0.0857039	1	C20orf96	ENSG00000196476
-1.36483	-1.44871	1.77923	0.0858428	1	ZNF583	ENSG00000198440
-3.0362	-1.44269e+08	0.722874	0.0859159	1	GABRE	ENSG00000102287
-3.32081	-4.20081	1.29265	0.0861125	1	ACTG2	ENSG00000163017
-2.24527	-1.44269e+08	0.592501	0.0865381	1	ENDOU	ENSG00000111405
-0.98463	-0.993456	3.67059	0.0866094	1	KIF20B	ENSG00000138182
-1.45788	-1.86813	0.871076	0.0866215	1	CASC1	ENSG00000118307
-1.36821	-1.37743	4.31447	0.0866771	1	THSD4	ENSG00000187720
-0.940153	-0.949721	3.40005	0.0867058	1	SARNP	ENSG00000205323
-4.9637	-5.27122	3.21198	0.0868713	1	SPRR2E	ENSG00000203785
-1.07959	-1.08253	5.19034	0.0869464	1	NDUFA7	ENSG00000267855
-1.4515	-1.48341	2.61979	0.087074	1	ISYNA1	ENSG00000105655
-3.77319	-4.07165	2.0084	0.0874235	1	SLURP1	ENSG00000126233
-1.47977	-1.64095	1.45795	0.0874251	1	AP000894.4	ENSG00000273355
-1.41862	-1.81929	0.753984	0.0874992	1	MTRNR2L3	ENSG00000256222
-1.20004	-1.23277	2.31438	0.0875418	1	ZNF107	ENSG00000196247
-0.895701	-0.900238	4.34941	0.087772	1	CTNNAL1	ENSG00000119326
-1.36945	-1.76669	0.842082	0.0879878	1	ABCA10	ENSG00000154263
-1.26962	-1.28845	3.40066	0.0883378	1	SAMD9L	ENSG00000177409
-1.3547	-1.39338	2.27648	0.0889502	1	AL031777.3	ENSG00000282988
-1.35056	-1.45219	1.45536	0.0889575	1	DSE	ENSG00000111817
-1.29033	-1.33958	1.93215	0.0890388	1	IL15	ENSG00000164136
-1.5131	-1.73854	1.00629	0.089112	1	AL137077.2	ENSG00000283078
-0.864072	-0.873104	3.27899	0.0893272	1	ADAT2	ENSG00000189007
-1.27344	-1.34317	1.99453	0.0893579	1	CLEC2D	ENSG00000069493
-2.66874	-2.69116	4.55754	0.0895426	1	LEAP2	ENSG00000164406
-1.3861	-2.10753	0.708038	0.0895521	1	AL592148.3	ENSG00000272750
-1.60382	-1.9913	1.02415	0.0898557	1	ZNF724	ENSG00000196081
-3.36398	-4.25396	1.05404	0.0899279	1	C10orf99	ENSG00000188373
-1.72005	-2.00669	1.20608	0.0900607	1	LINC02478	ENSG00000285373
-2.90079	-3.75336	0.921888	0.0901337	1	GBP6	ENSG00000183347
-2.01019	-2.25895	1.17905	0.0902421	1	TNC	ENSG00000041982
-1.54759	-1.73531	1.24849	0.090502	1	TRBC2	ENSG00000211772
-1.21177	-1.25084	2.23148	0.0905332	1	BATF2	ENSG00000168062
-1.54507	-1.71315	1.26035	0.0905972	1	PGM5	ENSG00000154330
-1.54281	-1.64633	1.50159	0.0906266	1	C6orf99	ENSG00000203711
-1.22061	-1.23638	3.13686	0.0907912	1	CA11	ENSG00000063180
-1.47615	-1.55946	1.76081	0.0910188	1	PRX	ENSG00000105227
-1.547	-1.94671	0.778886	0.0912607	1	AC068620.1	ENSG00000269921
-1.07433	-1.07545	6.73003	0.0917744	1	TACSTD2	ENSG00000184292
-0.815059	-0.815528	7.45914	0.0917968	1	IFITM3	ENSG00000142089
-2.57905	-3.42577	0.872458	0.0918616	1	GREM2	ENSG00000180875
-2.57905	-3.42577	0.872458	0.0918616	1	DES	ENSG00000175084
-0.968183	-0.983568	2.89772	0.0918629	1	ZNF134	ENSG00000213762
-1.39611	-2.11728	0.71013	0.0921185	1	BNC2-AS1	ENSG00000234779
-1.0175	-1.03578	2.86625	0.0922003	1	CDK14	ENSG00000058091
-0.954087	-0.959861	4.14673	0.092249	1	ITPKC	ENSG00000086544
-1.87595	-2.63161	0.817498	0.0923112	1	XAGE3	ENSG00000171402
-1.61204	-1.90842	1.08451	0.0925508	1	DND1	ENSG00000256453
-1.69709	-1.98658	0.928916	0.0925761	1	AC144831.1	ENSG00000261888
-1.741	-2.03026	0.936472	0.0925761	1	AL162274.2	ENSG00000277959
-1.4297	-1.84243	0.867905	0.0926581	1	ITGAL	ENSG00000005844
-2.64764	-1.44269e+08	0.653929	0.0929874	1	AC025183.1	ENSG00000249116
-2.64764	-1.44269e+08	0.653929	0.0929874	1	CTAG2	ENSG00000126890
-1.35054	-2.03628	0.6974	0.0931394	1	AL035425.1	ENSG00000237863
-1.87753	-2.28462	0.940301	0.0933066	1	AL645608.8	ENSG00000272512
-1.13996	-1.14109	6.82154	0.0933451	1	SOX4	ENSG00000124766
-1.59924	-1.90126	1.05701	0.0936415	1	IFNE	ENSG00000184995
-1.35725	-1.35802	7.74346	0.0936753	1	GADD45B	ENSG00000099860
-2.07013	-2.22731	1.84913	0.0942885	1	LGALS9C	ENSG00000171916
-0.844171	-0.847304	4.73574	0.094698	1	PLK2	ENSG00000145632
-1.75395	-1.79495	2.91075	0.0947383	1	G0S2	ENSG00000123689
-1.2352	-1.28848	1.81819	0.0949536	1	ARIH2OS	ENSG00000221883
-1.81093	-2.11053	1.27699	0.0949541	1	FYB1	ENSG00000082074
-2.27708	-2.72348	1.06496	0.0955018	1	WNT5A	ENSG00000114251
-1.7337	-2.44746	0.772266	0.095559	1	CLPSL1	ENSG00000204140
-1.2428	-1.6327	0.714701	0.0957176	1	PARVG	ENSG00000138964
-2.20729	-3.01711	0.967509	0.0964837	1	TRIM50	ENSG00000146755
-1.27073	-1.31817	1.83811	0.0965285	1	LIFR-AS1	ENSG00000244968
-2.37747	-2.81719	1.06622	0.0966466	1	GJB6	ENSG00000121742
-1.58106	-1.79321	1.23642	0.0966857	1	EXOC3L1	ENSG00000179044
-1.14035	-1.15167	3.58897	0.096704	1	SAMD9	ENSG00000205413
-1.38997	-1.4814	1.49219	0.0967061	1	VSTM5	ENSG00000214376
-1.89671	-2.02379	1.94213	0.0967503	1	IFITM1	ENSG00000185885
-1.43175	-1.54746	1.32048	0.0980221	1	RUNX2	ENSG00000124813
-1.60009	-1.73094	1.27638	0.0980283	1	NRTN	ENSG00000171119
-1.28034	-1.2828	5.8463	0.0985378	1	HMGB2	ENSG00000164104
-0.829363	-0.829866	7.43397	0.098583	1	NR2F2	ENSG00000185551
-1.41882	-1.49335	1.78131	0.0985926	1	AC010329.1	ENSG00000268416
-1.48	-1.74558	0.962937	0.0986414	1	AC127070.1	ENSG00000236617
-0.976054	-0.976611	7.53428	0.0986528	1	RHOB	ENSG00000143878
-1.03935	-1.03963	8.63825	0.0987637	1	ADH1C	ENSG00000248144
-0.795822	-0.800362	4.15444	0.0988371	1	IQCK	ENSG00000174628
-1.15166	-1.15571	4.93536	0.0989519	1	MFSD4A	ENSG00000174514
-1.303	-2.0235	0.689927	0.0992128	1	PRSS2	ENSG00000275896
-1.11894	-1.14759	2.17046	0.0992215	1	SLC13A3	ENSG00000158296
-1.60044	-1.60799	4.62925	0.0992974	1	PTTG1	ENSG00000164611
-1.33791	-1.39209	2.03875	0.099438	1	HS6ST1	ENSG00000136720
-1.65719	-1.92329	1.12894	0.0995743	1	TMEM47	ENSG00000147027
-1.87413	-2.26637	1.08099	0.099688	1	SPINK13	ENSG00000214510
-1.51493	-1.56085	2.44941	0.0998921	1	ZDHHC11B	ENSG00000206077
-1.54375	-1.69498	1.18444	0.0999139	1	TRIM72	ENSG00000177238
-2.60873	-3.43266	1.01307	0.0999724	1	HIST2H2AA3	ENSG00000203812
-1.1277	-1.82591	0.564461	0.100003	1	AL136531.1	ENSG00000229728
-1.1277	-1.82591	0.564461	0.100003	1	NTF4	ENSG00000225950
-1.53496	-1.63577	1.81202	0.100035	1	CD3D	ENSG00000167286
-1.80256	-1.86239	2.19481	0.100207	1	PLK1	ENSG00000166851
-1.60271	-1.88549	1.01665	0.100312	1	PPM1J	ENSG00000155367
-1.46353	-1.6472	1.09604	0.100634	1	FIGN	ENSG00000182263
-1.14682	-1.1772	2.56434	0.100836	1	APOBEC3G	ENSG00000239713
-1.35789	-1.57703	0.96571	0.101001	1	HLA-G	ENSG00000204632
-2.2482	-1.44269e+08	0.592943	0.101035	1	CLCA2	ENSG00000137975
-2.2482	-1.44269e+08	0.592943	0.101035	1	SPRR1A	ENSG00000169474
-2.11964	-2.16936	3.04655	0.101097	1	CCL5	ENSG00000271503
-2.48235	-2.50596	4.28554	0.101264	1	HLA-DQA1	ENSG00000196735
-1.61671	-1.89699	0.905513	0.101357	1	AC002451.1	ENSG00000231170
-1.79474	-2.01098	1.51877	0.101454	1	CEL	ENSG00000170835
-1.55632	-1.72193	1.25548	0.101578	1	WDR78	ENSG00000152763
-1.05944	-1.07815	2.70766	0.101897	1	PLEKHG6	ENSG00000008323
-0.759653	-0.760842	6.03034	0.101931	1	RAB40B	ENSG00000141542
-1.23534	-1.28132	2.08332	0.101944	1	ZNF790	ENSG00000197863
-1.34771	-2.05436	0.608613	0.102083	1	AL162274.1	ENSG00000273521
-0.936382	-0.950624	3.03461	0.102143	1	AC004951.1	ENSG00000228434
-1.81751	-2.6051	0.880162	0.102216	1	RBMS3	ENSG00000144642
-1.29565	-1.98971	0.686944	0.102751	1	METTL27	ENSG00000165171
-1.08457	-1.1082	2.41862	0.10281	1	AL355353.1	ENSG00000270761
-0.9929	-1.0024	3.1731	0.103345	1	ZNF708	ENSG00000182141
-1.46204	-1.74823	0.884182	0.103375	1	SAMD15	ENSG00000100583
-1.5241	-2.21668	0.730683	0.103776	1	AC013468.1	ENSG00000273240
-1.49346	-1.51062	3.55817	0.103785	1	HIST2H2BE	ENSG00000184678
-0.859337	-0.866096	3.99766	0.103839	1	SORBS1	ENSG00000095637
-1.12396	-1.13934	3.22503	0.103953	1	OAS3	ENSG00000111331
-1.64251	-1.6454	6.19897	0.103979	1	DDIT4	ENSG00000168209
-1.1974	-1.23552	2.21092	0.104134	1	AL021453.1	ENSG00000184068
-1.7416	-1.8218	2.09942	0.104169	1	SRARP	ENSG00000183888
-1.15419	-1.17564	2.6047	0.104546	1	FGF13	ENSG00000129682
-0.811444	-0.815475	4.43313	0.105098	1	STK17A	ENSG00000164543
-0.741009	-0.74238	5.69942	0.105122	1	ELL2	ENSG00000118985
-2.18764	-2.9709	0.769528	0.105374	1	CCNJL	ENSG00000135083
-2.07902	-2.32292	1.16195	0.10548	1	TMEM213	ENSG00000214128
-1.4629	-1.76022	1.01778	0.105624	1	PRF1	ENSG00000180644
-3.42557	-3.71501	1.71507	0.105697	1	SBSN	ENSG00000189001
-1.43744	-1.84373	0.864663	0.106127	1	PABPC3	ENSG00000151846
-4.0107	-1.44269e+08	0.931077	0.106434	1	LCE3D	ENSG00000163202
-1.11438	-1.1349	2.6189	0.106479	1	CDIP1	ENSG00000089486
-1.22518	-1.26881	1.84968	0.106558	1	ARHGEF17	ENSG00000110237
-1.36847	-1.43612	1.65657	0.106687	1	ZNF155	ENSG00000204920
-1.40045	-1.46203	2.07283	0.106828	1	MOGAT2	ENSG00000166391
-1.01097	-1.02787	2.80415	0.107337	1	ZNF136	ENSG00000196646
-0.770059	-0.772186	5.0839	0.107597	1	BMP2	ENSG00000125845
-1.10273	-1.13793	2.20132	0.107816	1	ZNF337	ENSG00000130684
-1.302	-1.33717	2.11256	0.107931	1	DIAPH3	ENSG00000139734
-0.816788	-0.820674	4.37033	0.107956	1	GAREM1	ENSG00000141441
-1.39699	-1.53498	1.20865	0.108181	1	FRMD6-AS1	ENSG00000273888
-1.33687	-1.39504	1.82651	0.108459	1	BEND5	ENSG00000162373
-1.26754	-1.29392	2.545	0.108521	1	SGO2	ENSG00000163535
-1.99188	-2.75231	0.839028	0.108707	1	SYNPO2	ENSG00000172403
-1.4047	-1.44793	2.0271	0.108984	1	LINC01123	ENSG00000204588
-1.42454	-1.53535	1.71829	0.109101	1	SPSB1	ENSG00000171621
-1.30346	-1.3665	1.86362	0.109506	1	CYFIP2	ENSG00000055163
-1.68978	-2.40251	0.764514	0.109813	1	FAM72D	ENSG00000215784
-1.3399	-1.50806	1.25459	0.109833	1	AC068473.5	ENSG00000274828
-1.35059	-1.57282	0.969391	0.10984	1	ARHGAP4	ENSG00000089820
-0.985661	-0.995453	3.54321	0.109892	1	TRIM14	ENSG00000106785
-1.46775	-1.51806	2.25398	0.109932	1	TGM2	ENSG00000198959
-1.23315	-1.60772	0.710413	0.110261	1	AL121790.1	ENSG00000258414
-1.28233	-1.65836	0.720582	0.110261	1	AC021739.2	ENSG00000259407
-1.48056	-1.87757	0.764882	0.110261	1	ZNF556	ENSG00000172000
-1.77531	-2.19919	0.832552	0.110261	1	HTRA3	ENSG00000170801
-1.78383	-2.20792	0.834182	0.110261	1	HSD17B6	ENSG00000025423
-1.52911	-1.92677	0.774363	0.110261	1	SCRG1	ENSG00000164106
-2.21172	-2.98958	0.7712	0.110312	1	A2ML1	ENSG00000166535
-1.33174	-1.60398	0.845176	0.110333	1	AC010273.2	ENSG00000250237
-1.31237	-1.71043	0.731158	0.110418	1	PRR34	ENSG00000182257
-1.04509	-1.07016	2.39019	0.110469	1	RARA-AS1	ENSG00000265666
-5.32888	-5.3378	8.59571	0.110643	1	S100A9	ENSG00000163220
-1.52566	-1.62585	1.38167	0.110781	1	AC132872.1	ENSG00000260563
-1.24993	-1.28761	2.1464	0.110874	1	CENPE	ENSG00000138778
-0.819155	-0.823852	4.14056	0.110904	1	PELI1	ENSG00000197329
-0.993987	-0.995791	5.80045	0.111339	1	C15orf48	ENSG00000166920
-1.41777	-1.80979	0.751209	0.111427	1	LINC01873	ENSG00000232164
-0.726409	-0.726729	7.81383	0.111457	1	LDHB	ENSG00000111716
-1.50232	-1.71862	1.09431	0.111543	1	CAHM	ENSG00000270419
-1.21723	-1.27978	1.66075	0.111566	1	EXO5	ENSG00000164002
-1.41966	-2.11687	0.711889	0.111609	1	MXRA5	ENSG00000101825
-0.922891	-0.936381	2.99987	0.1117	1	ZNF701	ENSG00000167562
-0.86438	-0.868603	4.12185	0.11219	1	SFTA2	ENSG00000196260
-1.25122	-1.26068	4.03666	0.112261	1	FILIP1L	ENSG00000168386
-1.685	-1.97048	1.19655	0.112367	1	CD79A	ENSG00000105369
-1.76898	-1.95906	1.16715	0.112414	1	A4GALT	ENSG00000128274
-1.91099	-2.1033	1.20114	0.112414	1	EMID1	ENSG00000186998
-0.762891	-0.764172	5.87545	0.112419	1	STX12	ENSG00000117758
-1.79959	-1.97102	1.32213	0.112437	1	AC093901.1	ENSG00000226856
-1.30532	-1.42504	1.17482	0.112496	1	AL022323.1	ENSG00000203280
-3.70273	-4.60736	1.14118	0.112533	1	KLK12	ENSG00000186474
-1.25752	-1.52344	0.825953	0.112537	1	AC011446.2	ENSG00000267598
-1.22935	-1.36474	1.32112	0.112567	1	SPTBN5	ENSG00000137877
-1.13498	-1.18485	1.96187	0.112572	1	DHDH	ENSG00000104808
-5.30313	-5.31185	8.58413	0.112616	1	S100A8	ENSG00000143546
-1.77238	-1.80106	3.10499	0.112923	1	KRT15	ENSG00000171346
-1.30742	-1.57484	0.837597	0.113023	1	AC023509.2	ENSG00000257550
-1.23724	-1.30852	1.63895	0.113125	1	ZNF439	ENSG00000171291
-1.33664	-2.04149	0.696071	0.11323	1	C1QC	ENSG00000159189
-0.98564	-0.994463	3.51207	0.113269	1	PSMA6	ENSG00000100902
-1.21839	-1.92134	0.670891	0.11338	1	AL359851.1	ENSG00000260585
-1.46829	-1.86426	0.861137	0.113528	1	LRMP	ENSG00000118308
-0.857497	-0.8633	3.88056	0.113557	1	HNRNPA1P48	ENSG00000224578
-0.910918	-0.920334	3.23132	0.113667	1	AC023043.1	ENSG00000260552
-0.806009	-0.808886	4.72623	0.114006	1	TLE4	ENSG00000106829
-1.12506	-1.13479	3.78812	0.114045	1	POLD4	ENSG00000175482
-0.762313	-0.764858	4.7052	0.1141	1	HMGN5	ENSG00000198157
-1.50084	-1.59249	1.66766	0.114459	1	TRAC	ENSG00000277734
-1.36309	-1.43133	2.0516	0.115029	1	MSN	ENSG00000147065
-1.73719	-1.73746	9.77138	0.115226	1	RPS17	ENSG00000182774
-1.09454	-1.10429	3.74001	0.115481	1	SLC7A5	ENSG00000103257
-1.19444	-1.56831	0.702354	0.11644	1	PPT2-EGFL8	ENSG00000258388
-0.732498	-0.732627	9.1287	0.116465	1	ANXA10	ENSG00000109511
-3.12304	-3.17043	3.81833	0.117205	1	ATP4A	ENSG00000105675
-2.02485	-2.06601	3.28876	0.117267	1	PCSK1N	ENSG00000102109
-1.62926	-1.64776	3.31224	0.117825	1	GATA4	ENSG00000136574
-1.09384	-1.11916	2.72381	0.11795	1	RNF217	ENSG00000146373
-1.38889	-1.49066	1.36871	0.118126	1	C11orf65	ENSG00000166323
-1.51076	-1.69053	1.09334	0.11851	1	KDM4A-AS1	ENSG00000236200
-1.01503	-1.03015	2.67586	0.11908	1	NCAPG2	ENSG00000146918
-1.96995	-2.09912	1.64128	0.119115	1	SLC2A3	ENSG00000059804
-1.44263	-2.19611	0.782946	0.119129	1	PRB3	ENSG00000197870
-1.08345	-1.12077	2.24516	0.119328	1	TRANK1	ENSG00000168016
-1.22055	-1.29402	1.69721	0.119817	1	ZNF461	ENSG00000197808
-1.18726	-1.25481	1.68465	0.119901	1	AC011498.4	ENSG00000267385
-1.65334	-1.76737	1.77196	0.120368	1	BAALC	ENSG00000164929
-0.788816	-0.793467	4.00484	0.120746	1	PIBF1	ENSG00000083535
-1.19755	-1.23036	2.15684	0.120804	1	AFF3	ENSG00000144218
-1.21192	-1.5855	0.705929	0.121	1	PRKAR2A-AS1	ENSG00000224424
-1.05883	-1.05983	6.74067	0.121064	1	PLAC8	ENSG00000145287
-1.57744	-1.68612	1.30211	0.121381	1	AC099508.1	ENSG00000247033
-1.30177	-1.50137	1.01901	0.121965	1	AL139383.1	ENSG00000230490
-1.24756	-1.25912	3.48826	0.122012	1	AC023090.1	ENSG00000267015
-0.689728	-0.690656	6.13781	0.122067	1	LGALS9	ENSG00000168961
-1.80183	-1.82765	3.15613	0.122178	1	CDC20	ENSG00000117399
-1.29661	-1.31216	3.69383	0.122441	1	ZNF117	ENSG00000152926
-1.32466	-1.5905	0.935531	0.122541	1	AC019205.1	ENSG00000229852
-1.3244	-1.36628	2.53248	0.122582	1	SERPING1	ENSG00000149131
-1.21726	-1.59848	0.707981	0.122593	1	LINC00426	ENSG00000238121
-0.908443	-0.923176	3.11315	0.122853	1	ZMAT1	ENSG00000166432
-0.77376	-0.774989	5.90099	0.123125	1	B4GALT1	ENSG00000086062
-1.291	-1.34717	2.00286	0.123387	1	PPP1R3C	ENSG00000119938
-1.24432	-1.92712	0.676137	0.12351	1	PALM2	ENSG00000243444
-0.701489	-0.701567	9.77674	0.1239	1	CA2	ENSG00000104267
-0.948287	-0.96426	2.71705	0.124207	1	RAB7B	ENSG00000276600
-1.5895	-1.7123	1.23211	0.124224	1	MEX3A	ENSG00000254726
-0.711649	-0.715512	4.08834	0.124273	1	GPALPP1	ENSG00000133114
-0.992428	-1.00855	2.70231	0.124569	1	OSER1-DT	ENSG00000223891
-0.843127	-0.85038	3.47909	0.124695	1	TBL1X	ENSG00000101849
-1.12021	-1.79285	0.566512	0.124711	1	AC083862.2	ENSG00000272941
-1.12021	-1.79285	0.566512	0.124711	1	AL132800.1	ENSG00000258744
-1.12021	-1.79285	0.566512	0.124711	1	DLGAP4-AS1	ENSG00000232907
-1.24585	-1.93338	0.589651	0.124711	1	C17orf99	ENSG00000187997
-1.24585	-1.93338	0.589651	0.124711	1	ICAM5	ENSG00000105376
-1.27257	-1.9609	0.594918	0.124711	1	GAS6-DT	ENSG00000272695
-1.36907	-2.0728	0.612697	0.124711	1	AL359921.1	ENSG00000230325
-1.39608	-2.10101	0.617977	0.124711	1	RAMP2-AS1	ENSG00000197291
-1.30441	-1.9927	0.601267	0.124711	1	AL121992.1	ENSG00000237301
-1.30441	-1.9927	0.601267	0.124711	1	RHEX	ENSG00000263961
-1.33186	-2.02111	0.606562	0.124711	1	FARP1-AS1	ENSG00000231194
-1.31219	-2.0003	0.602824	0.124711	1	AC136475.5	ENSG00000255328
-1.51602	-2.23825	0.640935	0.124711	1	AC000068.2	ENSG00000273212
-1.19439	-1.86614	0.581634	0.124711	1	AC026979.3	ENSG00000272375
-1.41036	-2.08817	0.70803	0.124711	1	EGOT	ENSG00000235947
-1.57077	-2.29632	0.65155	0.124711	1	AL357033.1	ENSG00000167046
-1.34656	-2.03546	0.609468	0.124711	1	AC009120.5	ENSG00000275236
-1.49247	-2.20065	0.636564	0.124711	1	FGD1	ENSG00000102302
-1.38339	-2.07231	0.616568	0.124711	1	ADH4	ENSG00000198099
-1.55276	-2.26248	0.647896	0.124711	1	AC093388.1	ENSG00000272979
-1.62772	-2.35366	0.662306	0.124711	1	ALKAL2	ENSG00000189292
-1.54242	-2.25126	0.645967	0.124711	1	AC130371.2	ENSG00000274370
-1.52482	-2.23188	0.642681	0.124711	1	SYNGAP1-AS1	ENSG00000274259
-1.52891	-2.2359	0.643445	0.124711	1	AL021392.1	ENSG00000234869
-1.58625	-2.29598	0.654054	0.124711	1	FST	ENSG00000134363
-1.37062	-2.05847	0.614215	0.124711	1	STAT4	ENSG00000138378
-1.74704	-2.47972	0.684499	0.124711	1	AL121985.1	ENSG00000228863
-1.4202	-2.10785	0.623621	0.124711	1	TFAP2E	ENSG00000116819
-1.76102	-2.49276	0.686843	0.124711	1	KIZ-AS1	ENSG00000232712
-1.35131	-2.03759	0.610651	0.124711	1	SMIM10L2B	ENSG00000196972
-1.41372	-2.10116	0.622421	0.124711	1	AL355304.1	ENSG00000232618
-1.60326	-2.31067	0.65705	0.124711	1	AC073352.1	ENSG00000272662
-1.90156	-2.65287	0.714118	0.124711	1	FSCN2	ENSG00000186765
-2.20437	-2.98866	0.772449	0.124711	1	HS3ST5	ENSG00000249853
-1.84822	-2.58139	0.701911	0.124711	1	NOVA1	ENSG00000139910
-1.48286	-2.18647	0.634843	0.124711	1	TMEM92-AS1	ENSG00000251179
-1.67055	-2.37834	0.668926	0.124711	1	AC087294.1	ENSG00000235530
-1.33228	-1.62292	0.861668	0.12485	1	THRIL	ENSG00000280634
-1.10026	-1.12981	2.60132	0.124908	1	CMPK2	ENSG00000134326
-2.2458	-1.44269e+08	0.592574	0.125481	1	SPRR2F	ENSG00000244094
-1.37391	-1.55506	1.22486	0.125523	1	AP003469.4	ENSG00000261087
-1.44197	-1.81567	0.840385	0.125801	1	GAL3ST4	ENSG00000197093
-1.34363	-1.4426	1.34641	0.126021	1	MAPK10	ENSG00000109339
-1.54712	-1.83705	1.0238	0.126118	1	LAMP3	ENSG00000078081
-3.93748	-4.07801	3.07497	0.126254	1	KRT14	ENSG00000186847
-1.39221	-1.47057	1.65386	0.126312	1	AC145124.1	ENSG00000255495
-1.31246	-1.59883	0.96525	0.126515	1	AC064807.2	ENSG00000253844
-1.4992	-2.16542	0.722194	0.126679	1	TEX22	ENSG00000226174
-1.57448	-1.61269	2.77776	0.126705	1	GAS2L3	ENSG00000139354
-1.13796	-1.17658	2.07119	0.127017	1	ACADL	ENSG00000115361
-4.14131	-4.37574	2.76458	0.127062	1	KRT17	ENSG00000128422
-0.94952	-0.958513	3.41931	0.127298	1	ACVR2B	ENSG00000114739
-0.781936	-0.789606	3.48359	0.127861	1	RBMS2	ENSG00000076067
-0.993207	-1.65275	0.543285	0.12823	1	F2RL2	ENSG00000164220
-0.993207	-1.65275	0.543285	0.12823	1	IDO1	ENSG00000131203
-0.993207	-1.65275	0.543285	0.12823	1	AC011773.4	ENSG00000260493
-0.993207	-1.65275	0.543285	0.12823	1	PARD3-AS1	ENSG00000226386
-0.993207	-1.65275	0.543285	0.12823	1	AL049780.1	ENSG00000258646
-1.37324	-1.43947	1.86503	0.128294	1	AL358472.4	ENSG00000282386
-0.89669	-0.909807	2.76095	0.128351	1	GEMIN5	ENSG00000082516
-0.89112	-0.898642	3.83286	0.128454	1	KANSL1-AS1	ENSG00000214401
-0.71433	-0.717328	4.5798	0.128507	1	MAGI3	ENSG00000081026
-1.37768	-1.55063	1.05336	0.128607	1	MCMDC2	ENSG00000178460
-0.972762	-0.997493	2.35805	0.128619	1	ANK1	ENSG00000029534
-1.63898	-2.32606	0.749145	0.128717	1	ENAM	ENSG00000132464
-1.44412	-2.10628	0.712303	0.128727	1	DMGDH	ENSG00000132837
-1.44408	-1.70327	0.947824	0.128884	1	CCDC187	ENSG00000260220
-1.36872	-1.37716	4.80164	0.128889	1	MTAP	ENSG00000099810
-1.52001	-1.52654	4.75696	0.129136	1	SOSTDC1	ENSG00000171243
-1.45808	-2.12248	0.714969	0.129265	1	TRAPPC12-AS1	ENSG00000225234
-1.25652	-1.27503	2.8721	0.129424	1	MTFP1	ENSG00000242114
-1.47886	-1.73797	0.952612	0.129668	1	SSTR2	ENSG00000180616
-1.29859	-1.34242	1.86194	0.129925	1	SPC24	ENSG00000161888
-0.729335	-0.732699	4.35854	0.130154	1	CNP	ENSG00000173786
-1.66134	-1.93226	0.90333	0.130175	1	C5orf49	ENSG00000215217
-0.831831	-0.83841	3.83627	0.130198	1	IFT74	ENSG00000096872
-2.64724	-2.71208	3.04786	0.130409	1	IGFBP5	ENSG00000115461
-1.24449	-1.43431	0.99497	0.130667	1	AL118558.4	ENSG00000272444
-0.897094	-0.897413	8.17919	0.13079	1	SMIM24	ENSG00000095932
-1.07201	-1.10049	2.23145	0.130927	1	CYP2C9	ENSG00000138109
-1.38212	-1.64266	0.847349	0.131106	1	FO704657.1	ENSG00000272004
-0.669422	-0.671023	5.41624	0.131448	1	CCDC34	ENSG00000109881
-1.139	-1.83292	0.653868	0.13151	1	NCKAP1L	ENSG00000123338
-1.43204	-1.54383	1.35373	0.131798	1	AC008736.1	ENSG00000267475
-1.02478	-1.04272	2.98847	0.131864	1	PAQR7	ENSG00000182749
-0.909129	-0.923049	2.88896	0.132299	1	AL450998.2	ENSG00000179743
-1.2549	-1.36883	1.14883	0.132424	1	Z68871.1	ENSG00000239407
-0.998734	-0.999439	7.26369	0.13246	1	NFKBIA	ENSG00000100906
-1.27135	-1.32073	1.78803	0.132572	1	TMC7	ENSG00000170537
-1.3664	-1.42712	1.76837	0.132641	1	KIF23	ENSG00000137807
-1.10705	-1.11436	4.14833	0.133198	1	ESRRG	ENSG00000196482
-1.01907	-1.04338	2.44463	0.133253	1	MPP3	ENSG00000161647
-1.59938	-1.67342	2.01176	0.133304	1	STOM	ENSG00000148175
-0.824521	-0.835187	3.04793	0.133792	1	TSPYL2	ENSG00000184205
-0.686199	-0.688467	4.73248	0.133797	1	KIAA1147	ENSG00000257093
-1.90065	-1.91625	4.08944	0.133923	1	MRPL53	ENSG00000204822
-2.25302	-1.44269e+08	0.593682	0.134072	1	IGFL1	ENSG00000188293
-2.25302	-1.44269e+08	0.593682	0.134072	1	KLK7	ENSG00000169035
-1.57865	-1.85534	0.997432	0.134702	1	PTN	ENSG00000105894
-1.02025	-1.02036	9.93683	0.134821	1	JUN	ENSG00000177606
-1.17492	-1.85781	0.661872	0.134911	1	ZAP70	ENSG00000115085
-1.14498	-1.19897	1.85601	0.134947	1	SEPSECS-AS1	ENSG00000281501
-1.22661	-1.89613	0.588368	0.134957	1	FBXO43	ENSG00000156509
-0.777845	-0.780194	4.70484	0.135168	1	B3GNT7	ENSG00000156966
-3.11097	-3.2037	2.95364	0.135507	1	KRT6B	ENSG00000185479
-1.40905	-1.58474	1.20708	0.13563	1	TRPV3	ENSG00000167723
-0.94192	-0.959638	2.54843	0.135789	1	ULK2	ENSG00000083290
-1.54376	-1.80414	0.966197	0.135904	1	CCDC9B	ENSG00000188549
-1.48257	-1.63446	1.4003	0.135928	1	LANCL3	ENSG00000147036
-1.01436	-1.03203	2.66862	0.136037	1	IL15RA	ENSG00000134470
-1.17893	-1.21773	1.97112	0.136092	1	L3MBTL3	ENSG00000198945
-1.33974	-1.43023	1.4711	0.136098	1	SKA1	ENSG00000154839
-1.47713	-1.68425	1.51624	0.136227	1	RTN1	ENSG00000139970
-1.37082	-1.3925	3.08201	0.136421	1	MX2	ENSG00000183486
-1.32241	-1.57819	0.832811	0.136429	1	B3GNT4	ENSG00000176383
-1.27786	-1.41521	1.18665	0.136499	1	TBX6	ENSG00000149922
-1.16446	-1.2215	1.68527	0.136933	1	CCDC169	ENSG00000242715
-1.0175	-1.03256	2.69482	0.13702	1	CHKB	ENSG00000100288
-0.957941	-0.971901	2.90903	0.137074	1	AC108860.2	ENSG00000261437
-0.726017	-0.726541	7.13313	0.137699	1	ARL6IP1	ENSG00000170540
-1.29936	-1.50767	0.936545	0.138205	1	LINC00571	ENSG00000223685
-1.34151	-1.52529	1.06941	0.138206	1	CD8B	ENSG00000172116
-0.989261	-1.02645	2.20345	0.138399	1	ZFP30	ENSG00000120784
-1.34931	-1.49455	1.29494	0.139266	1	AC097103.2	ENSG00000248932
-1.31114	-1.45295	1.11357	0.139756	1	GLIPR1L2	ENSG00000180481
-1.03368	-1.03551	5.91115	0.140022	1	GADD45G	ENSG00000130222
-1.39307	-1.53105	1.21145	0.140102	1	AC027277.1	ENSG00000256013
-1.24531	-1.40829	1.00385	0.140337	1	TINCR	ENSG00000223573
-1.21562	-1.29013	1.61529	0.14039	1	NUAK2	ENSG00000163545
-0.797604	-0.805688	3.66782	0.140674	1	RPS6KA5	ENSG00000100784
-1.19233	-1.29432	1.29385	0.140764	1	CCDC110	ENSG00000168491
-0.889932	-0.900774	3.03548	0.140783	1	SIMC1	ENSG00000170085
-1.56858	-1.62953	1.88998	0.140944	1	MYLK	ENSG00000065534
-1.16585	-1.21559	1.905	0.141331	1	WFDC3	ENSG00000124116
-0.828034	-0.836235	3.20634	0.141338	1	PPARGC1B	ENSG00000155846
-1.10693	-1.47017	0.683262	0.141407	1	AC021491.4	ENSG00000275897
-1.29417	-1.66843	0.722622	0.141524	1	ADRA2B	ENSG00000274286
-1.21242	-1.85431	0.669704	0.14187	1	AC124657.1	ENSG00000254532
-1.99661	-2.10729	2.33378	0.141915	1	LTB	ENSG00000227507
-1.28421	-1.29753	3.24705	0.141931	1	PLEKHG2	ENSG00000090924
-1.36832	-1.4118	1.95067	0.141972	1	MRPL38	ENSG00000204316
-1.39661	-1.59944	0.946484	0.142023	1	HSPA1L	ENSG00000204390
-1.62032	-1.83821	1.00835	0.142023	1	AC139887.4	ENSG00000272588
-1.11023	-1.47336	0.683946	0.14263	1	EYS	ENSG00000188107
-0.729926	-0.731433	5.34359	0.142651	1	BNIP3	ENSG00000176171
-1.2684	-1.47234	1.14454	0.142696	1	TRAF3IP3	ENSG00000009790
-1.38337	-1.41881	2.32426	0.142773	1	CENPA	ENSG00000115163
-1.05693	-1.44269e+08	0.430014	0.143012	1	AL359881.1	ENSG00000269978
-1.05693	-1.44269e+08	0.430014	0.143012	1	DISP3	ENSG00000204624
-1.05693	-1.44269e+08	0.430014	0.143012	1	AL031432.5	ENSG00000284657
-1.05693	-1.44269e+08	0.430014	0.143012	1	TRIM63	ENSG00000158022
-1.05693	-1.44269e+08	0.430014	0.143012	1	COL8A2	ENSG00000171812
-1.05693	-1.44269e+08	0.430014	0.143012	1	AL603839.1	ENSG00000227278
-1.05693	-1.44269e+08	0.430014	0.143012	1	ROR1-AS1	ENSG00000223949
-1.05693	-1.44269e+08	0.430014	0.143012	1	ZRANB2-AS1	ENSG00000235079
-1.05693	-1.44269e+08	0.430014	0.143012	1	LINC01781	ENSG00000234184
-1.05693	-1.44269e+08	0.430014	0.143012	1	AL358072.1	ENSG00000271427
-1.05693	-1.44269e+08	0.430014	0.143012	1	SV2A	ENSG00000159164
-1.05693	-1.44269e+08	0.430014	0.143012	1	AL590133.2	ENSG00000259357
-1.05693	-1.44269e+08	0.430014	0.143012	1	FCRL1	ENSG00000163534
-1.05693	-1.44269e+08	0.430014	0.143012	1	AL512306.3	ENSG00000240710
-1.05693	-1.44269e+08	0.430014	0.143012	1	CNTN2	ENSG00000184144
-1.05693	-1.44269e+08	0.430014	0.143012	1	CR2	ENSG00000117322
-1.05693	-1.44269e+08	0.430014	0.143012	1	NLRP3	ENSG00000162711
-1.05693	-1.44269e+08	0.430014	0.143012	1	OR2L2	ENSG00000203663
-1.05693	-1.44269e+08	0.430014	0.143012	1	APOB	ENSG00000084674
-1.05693	-1.44269e+08	0.430014	0.143012	1	FAM228A	ENSG00000186453
-1.05693	-1.44269e+08	0.430014	0.143012	1	AC007378.1	ENSG00000273090
-1.05693	-1.44269e+08	0.430014	0.143012	1	AC104135.1	ENSG00000236209
-1.05693	-1.44269e+08	0.430014	0.143012	1	REG1B	ENSG00000172023
-1.05693	-1.44269e+08	0.430014	0.143012	1	AC010978.1	ENSG00000235522
-1.05693	-1.44269e+08	0.430014	0.143012	1	SLC5A7	ENSG00000115665
-1.05693	-1.44269e+08	0.430014	0.143012	1	AC008277.1	ENSG00000223642
-1.05693	-1.44269e+08	0.430014	0.143012	1	ICOS	ENSG00000163600
-1.05693	-1.44269e+08	0.430014	0.143012	1	UGT1A4	ENSG00000244474
-1.05693	-1.44269e+08	0.430014	0.143012	1	LINC02084	ENSG00000272282
-1.05693	-1.44269e+08	0.430014	0.143012	1	DOCK3	ENSG00000088538
-1.05693	-1.44269e+08	0.430014	0.143012	1	AC006252.1	ENSG00000243224
-1.05693	-1.44269e+08	0.430014	0.143012	1	LINC02000	ENSG00000243832
-1.05693	-1.44269e+08	0.430014	0.143012	1	DWORF	ENSG00000240045
-1.05693	-1.44269e+08	0.430014	0.143012	1	AC104472.3	ENSG00000284952
-1.05693	-1.44269e+08	0.430014	0.143012	1	LINC02082	ENSG00000242268
-1.05693	-1.44269e+08	0.430014	0.143012	1	AC007687.1	ENSG00000270178
-1.05693	-1.44269e+08	0.430014	0.143012	1	HTR3E	ENSG00000186038
-1.05693	-1.44269e+08	0.430014	0.143012	1	AC068631.1	ENSG00000197099
-1.05693	-1.44269e+08	0.430014	0.143012	1	AC141928.1	ENSG00000250986
-1.05693	-1.44269e+08	0.430014	0.143012	1	PTTG2	ENSG00000250254
-1.05693	-1.44269e+08	0.430014	0.143012	1	MTTP	ENSG00000138823
-1.05693	-1.44269e+08	0.430014	0.143012	1	IL2	ENSG00000109471
-1.05693	-1.44269e+08	0.430014	0.143012	1	LINC02109	ENSG00000259786
-1.05693	-1.44269e+08	0.430014	0.143012	1	AC008966.2	ENSG00000272123
-1.05693	-1.44269e+08	0.430014	0.143012	1	AC008914.1	ENSG00000262211
-1.05693	-1.44269e+08	0.430014	0.143012	1	ACTBL2	ENSG00000169067
-1.05693	-1.44269e+08	0.430014	0.143012	1	ACSL6	ENSG00000164398
-1.05693	-1.44269e+08	0.430014	0.143012	1	NSG2	ENSG00000170091
-1.05693	-1.44269e+08	0.430014	0.143012	1	CAPN11	ENSG00000137225
-1.05693	-1.44269e+08	0.430014	0.143012	1	COL21A1	ENSG00000124749
-1.05693	-1.44269e+08	0.430014	0.143012	1	AL021368.3	ENSG00000272541
-1.05693	-1.44269e+08	0.430014	0.143012	1	AL451064.1	ENSG00000272137
-1.05693	-1.44269e+08	0.430014	0.143012	1	AL049697.1	ENSG00000213204
-1.05693	-1.44269e+08	0.430014	0.143012	1	Z98200.1	ENSG00000271734
-1.05693	-1.44269e+08	0.430014	0.143012	1	AL078581.3	ENSG00000281021
-1.05693	-1.44269e+08	0.430014	0.143012	1	Z94721.1	ENSG00000227598
-1.05693	-1.44269e+08	0.430014	0.143012	1	GRID2IP	ENSG00000215045
-1.05693	-1.44269e+08	0.430014	0.143012	1	AC004947.1	ENSG00000233760
-1.05693	-1.44269e+08	0.430014	0.143012	1	AC018647.1	ENSG00000227544
-1.05693	-1.44269e+08	0.430014	0.143012	1	TRGV10	ENSG00000211694
-1.05693	-1.44269e+08	0.430014	0.143012	1	AC010132.4	ENSG00000261019
-1.05693	-1.44269e+08	0.430014	0.143012	1	HECW1	ENSG00000002746
-1.05693	-1.44269e+08	0.430014	0.143012	1	AC073115.1	ENSG00000229628
-1.05693	-1.44269e+08	0.430014	0.143012	1	VSTM2A	ENSG00000170419
-1.05693	-1.44269e+08	0.430014	0.143012	1	AC092634.3	ENSG00000226581
-1.05693	-1.44269e+08	0.430014	0.143012	1	HGF	ENSG00000019991
-1.05693	-1.44269e+08	0.430014	0.143012	1	AC007566.1	ENSG00000244055
-1.05693	-1.44269e+08	0.430014	0.143012	1	TMEM130	ENSG00000166448
-1.05693	-1.44269e+08	0.430014	0.143012	1	AC005096.1	ENSG00000259294
-1.05693	-1.44269e+08	0.430014	0.143012	1	SSMEM1	ENSG00000165120
-1.05693	-1.44269e+08	0.430014	0.143012	1	ATP6V0A4	ENSG00000105929
-1.05693	-1.44269e+08	0.430014	0.143012	1	CNKSR2	ENSG00000149970
-1.05693	-1.44269e+08	0.430014	0.143012	1	PHEX	ENSG00000102174
-1.05693	-1.44269e+08	0.430014	0.143012	1	GATA1	ENSG00000102145
-1.05693	-1.44269e+08	0.430014	0.143012	1	NAP1L3	ENSG00000186310
-1.05693	-1.44269e+08	0.430014	0.143012	1	PCDH19	ENSG00000165194
-1.05693	-1.44269e+08	0.430014	0.143012	1	RAB40A	ENSG00000172476
-1.05693	-1.44269e+08	0.430014	0.143012	1	PNCK	ENSG00000130822
-1.05693	-1.44269e+08	0.430014	0.143012	1	PNOC	ENSG00000168081
-1.05693	-1.44269e+08	0.430014	0.143012	1	SNAI2	ENSG00000019549
-1.05693	-1.44269e+08	0.430014	0.143012	1	AC093331.2	ENSG00000254380
-1.05693	-1.44269e+08	0.430014	0.143012	1	AL359922.2	ENSG00000265194
-1.05693	-1.44269e+08	0.430014	0.143012	1	AL845472.1	ENSG00000275450
-1.05693	-1.44269e+08	0.430014	0.143012	1	AL359644.1	ENSG00000227355
-1.05693	-1.44269e+08	0.430014	0.143012	1	C9orf106	ENSG00000179082
-1.05693	-1.44269e+08	0.430014	0.143012	1	DBH-AS1	ENSG00000225756
-1.05693	-1.44269e+08	0.430014	0.143012	1	AL390778.2	ENSG00000233936
-1.05693	-1.44269e+08	0.430014	0.143012	1	CD81-AS1	ENSG00000238184
-1.05693	-1.44269e+08	0.430014	0.143012	1	TRIM6	ENSG00000121236
-1.05693	-1.44269e+08	0.430014	0.143012	1	AC009549.1	ENSG00000270607
-1.05693	-1.44269e+08	0.430014	0.143012	1	LINC01616	ENSG00000261340
-1.05693	-1.44269e+08	0.430014	0.143012	1	CATSPER1	ENSG00000175294
-1.05693	-1.44269e+08	0.430014	0.143012	1	AP002812.2	ENSG00000254459
-1.05693	-1.44269e+08	0.430014	0.143012	1	OPCML	ENSG00000183715
-1.05693	-1.44269e+08	0.430014	0.143012	1	WDFY4	ENSG00000128815
-1.05693	-1.44269e+08	0.430014	0.143012	1	KCNMA1	ENSG00000156113
-1.05693	-1.44269e+08	0.430014	0.143012	1	ACSM6	ENSG00000173124
-1.05693	-1.44269e+08	0.430014	0.143012	1	INA	ENSG00000148798
-1.05693	-1.44269e+08	0.430014	0.143012	1	AL731577.1	ENSG00000226899
-1.05693	-1.44269e+08	0.430014	0.143012	1	KLRC3	ENSG00000205810
-1.05693	-1.44269e+08	0.430014	0.143012	1	TAS2R43	ENSG00000255374
-1.05693	-1.44269e+08	0.430014	0.143012	1	KCNJ8	ENSG00000121361
-1.05693	-1.44269e+08	0.430014	0.143012	1	ABCD2	ENSG00000173208
-1.05693	-1.44269e+08	0.430014	0.143012	1	AC078923.1	ENSG00000258077
-1.05693	-1.44269e+08	0.430014	0.143012	1	NR1H4	ENSG00000012504
-1.05693	-1.44269e+08	0.430014	0.143012	1	LINC00944	ENSG00000256128
-1.05693	-1.44269e+08	0.430014	0.143012	1	CSNK1A1L	ENSG00000180138
-1.05693	-1.44269e+08	0.430014	0.143012	1	AL138963.1	ENSG00000228886
-1.05693	-1.44269e+08	0.430014	0.143012	1	LRRC63	ENSG00000173988
-1.05693	-1.44269e+08	0.430014	0.143012	1	PCDH20	ENSG00000280165
-1.05693	-1.44269e+08	0.430014	0.143012	1	TSSK4	ENSG00000139908
-1.05693	-1.44269e+08	0.430014	0.143012	1	AL391152.1	ENSG00000258592
-1.05693	-1.44269e+08	0.430014	0.143012	1	AL583722.2	ENSG00000258430
-1.05693	-1.44269e+08	0.430014	0.143012	1	IGHV1-69	ENSG00000211973
-1.05693	-1.44269e+08	0.430014	0.143012	1	GABRA5	ENSG00000186297
-1.05693	-1.44269e+08	0.430014	0.143012	1	AC068722.2	ENSG00000273972
-1.05693	-1.44269e+08	0.430014	0.143012	1	ATP8B4	ENSG00000104043
-1.05693	-1.44269e+08	0.430014	0.143012	1	AC012404.1	ENSG00000259481
-1.05693	-1.44269e+08	0.430014	0.143012	1	AC027237.3	ENSG00000259426
-1.05693	-1.44269e+08	0.430014	0.143012	1	CSPG4	ENSG00000173546
-1.05693	-1.44269e+08	0.430014	0.143012	1	AC011944.1	ENSG00000177699
-1.05693	-1.44269e+08	0.430014	0.143012	1	AC091544.5	ENSG00000271763
-1.05693	-1.44269e+08	0.430014	0.143012	1	AC108134.3	ENSG00000262370
-1.05693	-1.44269e+08	0.430014	0.143012	1	TNFRSF17	ENSG00000048462
-1.05693	-1.44269e+08	0.430014	0.143012	1	NPIPB3	ENSG00000169246
-1.05693	-1.44269e+08	0.430014	0.143012	1	VWA3A	ENSG00000175267
-1.05693	-1.44269e+08	0.430014	0.143012	1	IL21R	ENSG00000103522
-1.05693	-1.44269e+08	0.430014	0.143012	1	AC133550.1	ENSG00000260570
-1.05693	-1.44269e+08	0.430014	0.143012	1	AC012645.3	ENSG00000261416
-1.05693	-1.44269e+08	0.430014	0.143012	1	CARMIL2	ENSG00000159753
-1.05693	-1.44269e+08	0.430014	0.143012	1	CLEC18B	ENSG00000140839
-1.05693	-1.44269e+08	0.430014	0.143012	1	DPEP1	ENSG00000015413
-1.05693	-1.44269e+08	0.430014	0.143012	1	AC010538.1	ENSG00000275734
-1.05693	-1.44269e+08	0.430014	0.143012	1	TUBB3	ENSG00000258947
-1.05693	-1.44269e+08	0.430014	0.143012	1	AC007952.5	ENSG00000262292
-1.05693	-1.44269e+08	0.430014	0.143012	1	SLC47A1	ENSG00000142494
-1.05693	-1.44269e+08	0.430014	0.143012	1	AC087393.2	ENSG00000263986
-1.05693	-1.44269e+08	0.430014	0.143012	1	AC024267.3	ENSG00000264304
-1.05693	-1.44269e+08	0.430014	0.143012	1	PIPOX	ENSG00000179761
-1.05693	-1.44269e+08	0.430014	0.143012	1	AC243654.1	ENSG00000273965
-1.05693	-1.44269e+08	0.430014	0.143012	1	PLXDC1	ENSG00000161381
-1.05693	-1.44269e+08	0.430014	0.143012	1	CR936218.1	ENSG00000262372
-1.05693	-1.44269e+08	0.430014	0.143012	1	AC068234.2	ENSG00000263293
-1.05693	-1.44269e+08	0.430014	0.143012	1	SMIM36	ENSG00000261873
-1.05693	-1.44269e+08	0.430014	0.143012	1	MARCH10	ENSG00000173838
-1.05693	-1.44269e+08	0.430014	0.143012	1	SDK2	ENSG00000069188
-1.05693	-1.44269e+08	0.430014	0.143012	1	PRCD	ENSG00000214140
-1.05693	-1.44269e+08	0.430014	0.143012	1	AC100788.1	ENSG00000267491
-1.05693	-1.44269e+08	0.430014	0.143012	1	LINC01977	ENSG00000262772
-1.05693	-1.44269e+08	0.430014	0.143012	1	DTNA	ENSG00000134769
-1.05693	-1.44269e+08	0.430014	0.143012	1	AC090377.1	ENSG00000267462
-1.05693	-1.44269e+08	0.430014	0.143012	1	AC114341.1	ENSG00000278075
[truncated: 31,539 more rows]
