# Supplementary material for: Single-cell RNA sequencing unifies developmental programs of Esophageal and Gastric Intestinal Metaplasia
Source: Cancer Discov. Author manuscript; Available in PMC 2023 Jun 23. (PMC10236154; doi:10.1158/2159-8290.CD-22-0824)
Supplement: Table S6 [file EMS172799-supplement-Table_S6.xlsx]

## Sheet: 1
Top	p.value	FDR	summary.logFC	logFC.2	logFC.3	logFC.4	logFC.5	logFC.6	logFC.7	GeneName
32	2.16511e-27	4.04149e-25	0.364867	0.0397804	0.0520029	0.358767	0.364867	0.218598	0.059805	ARHGDIB
38	7.09131e-26	1.22592e-23	0.414782	0.0937361	0.100739	0.410296	0.414782	0.245636	0.109298	CD36
43	1.50716e-30	3.26111e-28	0.397974	0.398736	0.253551	0.20591	0.235287	0.269184	0.397974	ACTG2
51	4.19834e-22	5.96627e-20	0.478151	0.0261773	0.163006	0.30613	0.478151	0.0799501	0.069376	HLA-B
58	1.3738e-18	1.53581e-16	0.238167	0.0554954	0.0369531	0.238167	0.219206	0.167937	0.0865711	CD59
75	1.54079e-18	1.70597e-16	0.252475	0.104468	0.0546616	0.261081	0.252475	0.147282	0.102387	HIGD1B
76	7.61345e-18	8.00438e-16	0.349112	0.102012	0.0122718	0.383896	0.349112	0.212356	0.114981	FABP4
77	1.66689e-13	1.22328e-11	0.194467	0.00345388	0.0119618	0.194467	0.169151	0.13817	0.0266795	STOM
78	1.95953e-16	1.81543e-14	0.256944	0.0749602	0.0278449	0.256944	0.259125	0.139746	0.0952141	MYL12A
86	5.6627e-12	3.51696e-10	0.108595	0.00118501	0.0102962	0.108595	0.0817022	0.0798492	0.026886	NDUFAF4
89	6.21401e-18	6.5743e-16	0.195541	0.229671	0.00326459	0.0678871	0.0891678	0.0508411	0.195541	SYNPO2
98	1.19633e-16	1.13021e-14	0.204542	0.17695	0.0312152	0.0513522	0.0816199	0.0435877	0.204542	CPE
99	8.43116e-19	9.58523e-17	0.13994	0.145755	0.13994	0.0201276	0.00737462	0.00400872	0.0776791	GAS6
99	6.56345e-15	5.43518e-13	0.302389	0.302389	0.0375332	0.266251	0.0902546	0.155382	0.170026	ACTG1
104	4.20953e-14	3.26049e-12	0.230339	0.0686845	0.0742986	0.230339	0.184401	0.126688	0.0806226	FABP5
113	3.51511e-14	2.74162e-12	0.237321	0.0363413	0.0280705	0.205014	0.237321	0.131776	0.0587574	KRT18
114	2.45051e-13	1.76363e-11	0.121996	0.0318552	0.0117208	0.121996	0.117394	0.0707904	0.0316698	FAM162B
123	5.34582e-13	3.71967e-11	0.0873223	0.0400112	0.0383403	0.0858945	0.0873223	0.0388762	0.0355093	ADGRF5
125	2.86128e-13	2.05046e-11	0.0955413	0.084144	0.0237255	0.0803446	0.0955413	0.0550952	0.0687376	MYO1B
126	9.31827e-10	4.57564e-08	0.125585	0.0583413	0.100286	0.0241275	0.0283438	0.101142	0.125585	DES
128	8.66621e-10	4.28684e-08	0.0566328	0.0673357	0.0187222	0.0471647	0.0482513	0.0340965	0.0566328	ANO1
131	3.0644e-08	1.25794e-06	0.0369885	0.025506	0.01436	0.0420451	0.0516794	0.0369885	0.0233016	EGFLAM
137	4.45739e-15	3.76554e-13	0.196859	0.196859	0.0769736	0.0267805	0.0316415	0.0186381	0.14103	FBXO32
140	5.71994e-12	3.54594e-10	0.121152	0.119505	0.0141036	0.152867	0.107536	0.0948882	0.121152	TGFB1I1
143	1.50745e-12	9.89373e-11	0.0962475	0.0768355	0.0180818	0.0290166	0.0203513	0.054474	0.0962475	SLMAP
144	7.4066e-15	6.10326e-13	0.0792658	0.03161	0.0792658	0.0756593	0.0799909	0.0534728	0.0426406	HHIP
144	1.49841e-12	9.85366e-11	0.148426	0.148426	0.0603372	0.177557	0.154031	0.112163	0.101311	COL4A2
145	1.88189e-11	1.11458e-09	0.16725	0.0865146	0.0133942	0.16725	0.153987	0.093369	0.0697494	PDGFRB
150	9.02171e-11	4.99291e-09	0.138464	0.00378074	0.0237489	0.138464	0.0939455	0.0828507	0.00442805	COLEC11
153	1.27063e-11	7.65072e-10	0.106686	0.0223026	0.00433699	0.106215	0.106686	0.05758	0.0318052	ANGPT2
153	3.53321e-16	3.22002e-14	0.741957	0.741957	0.399787	0.0764108	0.0457018	0.051629	0.498974	SAA1
156	2.34092e-10	1.24028e-08	0.142727	0.0179593	0.0110815	0.142727	0.140783	0.0805559	0.0440117	CYTOR
158	9.2969e-16	8.14098e-14	0.397938	0.397938	0.214564	0.0275077	0.027721	0.0285645	0.270165	KRT17
159	2.30569e-20	2.88538e-18	0.251176	0.251176	0.104758	0.0978245	0.103763	0.073774	0.147095	MYH9
160	3.59245e-11	2.07016e-09	0.340472	0.022378	0.169281	0.291211	0.340472	0.0530136	0.0268238	HLA-A
162	3.28053e-10	1.70578e-08	0.0989541	0.00595846	0.00433336	0.0989541	0.084683	0.0503511	0.0168255	LURAP1L
171	3.16386e-10	1.65279e-08	0.086018	0.106202	0.086018	0.101904	0.0926827	0.0435288	0.0781648	STEAP4
185	4.02871e-10	2.0755e-08	0.111619	0.0516248	0.00241319	0.106756	0.111619	0.0704189	0.0218182	COL4A1
187	7.81566e-07	2.63704e-05	0.032097	0.0375338	0.00293366	0.025838	0.00583137	0.032097	0.0260088	EPN2
190	6.4815e-09	2.84897e-07	0.122252	0.0026162	0.00592551	0.122252	0.0951536	0.0665448	0.0252026	ASAH1
192	2.64809e-12	1.69165e-10	0.038755	0.0150803	0.038755	0.0335203	0.00690031	0.0252994	0.00740542	P2RY14
210	9.70034e-10	4.74934e-08	0.0730487	0.0859392	0.0272447	0.024818	0.0407717	0.0228935	0.0730487	PAWR
226	4.53744e-11	2.59245e-09	0.0279288	0.0041105	0.0279288	0.00354352	0.00587322	0.00593766	0.0102286	OSR1
231	6.98663e-11	3.94474e-09	0.041277	0.0128516	0.041277	0.016048	0.0161413	0.0135012	0.0235816	HSD17B6
241	1.27565e-10	6.9116e-09	0.0263582	0.0076457	0.0263582	0.0106201	0.0231669	0.00904238	0.0144832	HHIP-AS1
241	4.57274e-07	1.61093e-05	0.183442	0.0906312	0.0465515	0.183442	0.0682135	0.037323	0.0465582	SLC25A6
251	7.79416e-07	2.63243e-05	0.0644432	0.0236899	0.00824796	0.0644432	0.053935	0.0399577	0.0228313	SYTL2
256	2.9984e-10	1.57371e-08	0.0500837	0.0387511	0.0500837	0.0127174	0.0244772	0.0148205	0.0244409	TCEAL1
259	8.18782e-10	4.07423e-08	0.112621	0.112621	0.0120798	0.00481372	0.0210453	0.0329173	0.0779203	ID4
260	8.07331e-09	3.52136e-07	0.129782	0.129782	0.0494565	0.0150622	0.00912951	0.0118603	0.0883302	PCP4
262	1.66368e-12	1.08133e-10	0.188879	0.188879	0.0842588	0.0203179	0.0113504	0.0183948	0.12309	AQP1
263	4.40798e-10	2.26047e-08	0.0301296	0.0122747	0.0301296	0.00260419	0.00787991	0.00919322	0.0185442	PRUNE2
267	2.11428e-07	7.77508e-06	0.0589165	0.0517615	0.0249626	0.0565428	0.0589165	0.0344208	0.0417504	GJC1
269	2.51012e-06	7.88982e-05	0.0971323	0.0260178	0.00691624	0.0971323	0.0458997	0.0518497	0.0354613	LDHB
279	9.82175e-10	4.80178e-08	0.0566482	0.0021582	0.0566482	0.0155605	0.0178042	0.0187542	0.0225406	SOCS1
286	3.03139e-08	1.24591e-06	0.111876	0.111876	0.0643366	0.0258672	0.0192897	0.0161395	0.0757589	KRT5
297	2.34893e-07	8.56288e-06	0.0534813	0.0614129	0.0242433	0.0221112	0.014688	0.0269853	0.0534813	DTNA
302	3.83831e-08	1.5547e-06	0.0661095	0.0661095	0.00879163	0.0449289	0.0532149	0.0317337	0.0539114	DMD
304	8.61425e-05	0.00198833	0.021241	0.019085	0.00312264	0.0165277	0.0207228	0.021241	0.00731542	IMP4
304	1.129e-10	6.18702e-09	0.110897	0.110897	0.00577645	0.0522992	0.0509307	0.050523	0.0844908	KCNMB1
308	1.07596e-06	3.55874e-05	0.0417846	0.0209623	0.0031543	0.0268913	0.0417846	0.0180481	0.0131324	SLCO3A1
309	7.39862e-05	0.00173037	0.0216854	0.0197387	0.0174826	0.0309317	0.00860373	0.0216854	0.00409687	IL34
329	1.61107e-05	0.000435226	0.0631167	0.0116048	0.002055	0.0631167	0.034259	0.0210939	0.0132885	TRAPPC1
334	2.90791e-06	9.01344e-05	0.0570797	0.022484	0.0190551	0.0339668	0.0570797	0.0266197	0.0226187	DLC1
338	7.81923e-06	0.000222973	0.0379253	0.0520477	0.0151818	0.0197066	0.0379253	0.0266586	0.0297499	PLXND1
339	2.16264e-05	0.000570657	0.077902	0.0253343	0.0125733	0.077902	0.0656728	0.0519588	0.0406609	FERMT2
340	0.000228839	0.00476993	0.011628	0.0164077	0.000602251	0.0112925	0.0117745	0.011628	0.00256255	HK1
341	8.21086e-07	2.76482e-05	0.0816629	0.0816629	0.00821793	0.048786	0.05387	0.0379359	0.0421053	ARHGEF17
344	0.000247882	0.00511912	0.0386059	0.0342314	0.00852368	0.0289264	0.00718713	0.0386059	0.0158303	CAMK2N1
344	2.30467e-05	0.000604332	0.0503007	0.00328367	0.00536639	0.0503007	0.042162	0.0280874	0.00648444	MASP1
345	1.73058e-08	7.33756e-07	0.156049	0.156049	0.0869219	0.0158257	0.0132883	0.0137987	0.108774	KRT14
349	4.49109e-06	0.000133058	0.0593982	0.025957	0.0223743	0.0333345	0.0593982	0.00927567	0.0119433	MARCKSL1
349	0.000278676	0.00569198	0.0112881	0.00389069	0.000417269	0.00536047	0.00870689	0.0112881	0.010739	ERVK3-1
351	9.86627e-06	0.00027392	0.0407423	0.0133514	0.0109218	0.0452714	0.0407423	0.0314999	0.0106712	OLFM2
365	3.38297e-06	0.000103426	0.047328	0.0657344	0.0355905	0.00481996	0.00889197	0.0100255	0.047328	LAMA3
368	3.86085e-06	0.000116548	0.0733665	0.0741353	0.00985682	0.0510309	0.0401888	0.0222848	0.0733665	ADCY3
373	5.58528e-08	2.20116e-06	0.0406116	0.0718416	0.0406116	0.0345257	0.0118563	0.0193246	0.0508753	TES
376	2.62701e-05	0.000678772	0.0309119	0.0473405	0.0234232	0.0309119	0.027217	0.0185343	0.0404099	GUCY1A2
377	6.21221e-08	2.4311e-06	0.0436366	0.0567426	0.0436366	0.0448011	0.0368843	0.0230701	0.0398773	C20orf27
389	3.01638e-05	0.000769304	0.0297585	0.0249363	0.0191241	0.0306987	0.0297585	0.0135584	0.0107037	FRMD3
390	2.27259e-05	0.000597789	0.0425193	0.0217473	0.0143044	0.0338689	0.0425193	0.0243631	0.0185853	KCNJ8
391	8.11481e-08	3.12821e-06	0.0274569	0.0152578	0.0274569	0.0111532	0.0112231	0.00740103	0.00649855	PLVAP
394	2.51957e-05	0.000655048	0.0629946	0.00561169	0.0102413	0.0523692	0.0629946	0.0443754	0.00590187	ARHGAP15
399	2.78911e-05	0.000718993	0.0780969	0.0449321	0.0258685	0.0456977	0.0780969	0.0523702	0.0334334	ITGA1
404	1.78687e-05	0.000478277	0.0314666	0.0470979	0.0161689	0.0124698	0.000776164	0.010038	0.0314666	GNA11
406	7.07831e-07	2.41498e-05	0.0953789	0.0953789	0.050932	0.0113774	0.00746413	0.00858655	0.0636734	COL17A1
407	3.22571e-05	0.000817099	0.0582868	0.0214151	0.0170711	0.0408465	0.0582868	0.0160348	0.0213737	CD46
414	2.7944e-05	0.000719805	0.0289115	0.0441229	0.0225997	0.0102923	0.00598482	0.00871087	0.0289115	MAOB
422	9.87909e-06	0.000274049	0.0811145	0.0618901	0.0811145	0.125665	0.155275	0.0387193	0.0497298	IFI27
424	3.44301e-05	0.000867555	0.030689	0.0257712	0.0030468	0.0332399	0.037452	0.0320378	0.030689	NPNT
429	5.2362e-05	0.00127811	0.043099	0.0282745	0.0208374	0.0379493	0.043099	0.0170952	0.0161621	NREP
436	5.88763e-05	0.00141345	0.0324987	0.0293851	0.00963831	0.0263658	0.0324987	0.0149453	0.0255374	SNRK
454	1.34675e-06	4.37243e-05	0.0965875	0.0595754	0.0965875	0.00678378	0.133514	0.0120824	0.06166	TCIM
458	0.00156341	0.0254903	0.00734004	0.000860239	0.00225353	0.000932233	0.00401013	0.00734004	0.00408477	NBPF1
460	0.00167621	0.0270142	0.039005	0.000527897	0.0112778	0.035913	0.0129062	0.039005	0.010467	SDHD
466	9.84088e-05	0.00224672	0.0463322	0.045459	0.000824375	0.026377	0.0321696	0.0298431	0.0463322	RAB21
468	0.000124599	0.00277661	0.0727706	0.0229442	0.000223917	0.0522212	0.0727706	0.0149442	0.0359371	MAP1LC3A
473	1.29205e-06	4.21117e-05	0.0180744	0.0274828	0.0180744	0.0113676	0.00820844	0.00890988	0.0192861	CDC42EP3
481	4.14686e-06	0.000124389	0.0502621	0.0665615	0.0502621	0.0627611	0.0668472	0.0240227	0.0512893	KRT8
484	0.000152776	0.00332068	0.0245224	0.0301742	0.000351291	0.0233218	0.0208909	0.0146485	0.0245224	CBFA2T3
485	1.77162e-06	5.68579e-05	0.02668	0.0139689	0.02668	0.0134462	0.0175849	0.0190784	0.021753	HMG20B
493	0.0012262	0.0206862	0.0146835	0.00943505	0.00894298	0.0258355	0.0185694	0.0146835	0.0107522	PGM5P3-AS1
495	0.000209065	0.00440705	0.037103	0.0167872	0.0145086	0.0224266	0.037103	0.0237845	0.0110345	LPL
501	0.000224169	0.00468422	0.0299468	0.00108185	3.88971e-05	0.0250954	0.0299468	0.0122167	0.00362694	CYTH2
503	0.000262305	0.00538053	0.0190456	0.0212973	0.0015769	0.0212934	0.0190456	0.0103634	0.010128	MOCS1
503	0.000265634	0.00543885	0.0481768	0.0501175	0.0117212	0.0450651	0.0481768	0.0230037	0.0161772	ARHGEF12
503	0.00258224	0.0390456	0.0933843	0.0234866	0.00598166	0.0745377	0.0696514	0.0933843	0.0704932	DYNLL1
512	0.000339134	0.0067581	0.0356519	0.025007	0.015186	0.0294135	0.0356519	0.00217202	0.0138741	SLC12A2
513	0.000305126	0.00615723	0.023953	0.0221299	0.0103808	0.0309221	0.0330709	0.0197018	0.023953	WFDC2
517	1.99439e-05	0.000529595	0.0775841	0.0775841	0.0438578	0.0104415	0.00649796	0.00565007	0.0518613	TFCP2L1
518	0.000885643	0.0156742	0.021654	0.000900811	0.000310023	0.0245779	0.021654	0.0157494	0.00108905	OLFML2B
519	0.000368547	0.00723672	0.0485693	0.017467	0.00765604	0.0349638	0.0485693	0.0183094	0.0179243	HLA-F
522	0.000382234	0.00747048	0.0450258	0.008133	0.011498	0.0427564	0.0450258	0.027251	0.0120281	TYROBP
523	0.00135462	0.0225689	0.0115875	0.016313	0.0115875	0.00176743	0.00373229	0.00614049	0.0101393	HIP1R
529	0.000761524	0.0137728	0.0372209	0.0232908	0.0160139	0.0372209	0.0273682	0.0230418	0.00611557	EPHA3
532	8.50244e-06	0.000240029	0.0922562	0.0922562	0.0503358	0.00994851	0.0128874	0.00359886	0.0545605	KRT7
537	0.000866784	0.0153877	0.0247828	0.00588391	0.00106324	0.0247828	0.022038	0.0154621	0.0107987	CCDC50
539	0.00320408	0.0469131	0.0066309	0.0085789	0.00102284	0.0096292	0.00528642	0.0066309	0.00861213	LRRC8C
540	0.000503637	0.00956997	0.0533721	0.0226631	0.0185826	0.0394915	0.0533721	0.0221304	0.0167538	SSRP1
544	3.6312e-05	0.000908153	0.0674673	0.0674673	0.038743	0.0181794	0.0159514	0.0166404	0.0488942	LAMB3
562	0.000571265	0.0106795	0.0148715	0.0046853	0.00489568	0.0145975	0.0141544	0.0143759	0.0148715	COMTD1
563	8.68159e-06	0.000244469	0.0407756	0.0753487	0.0407756	0.00390386	0.00749654	0.0130085	0.0561814	LMCD1
566	0.00427124	0.0598867	0.0314032	0.00281522	0.00130339	0.0163289	0.0196117	0.0314032	0.00285091	DDX18
579	5.24527e-05	0.00127939	0.0422302	0.0436026	0.0422302	0.0282527	0.033346	0.0121727	0.018852	ABCC9
581	2.9364e-05	0.000752338	0.0910916	0.0910916	0.036286	0.0129419	0.00360905	0.00613837	0.0636882	PYGB
586	0.00535724	0.0727119	0.0281433	0.0121364	0.00363501	0.0284271	0.0153539	0.0281433	0.023666	NAXE
587	1.22915e-05	0.000337343	0.135896	0.135896	0.0385443	0.0593312	0.0103212	0.0150797	0.113313	HMGB1
589	0.000383408	0.00748551	0.0476331	0.0476331	0.0267272	0.007547	0.00540199	0.00409343	0.0358803	TRIM29
589	0.00157802	0.0257161	0.0257672	0.00467103	0.00354107	0.0257672	0.0215918	0.00772604	0.000595262	CD4
591	0.000130968	0.0029012	0.0465784	0.0465784	0.0258555	0.00618477	0.00436013	0.00387319	0.0307696	CDH1
593	1.62535e-05	0.000438543	0.0368128	0.0642208	0.0368128	0.00888086	0.00527093	0.0065667	0.0405114	DSP
602	0.00109866	0.0188475	0.0255194	0.0205254	0.00691127	0.0187115	0.0255194	0.00926449	0.0143393	BCAR1
603	9.34399e-05	0.00214349	0.0514138	0.0514138	0.0135514	0.000386524	0.00954432	0.00108721	0.0353546	DENND3
606	0.00186582	0.0296006	0.0437574	0.0190012	0.0236012	0.0437574	0.0285646	0.0216443	0.026232	MEAF6
609	2.69842e-05	0.00069615	0.00793603	0.00388304	0.00793603	0.0100595	0.0175472	0.0124673	0.00359677	TSPAN15
614	0.00196652	0.0308337	0.0359554	0.020178	0.00551126	0.0359554	0.0318562	0.0215034	0.0278567	ANGPT1
618	0.00655045	0.0853493	0.00670511	0.0180603	0.00843907	0.00764632	0.00227141	0.00670511	0.0129579	MOSPD1
619	0.00106899	0.0184423	0.0302416	0.0312804	0.0112584	0.0147512	0.0135523	0.00768228	0.0302416	CYP4X1
619	0.00136806	0.0227589	0.040619	0.0358065	0.0224658	0.0286998	0.040619	0.0113676	0.0225312	SEMA5A
621	0.00110218	0.0188928	0.0134715	0.00762257	0.00450859	0.00708374	0.00103758	0.00374708	0.0134715	GLRX2
622	0.00663698	0.086376	0.0299032	0.0259994	0.0100615	0.0279366	0.0173321	0.0299032	0.0205841	SRP19
624	0.00113263	0.019351	0.0170881	0.010422	0.00978644	0.00424302	0.00865834	0.00494245	0.0170881	KMT5A
628	0.00220896	0.0341087	0.0326556	0.00229267	0.0134124	0.0326556	0.0464482	0.0322693	0.0150726	SNRPD1
630	0.00156131	0.0254787	0.0227726	0.0160983	0.0187269	0.0121333	0.0227726	0.00993703	0.0114667	CDC42BPA
632	0.00687904	0.0889739	0.00780393	0.00269012	0.00352667	0.00761308	0.00683635	0.00780393	0.0046534	LRWD1
634	0.00125436	0.0210977	0.0149594	0.0150163	0.00863369	0.00605219	0.00922193	0.006321	0.0149594	AFMID
634	0.00160123	0.0260058	0.0209147	0.0214845	0.00476354	0.0208502	0.0209147	0.00814825	0.0214312	C2CD2
635	0.00691959	0.0893605	0.00386779	0.00829039	0.000439085	0.00242981	0.00367778	0.00386779	0.00695733	TRNP1
638	0.000127154	0.00282791	0.0695711	0.0695711	0.0360039	0.00902013	0.00440558	0.00676773	0.0442474	MSLN
642	0.00184836	0.0293514	0.0205953	0.031452	0.0127735	0.0131165	0.0205953	0.0118361	0.013596	ADRA2A
643	0.00715337	0.0917437	0.00755829	0.00976932	0.00235886	0.00651945	0.00381478	0.00755829	0.00952872	AC006333.2
646	0.00191779	0.0302108	0.0338825	0.0247874	0.00595953	0.0264748	0.0338825	0.0127228	0.0206178	GNB1
650	0.0048707	0.0669756	0.0150941	0.00175093	0.00217447	0.0212195	0.0131745	0.0150941	0.00419706	TGFB2
651	0.0014892	0.0244828	0.0350193	0.0406312	0.0143902	0.00393941	0.0146604	0.00491906	0.0350193	SEPT9
653	0.0030981	0.0455919	0.052821	0.0543642	0.0257757	0.052821	0.0145236	0.0256676	0.0421811	UBXN1
656	0.00321715	0.0470549	0.0307218	0.0140503	0.00108954	0.0307218	0.0280074	0.0288531	0.0197158	SLC4A7
657	5.41665e-05	0.00131545	0.0225942	0.0211529	0.0225942	0.023259	0.0201568	0.0127449	0.0115278	CAVIN2
660	4.51858e-05	0.00111429	0.073981	0.073981	0.012676	0.0262273	0.0314233	0.0201503	0.052794	NEURL1B
667	0.00174475	0.027976	0.0226625	0.0134659	0.00638959	0.0127293	0.000623782	0.012464	0.0226625	MRPL24
670	0.00421568	0.0591324	0.00827624	0.00875939	0.00712245	0.00337103	0.00312084	0.00564777	0.00827624	DIRAS1
675	0.00097621	0.0170521	0.0221553	0.0319756	0.0164274	0.00382015	0.00237288	0.00325789	0.0221553	CDH3
677	0.00385118	0.0546573	0.0322318	0.000886373	0.00300428	0.0322318	0.0262944	0.0136163	0.00031699	PELO
677	0.00299764	0.0443275	0.0358776	0.0463079	0.000181171	0.0179583	0.0358776	0.0263022	0.0292664	CHD4
682	0.00200735	0.0313711	0.0237573	0.0274039	0.00535663	0.0156215	0.0103289	0.0165329	0.0237573	KMT5B
687	0.000957707	0.0167726	0.0469035	0.0469035	0.00778263	0.00915288	0.0221707	0.014698	0.0229515	ETS1
693	0.00354163	0.051044	0.0369448	0.0130474	0.00142137	0.0359845	0.0369448	0.0192799	0.0160848	DUSP14
695	0.00455425	0.063299	0.0264351	0.0188063	0.000174301	0.0264351	0.0213775	0.00676541	0.0127611	EIF6
696	0.00223807	0.0344471	0.0221682	0.0277557	0.00176378	0.0170524	0.0177166	0.0163604	0.0221682	TP53INP2
698	0.00366284	0.0524976	0.0244098	0.0284882	0.0148206	0.0276711	0.0244098	0.0201267	0.00590916	ASAP1
709	0.00250135	0.03808	0.0215764	0.0298928	0.0150194	0.0050766	9.05775e-06	0.00295261	0.0215764	TBC1D2
710	0.00254051	0.0385362	0.00926086	0.00274091	0.00321671	0.0131419	0.00850964	0.00806617	0.00926086	EMC9
712	0.000572437	0.0106836	0.0165519	0.00662309	0.0165519	0.0146003	0.0191715	0.017323	0.0102727	PFKP
715	0.000547485	0.0102808	0.0394992	0.0394992	0.0207387	0.0228134	0.0236926	0.0101771	0.025678	DUSP4
718	0.00289096	0.0429394	0.0236915	0.0310414	0.0164657	0.00372682	0.00265559	0.00469004	0.0236915	STAC2
721	0.00297472	0.0440081	0.0165949	0.0280316	0.00760629	0.0112008	0.000447256	0.00499171	0.0165949	MPDZ
722	0.000261079	0.00536196	0.0586734	0.0586734	0.0285025	0.00790752	0.00487631	0.00563786	0.0397847	KRT15
724	0.00445637	0.0621963	0.0330885	0.0138179	0.000155498	0.0391565	0.0330885	0.0218026	0.0205352	NDUFB3
727	0.00479857	0.0661193	0.0177423	0.0159084	0.00567707	0.00508639	0.0177423	0.0144357	0.0186684	RAPGEF2
729	0.00492788	0.0676786	0.0278522	0.0131416	0.00100424	0.027854	0.0278522	0.0135024	0.00979602	LRRC4B
740	0.000689378	0.0125859	0.0357418	0.0357418	0.0142752	0.0235219	0.0238374	0.0068781	0.0264946	EPHA2
745	0.00377432	0.0537511	0.00705941	0.00289921	0.00316623	0.00844184	0.0066399	0.00329632	0.00705941	ITGA9
746	0.00323502	0.0472956	0.0188887	0.0281241	0.016995	0.0115419	0.0188887	0.00474013	0.0185166	LZTS1
751	0.00385618	0.0546612	0.0239567	0.0172779	0.00545455	0.0101498	0.0190617	0.0152444	0.0239567	TIMM17B
754	0.00630971	0.0828564	0.0189552	0.00503579	0.00540915	0.0224958	0.0189552	0.0117615	0.00254767	PLPPR4
754	0.00195053	0.0306259	0.0291987	0.0397899	0.0225192	0.0111967	0.00979853	0.00510294	0.0291987	PTK2B
763	0.0038917	0.0550949	0.0214867	0.029777	0.0178436	0.00374601	0.00101571	0.00182947	0.0214867	NEDD4L
765	0.000201084	0.00425217	0.0213296	0.0092425	0.0213296	0.0268096	0.021482	0.0184007	0.00467585	PSMB9
771	0.00587449	0.0780891	0.0160052	0.00349371	0.00162235	0.0164183	0.0160052	0.00711585	0.00434749	TMEM74B
775	0.00480293	0.0661523	0.00945287	0.00796428	0.00428275	0.00236888	0.0100481	0.00311578	0.00945287	KCNK3
778	0.000210342	0.00443112	0.103943	0.103943	0.00938705	0.00679086	0.0225273	0.0241617	0.00672474	NDRG2
780	0.00361123	0.051848	0.0110913	0.00397981	0.0110913	0.00915001	0.0212854	0.00872621	0.0066501	ARL4A
781	0.000243319	0.0050373	0.0154484	0.0153497	0.0154484	0.0114685	0.00702608	0.00439732	0.00842625	ITGA2
797	0.000301989	0.00610269	0.0310539	0.0475226	0.0310539	0.0136287	0.000743368	0.0145364	0.0268314	CCL21
797	0.00734124	0.0936308	0.0171128	4.56468e-05	0.00244019	0.0157993	0.0171128	0.00889207	0.00339919	CA4
804	0.00158447	0.0257836	0.0170191	0.028086	0.0170191	0.000786164	0.0174177	0.0101521	0.0151631	FXYD3
807	0.00593443	0.0786922	0.019072	0.0196446	0.00745224	0.00603779	0.000417551	0.00417546	0.019072	CEP170B
807	0.00325273	0.047513	0.0262952	0.0326004	0.0262952	0.0142741	0.0226697	0.0160112	0.030963	SLC39A6
807	0.000325181	0.00651879	0.00909352	0.0116111	0.00909352	0.0075674	0.00787117	0.0067072	0.00626688	PCAT19
809	0.00600894	0.0794354	0.019006	0.0318553	0.00794679	0.00230463	0.00129576	0.0051656	0.019006	RNPEPL1
809	0.000351549	0.00697216	0.0335029	0.0335029	0.00309626	0.003195	0.012789	0.00715741	0.0226633	MAGI1
810	0.00559333	0.0751887	0.0172296	0.0312565	0.0157472	0.00486783	0.00193556	0.00162933	0.0172296	CITED4
810	0.000351625	0.00697216	0.0441603	0.0441603	0.0152137	0.0180053	0.0107475	0.00205503	0.0247538	NCK2
821	0.00320466	0.0469131	0.0330985	0.0330985	0.0197818	0.0056172	0.00379007	0.00526407	0.017928	SFN
827	0.000387233	0.00754621	0.0192888	0.00630912	0.0192888	0.0067985	0.00722676	0.0139022	0.00201905	DAP
827	0.00115278	0.0196653	0.0411054	0.0411054	0.0224399	0.00575602	4.5551e-05	0.00378116	0.0288373	JAG2
827	0.00619051	0.0815786	0.0148053	0.00804694	0.00283885	0.0117743	0.0148053	0.00388506	0.00974948	GRIN2A
828	0.000735152	0.013349	0.0466669	0.0466669	0.0243343	0.00540493	0.00321531	0.00315829	0.0317037	TP63
832	0.000410103	0.0079595	0.0119425	0.0134786	0.0119425	0.0019277	0.00784788	0.00952192	0.00911739	ITSN1
847	0.00747398	0.0949119	0.0234289	0.0105047	0.00412047	0.0234289	0.0251515	0.0166074	0.0109714	REM1
854	0.0075837	0.0959057	0.0289893	0.000272396	0.000691768	0.0289893	0.0290074	0.0131705	0.0076191	LINC01943
855	0.000522563	0.00989483	0.0170924	0.00652195	0.0170924	0.00499921	0.00860153	0.01093	0.0137562	SYT10
860	0.000557518	0.0104575	0.00902462	0.00394962	0.00902462	0.0125061	0.0107145	0.00782695	0.00692179	ME1
861	0.000569308	0.0106548	0.0311164	0.0405956	0.0311164	0.0014874	0.0269906	0.0268328	0.00916921	SERPINH1
866	0.000591802	0.0110143	0.0135838	0.0145869	0.0135838	0.00698942	0.0129752	0.00438326	0.0104288	SINHCAF
872	0.000624918	0.0115474	0.00937606	0.0105592	0.00937606	0.00945078	0.00958129	0.0073947	0.00855207	TMEM273
880	0.000745559	0.0135087	0.0634827	0.0634827	0.00615466	0.00844302	0.0282597	0.0130284	0.0283505	GEM
883	0.00114327	0.0195229	0.0357981	0.0357981	0.0189789	0.00402926	0.00239695	0.00205466	0.0243343	PLCH2
890	0.000832981	0.0148441	0.0529171	0.0529171	0.0129891	0.00718028	0.0140887	0.00936393	0.033603	STARD7
897	0.0029999	0.0443414	0.0386983	0.0386983	0.0219125	0.00761588	0.0056314	0.00529207	0.0272759	SERPINB5
914	0.000929476	0.0163637	0.052557	0.0306755	0.052557	0.0815851	0.0122798	0.0165224	0.0493236	MIF
915	0.000842521	0.0149981	0.0123315	0.0110349	0.0123315	0.00391024	0.01269	0.001145	0.00627678	ICAM2
924	0.00569486	0.0762148	0.0180387	0.0106404	0.0180387	0.00634797	0.000917622	0.00769894	0.0152504	FLNB
954	0.00117625	0.0200147	0.0135287	0.00354884	0.0135287	0.0371129	0.0339559	0.0229436	0.0119969	SOSTDC1
959	0.00120861	0.0204306	0.00762784	0.00171136	0.00762784	0.0106309	0.00395425	0.0093927	0.00349314	CCDC144NL-AS1
975	0.00137992	0.0229221	0.0159875	0.0167458	0.0159875	0.0143191	0.00460252	0.00992016	0.0114447	DDB2
981	0.00200016	0.0312879	0.0450853	0.0450853	0.00422832	0.0144252	0.00749908	0.0120172	0.0314869	ROCK2
1004	0.00165378	0.0267427	0.0213293	0.0144402	0.0213293	0.0210808	0.0174272	0.00488901	0.014006	SLC35B2
1005	0.00166526	0.0268637	0.0310387	0.0334889	0.0310387	0.00309299	0.00213347	0.0116677	0.00451145	ANKRD10
1006	0.00180699	0.0288172	0.0435252	0.0435252	0.0274513	0.00138001	0.00935522	0.0144065	0.0332525	SRGN
1009	0.00517323	0.0705858	0.0300227	0.0300227	0.0173058	0.00433888	0.00252997	0.00191108	0.0210148	IRX2
1032	0.00193815	0.0304822	0.0167833	0.0262347	0.0167833	0.00234886	9.08041e-06	0.0018025	0.0163032	LIMK2
1034	0.00196371	0.030804	0.0206778	0.0238072	0.0206778	0.00421803	0.00504776	0.00360222	0.0154248	SCARA3
1036	0.00197509	0.0309246	0.0177951	0.00944202	0.0177951	0.0163144	0.0147049	0.00326287	0.00220293	LDB2
1053	0.00531948	0.0722872	0.0077179	0.00367388	0.0077179	0.00242625	0.00555878	0.00031452	0.0067152	NEK10
1055	0.00344796	0.0498868	0.0279379	0.0279379	0.00467178	0.00152019	0.00936857	0.00369609	0.00992004	NOTCH1
1065	0.00691449	0.0893291	0.0277208	0.0277208	0.0156567	0.00310374	0.00206512	0.00363813	0.0184414	NRTN
1080	0.00404015	0.0568844	0.0309161	0.0309161	0.0119809	0.00813184	0.0117513	0.00483612	0.0139707	CDC42SE2
1082	0.00404998	0.0569989	0.041593	0.041593	0.0154449	0.000462052	0.0102667	0.00304501	0.020367	MED13L
1083	0.00408408	0.0574306	0.0240046	0.0240046	0.0106521	0.000917637	0.00217493	0.00283651	0.0161331	ADGRG1
1086	0.0028625	0.0425921	0.0199054	0.0319409	0.0199054	0.0376858	0.028472	0.00553787	0.00588352	DAZAP2
1088	0.00291503	0.0432394	0.00740076	0.00728917	0.00740076	0.000935777	0.0144045	0.00476225	0.000743161	RALGPS2
1101	0.00329668	0.0480517	0.00533852	0.000733708	0.00533852	0.00133804	0.00345959	0.00181318	0.00142694	AL390957.1
1112	0.0049668	0.0681294	0.0262245	0.0262245	0.0110216	0.00905093	0.00858175	0.00326783	0.0169408	AJUBA
1158	0.00631271	0.0828633	0.0364764	0.0364764	0.000826641	0.0147499	0.00143673	0.00754028	0.0143597	ARHGEF25
1170	0.00615412	0.081139	0.0149222	0.00768175	0.0149222	0.0491267	0.0376823	0.0418861	0.0304823	CCDC85B
1181	0.00493963	0.0678122	0.0106842	0.0220907	0.0106842	0.00175505	0.00639788	0.00104004	0.0126709	DLG5
1189	0.00523969	0.0713497	0.0223422	0.0241834	0.0223422	0.0112079	0.00863767	0.00655258	0.0178478	ARL4C
1199	0.00761155	0.0962217	0.0300462	0.0300462	0.0144837	0.0034871	0.00207443	0.00253813	0.0196893	TNS4
1210	0.00585235	0.0778874	0.013299	0.00159654	0.013299	0.00247825	0.00393895	0.00322133	0.00429976	ACKR1
1223	0.00645136	0.0843531	0.0254727	0.0254727	0.01558	0.00140516	0.00394426	0.000448377	0.014405	DSG2
1226	0.00627402	0.0824845	0.00967955	0.004588	0.00967955	0.010185	0.0119224	0.00826885	0.00133341	OLFM1
1229	0.00639247	0.0837791	0.0183074	0.0179695	0.0183074	0.0129189	0.0112327	0.0150138	0.008594	JAM3

## Sheet: 2
Top	p.value	FDR	summary.logFC	logFC.1	logFC.3	logFC.4	logFC.5	logFC.6	logFC.7	GeneName
1	0	0	3.02764	2.81467	3.02764	2.3786	1.16311	2.22962	1.0807	DCN
1	1.27262e-110	8.36884e-108	0.831937	0.890371	0.831937	1.05118	0.82408	0.977038	0.743799	SLPI
1	0	0	3.50375	3.50375	3.52251	3.52896	2.47597	3.42562	2.20905	CFD
1	0	0	2.08084	2.08084	2.21027	1.71205	0.939599	1.6173	0.531336	FBLN1
2	2.44179e-185	3.4122e-182	1.20543	1.12907	1.20543	0.943326	0.840158	0.868386	0.600502	SFRP2
3	8.68398e-288	2.64767e-284	1.8626	1.81182	1.8626	1.94418	1.17265	1.88698	1.00771	GSN
4	1.247e-111	8.53507e-109	0.593559	0.556675	0.593559	0.51936	0.452413	0.493656	0.378143	FBLN2
4	2.10272e-80	8.60011e-78	0.835404	0.488146	0.434891	0.835404	0.639254	0.834329	0.436212	MFAP5
4	1.03696e-130	1.05386e-127	1.21563	1.22115	1.21563	1.60438	1.06793	1.55302	0.951356	IGFBP6
4	2.82842e-236	5.57997e-233	1.2847	1.15634	1.2847	0.572138	0.333002	0.421425	0.372277	C3
5	1.93081e-113	1.37777e-110	1.32314	0.708912	0.519802	1.19815	0.414569	1.32314	0.172632	CCDC80
6	1.01505e-162	1.26084e-159	0.818327	0.738036	0.818327	0.497836	0.164474	0.396284	0.327119	TNXB
6	2.01501e-64	5.63162e-62	0.609064	0.320768	0.222625	0.611604	0.426145	0.609064	0.276116	PI16
6	1.45092e-153	1.67796e-150	1.32732	1.39021	1.32732	1.74158	0.546231	1.70323	0.452197	MGP
6	1.59055e-224	2.6672e-221	1.41125	1.18938	1.41125	1.24103	0.781034	1.17487	0.673905	CST3
7	1.12957e-117	8.4186e-115	0.818939	0.766796	0.818939	0.746731	0.591834	0.857728	0.621523	CLU
7	4.77803e-109	2.96751e-106	0.57811	0.328354	0.57811	0.516105	0.39239	0.491854	0.360627	SFRP1
8	1.89018e-87	8.68396e-85	1.17981	0.98066	1.17981	0.436415	0.255306	0.291372	0.732638	PLA2G2A
8	1.78115e-190	2.59723e-187	1.40422	1.10023	1.40422	0.550467	0.155799	0.442034	0.161543	ADH1B
8	1.45078e-40	2.07933e-38	0.229505	0.213351	0.229505	0.169605	0.164193	0.162066	0.187824	WISP2
9	6.24117e-266	1.61013e-262	1.3068	1.03725	1.3068	0.727981	0.444614	0.66466	0.413429	C1R
10	7.85676e-225	1.38684e-221	1.2915	1.17031	1.2915	0.418045	0.356572	0.386059	0.511418	GPX3
10	2.27463e-79	9.19114e-77	0.389495	0.316352	0.389495	0.274987	0.203725	0.260154	0.180121	MGST1
11	2.86008e-83	1.22976e-80	0.414363	0.403664	0.414363	0.318508	0.170792	0.281323	0.157567	GPNMB
11	2.80717e-115	2.04667e-112	0.718358	0.718358	0.723308	0.54492	0.415595	0.397722	0.155132	MFAP4
12	5.51948e-79	2.17779e-76	0.372831	0.336643	0.372831	0.274811	0.181279	0.239095	0.248003	SCARA5
13	7.46446e-68	2.25534e-65	0.304611	0.262918	0.304611	0.123343	0.0868682	0.100047	0.193029	GALNT15
13	6.18557e-72	2.09547e-69	0.370942	0.344722	0.370942	0.37443	0.290102	0.386408	0.243225	ITM2A
13	1.7183e-255	3.84189e-252	1.24523	0.937939	1.24523	0.510689	0.250835	0.418168	0.178183	C1S
13	1.06448e-129	9.91685e-127	0.697855	0.617291	0.697855	0.62634	0.416671	0.550457	0.287926	SERPINF1
14	3.3515e-48	5.91592e-46	0.363701	0.363701	0.2966	0.428948	0.307989	0.432401	0.279986	UAP1
14	2.81957e-260	6.75448e-257	1.12902	0.947782	1.12902	0.523977	0.276306	0.439252	0.32024	SERPING1
15	5.26544e-18	3.30697e-16	0.0994131	0.0814869	0.0994131	0.10549	0.119753	0.139063	0.0861696	SEMA3C
16	1.40164e-56	3.21975e-54	0.808459	0.63593	0.371519	0.871159	0.470394	0.808459	0.410765	PLAC9
16	3.41487e-25	2.98249e-23	0.208339	0.111173	0.0730458	0.211455	0.164765	0.208339	0.0736441	MEDAG
17	3.65378e-24	3.08666e-22	0.169581	0.169581	0.148296	0.164742	0.124865	0.151285	0.111051	SLIT3
17	9.45559e-59	2.24909e-56	0.324022	0.324022	0.274726	0.420783	0.188726	0.396374	0.16416	OGN
18	2.9869e-52	5.92749e-50	1.02966	0.755504	0.301532	0.999032	0.649588	1.02966	0.485236	S100A6
18	6.94859e-62	1.83497e-59	0.308424	0.252647	0.308424	0.325968	0.215344	0.313836	0.195394	EFEMP1
19	1.6042e-46	2.74498e-44	0.227522	0.199654	0.227522	0.16755	0.11499	0.147625	0.167923	PCOLCE2
19	3.0276e-92	1.49323e-89	0.660891	0.536059	0.660891	0.268974	0.139142	0.193231	0.273247	RARRES1
19	1.74522e-35	2.15982e-33	0.140162	0.139828	0.140162	0.166536	0.108621	0.157792	0.0840365	ITGBL1
19	2.35348e-130	2.25517e-127	0.635482	0.529591	0.635482	0.147286	0.0810387	0.0610782	0.031873	LTBP4
20	3.57855e-105	2.06926e-102	0.48743	0.445786	0.48743	0.214963	0.0624841	0.146653	0.0777707	OLFML3
20	1.53088e-39	2.09562e-37	0.679924	0.490982	0.0469256	0.643387	0.526625	0.679924	0.400062	S100A4
20	1.30606e-37	1.72451e-35	0.175318	0.158272	0.175318	0.0933784	0.0695531	0.0529193	0.0793679	PTGIS
21	2.32051e-78	9.04945e-76	0.546925	0.499442	0.546925	0.584771	0.468388	0.674297	0.309919	S100A10
21	1.37179e-118	1.04561e-115	0.760825	0.68111	0.760825	0.428861	0.238899	0.436247	0.0606902	COL1A2
22	2.52554e-119	1.9698e-116	0.611472	0.560877	0.611472	0.279131	0.137571	0.338806	0.152983	TIMP2
23	1.99951e-56	4.56188e-54	0.450812	0.400088	0.450812	0.347226	0.252986	0.357869	0.307633	MYOC
23	6.37414e-52	1.2357e-49	0.262861	0.245173	0.262861	0.252115	0.215334	0.221513	0.121462	FBN1
24	1.25169e-34	1.51549e-32	0.254067	0.108619	0.0911171	0.254067	0.214633	0.242024	0.119028	CD55
25	1.14154e-97	6.077e-95	0.497005	0.392577	0.497005	0.250284	0.117851	0.152852	0.249585	TGFBR3
25	9.34582e-30	9.44096e-28	0.129431	0.114667	0.129431	0.104135	0.0964044	0.105751	0.0949775	CADM3
25	2.84083e-127	2.44297e-124	0.527164	0.442178	0.527164	0.201005	0.0806141	0.101685	0.0518049	LRP1
27	1.62093e-77	6.10816e-75	0.460953	0.460953	0.459849	0.289344	0.0912018	0.195758	0.193762	PRELP
27	5.08223e-50	9.52223e-48	0.2859	0.240224	0.2859	0.12553	0.0720468	0.0894916	0.176989	GAS1
27	3.68972e-34	4.3117e-32	0.176413	0.0967703	0.083682	0.176413	0.109011	0.157584	0.093436	F10
28	1.18367e-127	1.04468e-124	0.540193	0.389278	0.540193	0.211703	0.143047	0.161482	0.128881	CYBRD1
28	5.10304e-14	2.47678e-12	0.0657781	0.0533307	0.0499757	0.0662379	0.0657781	0.0666671	0.0371929	CPVL
29	2.53945e-21	1.88842e-19	0.298553	0.176756	0.0982584	0.272195	0.214792	0.298553	0.0852824	USP53
30	4.41224e-105	2.5081e-102	0.623231	0.455233	0.623231	0.397958	0.32994	0.303988	0.232287	TXNIP
30	5.03953e-32	5.55973e-30	0.248575	0.115304	0.0971887	0.248575	0.119755	0.252079	0.074803	C1QTNF3
30	1.33007e-102	7.43464e-100	0.644058	0.571603	0.644058	0.274046	0.208653	0.177793	0.303065	NNMT
31	7.27923e-97	3.81454e-94	0.515888	0.36	0.515888	0.238284	0.255921	0.295554	0.119928	FSTL1
32	5.61037e-53	1.1687e-50	0.643609	0.737944	0.643609	0.799062	0.424269	0.811373	0.282494	FTH1
33	5.57603e-84	2.42869e-81	0.586469	0.491068	0.586469	0.841147	0.477093	0.685239	0.250001	TIMP1
33	3.38466e-22	2.60355e-20	0.121096	0.0716117	0.121096	0.098951	0.126161	0.16346	0.0912143	PRSS23
33	1.17449e-77	4.4793e-75	0.709179	0.692136	0.709179	0.772437	0.127822	0.846993	0.0154741	LUM
33	2.04581e-34	2.44172e-32	0.4916	0.292253	0.269084	0.380698	0.299068	0.4916	0.193603	ANXA2
33	2.51726e-41	3.71911e-39	0.527869	0.374888	0.527869	0.433897	0.360472	0.551425	0.41694	TIMP3
35	6.94847e-30	7.08321e-28	0.192821	0.1673	0.192821	0.084354	0.0654342	0.0654094	0.134858	SLC39A14
35	2.28874e-39	3.10768e-37	0.181735	0.149902	0.181735	0.163134	0.139307	0.149538	0.100773	ABLIM1
36	4.869e-88	2.26801e-85	0.65668	0.663663	0.65668	0.467937	0.269838	0.360106	0.368206	GLUL
36	5.82921e-30	5.96037e-28	0.192891	0.198714	0.192891	0.305264	0.20383	0.266119	0.0815468	PCOLCE
36	1.51339e-20	1.07763e-18	0.934611	0.457539	0.201392	0.945188	0.959927	0.934611	0.415068	MT2A
36	2.00215e-107	1.22088e-104	0.940101	0.852463	0.940101	0.813855	0.263583	0.743963	0.288497	FTL
37	2.52448e-50	4.81058e-48	0.361523	0.265007	0.361523	0.274118	0.113126	0.182429	0.239408	RTN4
38	1.14635e-23	9.44629e-22	0.22634	0.097672	0.064936	0.232834	0.143554	0.22634	0.0937272	CLEC3B
39	1.45059e-27	1.34764e-25	0.167681	0.105885	0.10735	0.156245	0.124844	0.167681	0.0828441	RSPO3
39	2.92658e-95	1.48715e-92	0.576636	0.488936	0.576636	0.187478	0.0510219	0.215589	0.0958227	RARRES2
40	2.83487e-31	3.0571e-29	0.302869	0.169936	0.127957	0.355889	0.226223	0.302869	0.12836	CD99
40	3.34183e-56	7.47189e-54	0.270228	0.23578	0.270228	0.148773	0.0505765	0.122838	0.0674139	SRPX
41	4.47293e-69	1.37627e-66	0.270189	0.231053	0.270189	0.0732932	0.0442251	0.0549256	0.0196726	LAMA2
42	2.82317e-22	2.18668e-20	0.115253	0.016085	0.125155	0.121505	0.0815639	0.111457	0.115253	WIF1
42	9.50649e-15	4.83074e-13	0.0982686	0.102243	0.0982686	0.174913	0.154797	0.181034	0.0795732	PROCR
43	2.09009e-12	8.91825e-11	0.0811564	0.0375563	0.0272702	0.0811564	0.0878063	0.0628665	0.0441573	ANXA4
43	2.35197e-23	1.91923e-21	0.998047	0.313971	0.372968	0.998047	0.662661	0.844911	0.371755	MT1X
44	4.26658e-23	3.43972e-21	0.0984714	0.10762	0.113042	0.0984714	0.0687255	0.0748028	0.0717044	ADAMTSL4
45	3.43204e-13	1.56391e-11	0.134348	0.0781258	0.0459687	0.130672	0.0923027	0.134348	0.0451341	GPRC5A
45	1.33402e-42	2.01533e-40	0.410014	0.278565	0.410014	0.328349	0.211723	0.337152	0.0670551	IGFBP4
46	3.8712e-28	3.72013e-26	0.177622	0.150984	0.177622	0.111279	0.1545	0.139174	0.0341698	SERPINE2
46	1.43127e-19	9.7367e-18	0.12216	0.12216	0.0623353	0.0912853	0.069037	0.0673747	0.0955059	ACKR3
46	1.90272e-22	1.48749e-20	0.122233	0.113746	0.108048	0.122233	0.0732083	0.107215	0.0552355	GFPT2
47	2.18642e-23	1.7885e-21	0.299957	0.299957	0.253764	0.205962	0.190967	0.253671	0.201175	NUPR1
48	8.01702e-64	2.22211e-61	0.339316	0.323448	0.339316	0.253497	0.134531	0.248538	0.137297	CTSK
48	3.4446e-16	1.91267e-14	0.123179	0.0599558	0.0421285	0.117628	0.079343	0.123179	0.0482557	C16orf89
49	5.54064e-21	4.04841e-19	0.243148	0.13146	0.128172	0.243148	0.167005	0.181737	0.0741217	SSR4
49	9.00712e-28	8.46165e-26	0.251434	0.112701	0.0968912	0.23716	0.124911	0.251434	0.070845	THY1
49	6.38746e-13	2.84492e-11	0.120891	0.0511856	0.0283706	0.117245	0.0910679	0.120891	0.0493171	KRT24
50	7.78531e-21	5.63939e-19	0.144833	0.0922113	0.107835	0.144833	0.0867438	0.117634	0.0556937	CTSF
51	1.19058e-20	8.53199e-19	0.260423	0.133165	0.0976993	0.260423	0.125722	0.211895	0.102361	UGDH
52	6.00591e-82	2.5497e-79	0.408725	0.328965	0.408725	0.180204	0.0816183	0.100969	0.0869941	TFPI
53	1.32282e-20	9.43932e-19	0.0989131	0.0666239	0.0829916	0.0989131	0.0902398	0.103884	0.039344	OSR2
53	9.13733e-25	7.81754e-23	0.351817	0.246766	0.204104	0.271596	0.221433	0.351817	0.12547	ANXA1
53	7.63269e-10	2.66097e-08	0.117086	0.0682393	0.0573955	0.138861	0.117086	0.133143	0.0167411	MT1G
54	2.00725e-21	1.50266e-19	0.201959	0.172959	0.113638	0.207187	0.0919985	0.201959	0.0393433	COL14A1
54	1.05855e-20	7.60203e-19	0.158882	0.108497	0.0993022	0.156604	0.128658	0.158882	0.0606381	OMD
54	1.95441e-18	1.2581e-16	0.0676628	0.0575862	0.0676628	0.0295288	0.0168391	0.0202605	0.0480007	P2RX2
55	2.98558e-45	4.83721e-43	0.276845	0.243693	0.276845	0.286333	0.158223	0.281975	0.0875511	NPC2
56	3.01142e-50	5.67398e-48	0.325483	0.325483	0.303185	0.212966	0.145129	0.216178	0.126926	FN1
57	2.27888e-30	2.37357e-28	0.114134	0.0910883	0.114134	0.0791941	0.0517409	0.0685399	0.0231109	COL8A1
57	2.26052e-16	1.26991e-14	0.693064	0.17909	0.0266844	0.693064	0.461714	0.591375	0.326129	MT1A
58	3.97306e-15	2.06587e-13	0.295817	0.295817	0.26648	0.148557	0.10378	0.0781956	0.228003	DEPP1
58	9.86891e-13	4.33224e-11	0.0450956	0.0412327	0.0469211	0.0450956	0.0353519	0.0213036	0.0284668	CUTC
58	5.94434e-56	1.31159e-53	0.289833	0.267392	0.289833	0.141031	0.116572	0.0997762	0.123309	ISLR
59	1.33231e-09	4.52256e-08	0.0305608	0.0198624	0.0104426	0.00340285	0.0305608	0.00429783	0.00393531	CGGBP1
59	3.73371e-18	2.37162e-16	0.10626	0.0454716	0.0610917	0.10626	0.0361351	0.0608388	0.0361224	SRI
62	2.34612e-17	1.41264e-15	0.102924	0.0634628	0.0524433	0.102924	0.0472278	0.0544069	0.0151595	BZW1
62	2.93745e-14	1.44664e-12	0.0568428	0.0537146	0.0568428	0.0490139	0.0403599	0.0398389	0.0366617	MARCH3
63	2.2294e-30	2.32927e-28	0.140351	0.12651	0.140351	0.0852343	0.044962	0.0748909	0.0604181	CILP
64	5.45153e-16	2.9826e-14	0.0741418	0.0575083	0.0741418	0.0553817	0.0394121	0.0475018	0.0517722	PHGDH
64	3.72855e-52	7.35577e-50	0.233267	0.20428	0.233267	0.0813882	0.00425518	0.0568625	0.0192999	SVEP1
64	2.7341e-35	3.37119e-33	0.195955	0.191403	0.195955	0.260956	0.171762	0.255495	0.0954919	FCGRT
65	2.12813e-49	3.87898e-47	0.207589	0.183582	0.207589	0.134969	0.0478142	0.108332	0.00100106	MRC2
66	3.15129e-13	1.44186e-11	0.0609738	0.0467973	0.0609738	0.0577055	0.0257218	0.0329691	0.011339	FAM107A
66	2.04553e-43	3.14692e-41	0.357203	0.357203	0.311442	0.215114	0.09164	0.148451	0.156856	AEBP1
66	2.99413e-59	7.27662e-57	0.310497	0.234672	0.310497	0.0734557	0.0683684	0.0292722	0.0384496	MMP14
67	9.03406e-19	5.90613e-17	0.0745514	0.0654823	0.0745514	0.0767143	0.0315963	0.0700205	0.0345126	CHRDL1
68	1.46488e-16	8.39812e-15	0.0782437	0.0482505	0.0542394	0.0782437	0.0566664	0.0771184	0.031382	SHISA3
68	8.62177e-91	4.19068e-88	0.567024	0.482061	0.567024	0.287685	0.195679	0.295926	0.181651	PSAP
69	5.19002e-22	3.947e-20	0.0846388	0.0743727	0.0846388	0.0423967	0.025013	0.0314778	0.052382	BCAT1
71	3.61852e-39	4.87381e-37	0.206046	0.164113	0.206046	0.119669	0.0558896	0.118121	0.000151729	FGF7
72	4.66696e-17	2.74117e-15	0.0662018	0.0535209	0.0662018	0.0343474	0.0279356	0.0264403	0.0392547	NPR1
73	2.08406e-18	1.33899e-16	0.263467	0.0649625	0.00892095	0.255764	0.225404	0.263467	0.148895	LDHA
74	4.84353e-17	2.8399e-15	0.0872448	0.0872448	0.0809454	0.059989	0.066713	0.0733704	0.0558616	CREB5
75	4.7515e-16	2.60386e-14	0.0532187	0.00461286	0.0327185	0.0532187	0.0184935	0.0184528	0.00503926	MZT2A
76	8.95429e-47	1.54005e-44	0.192263	0.16425	0.192263	0.0863662	0.0423173	0.0827516	0.00792124	PID1
77	1.74074e-22	1.36724e-20	0.104243	0.0884246	0.104243	0.0172399	0.0157325	0.0107546	0.0585074	RDH10
77	1.55129e-14	7.75367e-13	0.0990403	0.0361832	0.0791335	0.0990403	0.0597329	0.0644874	0.032498	AKR1C1
78	8.02205e-21	5.78588e-19	0.094343	0.0754273	0.094343	0.0540748	0.0239496	0.0380712	0.0576493	CYP4B1
78	1.07246e-22	8.52324e-21	0.351797	0.339061	0.351797	0.501426	0.183659	0.411699	0.168894	CD63
79	1.6988e-15	9.0292e-14	0.14408	0.070624	0.0448295	0.14408	0.0248341	0.0914588	0.0717424	ERRFI1
79	2.51798e-31	2.72413e-29	0.129013	0.107089	0.129013	0.0690258	0.0531263	0.0825263	0.0664943	CD34
80	3.43297e-32	3.81242e-30	0.516632	0.424387	0.516632	0.653043	0.247154	0.508275	0.149754	TMSB10
80	8.86433e-16	4.77194e-14	0.0919887	0.0904391	0.0919887	0.120637	0.0553236	0.0806785	0.0522587	HEXB
80	3.24678e-41	4.75505e-39	0.194529	0.16177	0.194529	0.0633009	0.00367868	0.0492886	0.0157576	FIBIN
81	3.58417e-12	1.50222e-10	0.206882	0.145497	0.13404	0.238487	0.198909	0.206882	0.0900066	SH3BGRL3
81	7.11306e-25	6.11687e-23	0.0976584	0.085672	0.0976584	0.0593067	0.0380502	0.0634032	0.030691	PTGES
82	1.73955e-10	6.39002e-09	0.205858	0.218118	0.0816479	0.166969	0.0650252	0.307932	0.205858	DUSP1
84	2.15487e-36	2.74791e-34	0.164754	0.151132	0.164754	0.0275756	0.0241834	0.0295623	0.021084	GFRA1
85	3.72733e-13	1.69157e-11	0.0745253	0.0399379	0.0350767	0.0745253	0.0480075	0.063367	0.0314754	LINC01133
85	1.16786e-45	1.91999e-43	0.184577	0.159781	0.184577	0.0922583	0.0482722	0.0627703	0.0483451	PLXDC2
86	1.55252e-19	1.05189e-17	0.10564	0.0929763	0.10564	0.0816197	0.0740217	0.0767952	0.045274	CD248
87	3.09468e-10	1.11005e-08	0.0749264	0.0705864	0.0284605	0.0462918	0.0112199	0.060908	0.0749264	H2AFJ
87	9.30447e-54	1.9626e-51	0.246602	0.211263	0.246602	0.203122	0.112471	0.142705	0.116773	PLTP
88	1.38671e-13	6.47736e-12	0.0507456	0.0402337	0.0336487	0.0507456	0.0419303	0.0586573	0.0307176	UCHL1
88	4.63867e-17	2.72933e-15	0.0907874	0.0907874	0.0879241	0.0369174	0.0166868	0.0188076	0.0606418	SLC7A8
90	1.8931e-12	8.10867e-11	0.0628794	0.018504	0.0247576	0.0628794	0.0372626	0.0216024	0.00962464	EIF3I
90	2.4692e-14	1.22322e-12	0.0921529	0.0377599	0.0634258	0.0921529	0.000424614	0.0498623	0.0155015	GYPC
91	7.8157e-24	6.55307e-22	0.396238	0.396238	0.0729328	0.372557	0.281971	0.362145	0.20709	SOD3
92	3.02118e-17	1.79653e-15	0.158592	0.162727	0.158592	0.170145	0.15731	0.177993	0.0609783	ATP6V0E1
92	5.85579e-23	4.69836e-21	0.183503	0.17789	0.183503	0.180289	0.143915	0.175769	0.123584	SDCBP
93	1.23377e-27	1.1526e-25	0.0980023	0.0837681	0.0980023	0.0489425	0.0343596	0.0429057	0.0545743	AOX1
93	1.01637e-07	2.76007e-06	0.0300068	0.0212568	0.0112353	0.0300068	0.0273371	0.0240358	0.0183464	ROBO3
94	4.87658e-22	3.71706e-20	0.237394	0.255707	0.237394	0.266377	0.17374	0.288307	0.0213719	ZFP36L2
94	2.50291e-07	6.48205e-06	0.0314281	0.0341434	0.000716601	0.0290661	0.0314281	0.0178966	0.0254581	CALHM2
95	2.136e-19	1.42988e-17	0.0749918	0.0624837	0.0749918	0.0636044	0.0364955	0.0406773	0.0399463	PCSK5
95	3.13899e-47	5.4831e-45	0.439256	0.415989	0.439256	0.345734	0.0674456	0.325173	0.0971303	IFITM3
95	1.47317e-10	5.44731e-09	0.121542	0.070099	0.121542	0.136431	0.0809719	0.0180676	0.0214099	PPIB
95	1.58991e-09	5.33756e-08	0.0448626	0.0501835	0.0436955	0.0270164	0.0204347	0.0336716	0.0448626	METRNL
96	7.98787e-31	8.42444e-29	0.154852	0.154852	0.166616	0.0983526	0.0657	0.0835472	0.000506922	LEPR
97	3.54236e-07	8.9125e-06	0.024502	0.0180437	0.00746754	0.0109511	0.024502	0.0216998	0.00334505	OGFOD3
97	6.05748e-14	2.9189e-12	0.0816301	0.0644815	0.0861296	0.0816301	0.0195328	0.0610868	0.0606038	BLVRB
99	2.28464e-07	5.97213e-06	0.0321374	0.0196021	0.0153506	0.0329826	0.0321374	0.0313876	0.00937947	LRRC2
99	1.27643e-13	5.98724e-12	0.0705785	0.0514198	0.0583345	0.0705785	0.0228079	0.0322803	0.0218904	APRT
100	4.36701e-07	1.08731e-05	0.0338613	0.0259631	0.0359934	0.0233618	0.0338613	0.028607	0.0168517	SULF1
102	1.40961e-13	6.57516e-12	0.0594844	0.0495834	0.0504713	0.0594844	0.0173475	0.0533225	0.0277899	WNT2B
102	1.00734e-09	3.46504e-08	0.138157	0.099919	0.0165253	0.143365	0.0881396	0.138157	0.0397904	NENF
103	4.64161e-13	2.08673e-11	0.10545	0.112128	0.10545	0.13373	0.100271	0.102673	0.0926513	SMIM14
103	1.18141e-08	3.58247e-07	0.0850982	0.0493762	0.0305182	0.0688573	0.0689593	0.0850982	0.0400297	GLRX
103	3.32268e-42	4.95271e-40	0.173852	0.134842	0.173852	0.0723291	0.0207955	0.0365352	0.0155344	MAN1A1
104	1.37434e-29	1.37589e-27	0.161631	0.161631	0.153149	0.111149	0.057078	0.0983361	0.0812359	HIGD1A
104	3.08127e-16	1.71376e-14	0.0988008	0.109738	0.0988008	0.154858	0.115803	0.120078	0.0769739	ADM
106	1.57806e-17	9.58784e-16	0.0719266	0.0682202	0.0719266	0.0705871	0.0637575	0.0729703	0.0166915	TWIST2
106	7.30696e-11	2.78162e-09	0.200258	0.15874	0.0552304	0.284703	0.175532	0.200258	0.146432	GSTP1
106	3.547e-13	1.6141e-11	0.0604977	0.0561056	0.0500034	0.0604977	0.0347002	0.0503975	0.0342655	AHNAK2
108	7.06335e-35	8.64565e-33	0.184275	0.170464	0.184275	0.072479	0.032911	0.110727	0.0457495	HTRA3
108	3.74324e-13	1.6965e-11	0.0790461	0.0631574	0.0728175	0.0790461	0.0364792	0.0541197	0.0387259	CTSA
110	1.90202e-08	5.63516e-07	0.0328054	0.032317	0.0328054	0.0228966	0.0251626	0.0315154	0.0228342	CA12
111	1.05804e-08	3.22881e-07	0.0329725	0.0359034	0.0342808	0.0257725	0.00686469	0.010204	0.0329725	CALCRL
111	7.44567e-07	1.77858e-05	0.0266889	0.0106648	0.000197146	0.0268781	0.0266889	0.0104672	0.0041899	CLINT1
112	7.48985e-07	1.78786e-05	0.028819	0.00319476	0.0112921	0.0204133	0.028819	0.0263101	0.0113804	THBS3
112	6.66014e-13	2.96244e-11	0.123596	0.106402	0.0747883	0.123596	0.0948849	0.105046	0.0436083	PRDX6
112	4.219e-18	2.65971e-16	0.121465	0.118442	0.121465	0.0901887	0.0897518	0.112628	0.0509791	PLD3
113	7.23952e-13	3.21163e-11	0.134888	0.0310877	0.0451773	0.134888	0.0359865	0.0495318	0.0566324	PRDX1
115	7.09606e-25	6.11687e-23	0.0998355	0.0839985	0.0998355	0.0509326	0.0433517	0.0652515	0.0528214	SH3BP5
115	2.16623e-12	9.20797e-11	0.135204	0.0735806	0.0622493	0.135204	0.100694	0.127952	0.0412105	PPIC
116	3.0121e-29	2.99762e-27	0.13046	0.12439	0.13046	0.0414424	0.0219529	0.0708456	0.0195406	ABI3BP
116	3.87222e-17	2.29041e-15	0.0857594	0.0635971	0.0857594	0.00431181	0.0455175	0.0344648	0.0499567	FST
116	8.14527e-18	5.04946e-16	0.0639174	0.0329943	0.0639174	0.0357024	0.0290934	0.0344383	0.0409767	PAMR1
117	8.08655e-13	3.57321e-11	0.0974122	0.0392547	0.0360344	0.0974122	0.0253673	0.0580108	0.0203567	SMS
117	5.33601e-29	5.23272e-27	0.129294	0.116112	0.129294	0.053131	0.0534774	0.0262867	0.0191303	RECK
117	6.30008e-14	3.03145e-12	0.15583	0.189529	0.15583	0.191296	0.164477	0.199197	0.133294	APP
118	5.92391e-08	1.65425e-06	0.0500491	0.04184	0.0377122	0.0500491	0.0366008	0.0489198	0.026304	DBN1
118	5.65013e-13	2.52322e-11	0.109111	0.109111	0.069793	0.10094	0.0716869	0.0898784	0.0764935	GABARAPL1
118	8.33962e-13	3.67535e-11	0.0770571	0.0314152	0.0364944	0.0770571	0.0189222	0.0103649	0.0127104	RSL1D1
119	1.71877e-55	3.7676e-53	0.299451	0.227866	0.299451	0.234563	0.175328	0.112069	0.0736767	S100A13
119	1.04489e-06	2.43526e-05	0.0219638	0.000306536	0.0195905	0.0291061	0.0219638	0.0145467	0.0145727	CD320
120	1.30857e-15	6.97724e-14	0.0863183	0.0800991	0.0863183	0.0159227	0.0294244	0.0310832	0.0537497	TSKU
121	1.65606e-12	7.19441e-11	0.0957284	0.0493359	0.0472531	0.0957284	0.0724525	0.0769286	0.0468314	RAMP2
123	8.9352e-10	3.08937e-08	0.0361065	0.0350197	0.0361065	0.0269716	0.0268111	0.0206972	0.0169561	IGSF10
124	2.20255e-12	9.35054e-11	0.112736	0.0516053	0.0526079	0.112736	0.0698755	0.0796584	0.0470015	PIGT
125	1.3718e-06	3.13188e-05	0.0198716	0.0200509	0.0142796	0.00940513	0.0198716	0.00191389	0.0117796	SCAMP1
125	8.56492e-62	2.24414e-59	0.292251	0.173672	0.292251	0.0536163	0.0741314	0.0736368	0.106717	HTRA1
126	2.48358e-12	1.04773e-10	0.085599	0.0432522	0.0373972	0.085599	0.0389187	0.0623795	0.0274943	PRDX4
127	2.70982e-12	1.1403e-10	0.0574845	0.0486844	0.0491755	0.0574845	0.00692241	0.0426273	0.00296504	ERGIC3
128	6.50758e-11	2.48295e-09	0.0591225	0.0253225	0.0325632	0.0591225	0.0455211	0.0229927	0.0256687	KLF3
129	1.79175e-06	4.01683e-05	0.0506464	0.0302064	0.0133498	0.0284865	0.0506464	0.0516583	0.0380142	PHF20
130	2.60548e-09	8.58375e-08	0.0399477	0.0315374	0.0399477	0.0327258	0.0251792	0.0244706	0.0132206	SNED1
130	5.01622e-27	4.57158e-25	0.158961	0.10828	0.158961	0.0442271	0.0379045	0.0351031	0.073504	TGFBR2
132	7.70336e-10	2.68282e-08	0.0394384	0.017528	0.0256293	0.0394384	0.0322356	0.031834	0.00960688	AKR1C3
133	5.83406e-12	2.42457e-10	0.0563437	0.0101504	0.0279385	0.0563437	0.0227597	0.0270117	0.000357203	G3BP1
134	2.36376e-06	5.18821e-05	0.0328186	0.0146842	0.0154964	0.0230428	0.0328186	0.0218466	0.00292717	GUSB
136	6.16429e-12	2.55547e-10	0.0610224	0.0398857	0.0610224	0.0325597	0.0385281	0.0254108	0.0240631	SASH1
136	2.58167e-18	1.64922e-16	0.0621831	0.0560143	0.0621831	0.0429227	0.024161	0.0306766	0.0353484	FAIM2
137	4.87868e-23	3.92377e-21	0.204517	0.0337598	0.204517	0.123542	0.15184	0.016078	0.077358	HLA-C
137	1.16821e-11	4.74328e-10	0.0794378	0.0339122	0.0361562	0.0696247	0.026325	0.0794378	0.0311646	PDGFRL
140	8.97895e-12	3.69039e-10	0.138188	0.0547109	0.0734984	0.138188	0.0891544	0.0504677	0.0543364	MYL12B
141	8.56897e-15	4.36094e-13	0.218078	0.172922	0.218078	0.185602	0.111794	0.240212	0.102715	S100A11
141	2.61756e-11	1.03523e-09	0.0685584	0.0758352	0.0685584	0.0179156	0.0456859	0.0470341	0.0258676	CYP1B1
143	3.88941e-08	1.10451e-06	0.0333348	0.0293988	0.0333348	0.0261701	0.0211894	0.02303	0.019869	XPNPEP2
144	1.59891e-22	1.25879e-20	0.120063	0.120063	0.131654	0.0393853	0.0327961	0.0332174	0.0462097	COL12A1
144	1.35694e-11	5.49624e-10	0.066954	0.0328037	0.0024636	0.066954	0.00884657	0.0498017	0.0173038	FUNDC2
146	1.07735e-15	5.77189e-14	0.34164	0.178009	0.34164	0.645661	0.0422119	0.362935	0.108157	RPLP1
146	1.11028e-17	6.80743e-16	0.079472	0.0592728	0.079472	0.0396113	0.0190915	0.0233142	0.0294269	PALM
147	1.46407e-10	5.41965e-09	0.0415023	0.0339641	0.0415023	0.0335458	0.010453	0.0284041	0.0279381	VEGFD
148	5.05371e-06	0.000103601	0.0218359	0.00979802	0.00822415	0.00593939	0.0218359	0.0140612	0.0131708	TMEM106C
150	1.25804e-14	6.34467e-13	0.240215	0.240215	0.131809	0.351276	0.16337	0.245418	0.113748	THBS1
151	2.09755e-21	1.56328e-19	0.138197	0.138197	0.129392	0.11393	0.0698707	0.102336	0.0156874	PAM
151	1.36934e-07	3.66228e-06	0.038581	0.0299537	0.038581	0.0141623	0.00464352	0.00828743	0.0254073	PHYHIP
151	2.73772e-11	1.08148e-09	0.0755225	0.0356134	0.0363955	0.0755225	0.0483366	0.0661244	0.00952326	CHID1
152	7.08637e-06	0.000141262	0.0121604	0.0145799	0.00701511	0.00543418	0.0121604	0.00951601	0.00523619	HPS1
152	1.8008e-18	1.16369e-16	0.094723	0.0856523	0.094723	0.0588107	0.0149258	0.0645246	0.056152	LARP6
152	1.06176e-24	9.06093e-23	0.120809	0.103272	0.120809	0.0708109	0.0212251	0.0779726	0.0582727	CYB5A
153	8.28562e-44	1.2865e-41	0.265196	0.219146	0.265196	0.0484035	0.0403034	0.0515008	0.00933153	IL6ST
153	4.05069e-08	1.1474e-06	0.0474729	0.0167219	0.00954832	0.0485342	0.0370256	0.0474729	0.0151742	FAM180B
154	7.3503e-06	0.000145953	0.0444899	0.0259367	0.0110185	0.0205672	0.0444899	0.0218917	0.00182053	DPM3
155	4.99539e-11	1.93236e-09	0.090486	0.0400764	0.0186659	0.090486	0.0246662	0.0484711	0.0249923	MRPS21
157	6.21014e-07	1.50271e-05	0.0283411	0.0283411	0.0171591	0.0231064	0.0202341	0.0197567	0.017756	ZNF423
159	7.46279e-09	2.31747e-07	0.041931	0.0176617	0.0114642	0.041931	0.0315052	0.0266626	0.00930148	TCEA3
159	1.61056e-13	7.48128e-12	0.0542082	0.0479446	0.0542082	0.0222479	0.0145901	0.0136461	0.0326994	MLXIPL
160	3.67248e-14	1.8007e-12	0.0573582	0.0358389	0.0573582	0.0345965	0.0124263	0.0225174	0.0237089	TPST1
160	1.19733e-22	9.49315e-21	0.0849015	0.0746419	0.0849015	0.0429218	0.0332513	0.0429552	0.031056	DCLK1
160	2.9037e-10	1.04602e-08	0.245003	0.204739	0.129609	0.300686	0.181772	0.245003	0.133182	ITM2B
160	2.82511e-08	8.14692e-07	0.0554879	0.0525745	0.0554879	0.0584334	0.0624006	0.0621011	0.0244366	MESD
162	1.53345e-25	1.35339e-23	0.109001	0.0975733	0.109001	0.0388176	0.00373254	0.0356069	0.0251084	SLIT2
163	3.58217e-10	1.27943e-08	0.0918158	0.0435254	0.0240044	0.0732283	0.0350056	0.0918158	0.0281692	ADI1
164	1.13642e-10	4.23482e-09	0.0463049	0.0438629	0.0428289	0.0463049	0.00155157	0.0409825	0.0287259	RNASE4
165	2.12437e-06	4.70279e-05	0.0204384	0.0211616	0.00638619	0.0135844	0.00709034	0.0211307	0.0204384	AVPI1
166	1.10139e-23	9.09814e-22	0.0826816	0.0682028	0.0826816	0.0305952	0.027093	0.0260516	0.014514	ABCA9
167	1.23879e-06	2.84761e-05	0.0308466	0.0241395	0.0245892	0.0241835	0.0121616	0.0308466	0.021189	IL18
167	6.57873e-06	0.000131802	0.0284697	0.0152946	0.0250212	0.0252259	0.0284697	0.0156265	0.00371386	P3H3
167	1.5301e-10	5.64539e-09	0.0726794	0.0390253	0.0448451	0.0726794	0.0460572	0.0575004	0.0115371	RCN3
168	9.60683e-09	2.9451e-07	0.0537704	0.0367324	0.0537704	0.0419673	0.0304511	0.0203926	0.0415215	ACYP1
170	1.27843e-05	0.000243753	0.0182232	0.00474573	0.00341774	0.0130025	0.0182232	0.00410439	0.00337495	NCBP2-AS2
171	2.1627e-10	7.88397e-09	0.0298596	0.0386512	0.026134	0.0298596	0.0322752	0.0101881	0.0123781	CERS2
174	7.65242e-06	0.000151683	0.0173752	0.00623226	0.0123115	0.0173752	0.0167082	0.00425757	0.00742479	MRTO4
175	3.89116e-06	8.21282e-05	0.0194322	0.0143899	0.0194322	0.0178272	0.0152452	0.0147663	0.00961114	BST1
175	1.71229e-39	2.33443e-37	0.469947	0.244596	0.469947	0.602694	0.101571	0.154671	0.0346854	RPL12
176	5.21004e-14	2.52506e-12	0.0697562	0.0489223	0.0697562	0.0545011	0.0111816	0.0571264	0.034117	CREG1
176	1.61594e-05	0.000303105	0.022189	0.0154944	0.017459	0.0159907	0.022189	0.0200878	0.0133722	ALKBH2
177	2.07956e-15	1.10007e-13	0.0582166	0.0503563	0.0582166	0.0527013	0.0433921	0.0516466	0.0164879	GSTM5
177	2.71745e-39	3.67492e-37	0.156072	0.134404	0.156072	0.106881	0.0779447	0.102862	0.0265436	DAB2
177	1.62273e-49	2.97394e-47	0.253296	0.181779	0.253296	0.0892331	0.013751	0.042059	0.0245105	METTL7A
178	6.92839e-12	2.86163e-10	0.105274	0.0840502	0.105274	0.136237	0.100709	0.142588	0.038782	ATP1A1
179	1.79666e-13	8.3112e-12	0.0586359	0.0356871	0.0586359	0.0420344	0.0352677	0.0537702	0.031169	GPC3
179	3.35435e-49	6.08099e-47	0.221827	0.13204	0.221827	0.088985	0.0544232	0.0766813	0.0591885	LGALS3BP
180	2.41778e-11	9.59616e-10	0.069439	0.0594527	0.069439	0.0716284	0.0478252	0.0581023	0.0431219	PLIN2
180	2.85661e-09	9.37428e-08	0.168439	0.0790029	0.0629971	0.0740109	0.0385671	0.168439	0.0933639	KLF4
181	4.20359e-07	1.05052e-05	0.078644	0.0738829	0.0694519	0.0836568	0.04026	0.078644	0.0591985	REXO2
182	1.79898e-19	1.21153e-17	0.0765084	0.0712091	0.0765084	0.0395207	0.0316858	0.0366349	0.0371373	ADGRD1
183	1.86692e-05	0.000345164	0.0128347	0.00184252	0.0140605	0.0126359	0.0128347	0.0105347	0.00601627	AGTR1
183	3.7855e-09	1.22665e-07	0.0613575	0.0310991	0.0191052	0.0169444	0.00788609	0.0613575	0.0206936	TAX1BP3
183	9.94705e-14	4.69865e-12	0.0639569	0.0400235	0.0639569	0.0361182	0.0168847	0.0361514	0.0383381	ADAMTS5
184	1.30262e-11	5.28264e-10	0.0480634	0.0258906	0.0480634	0.0480993	0.0159646	0.0420447	0.0161206	PCDH7
184	5.0614e-06	0.000103695	0.00976945	0.0105542	0.0191776	0.00976945	0.0154366	0.0145405	0.00367361	SEMA3E
185	1.24734e-05	0.000238366	0.0139548	0.0129253	0.0123069	0.0171788	0.0121884	0.0165464	0.0139548	LINC01239
185	4.70279e-16	2.58138e-14	0.183553	0.135876	0.183553	0.206712	0.0512072	0.15121	0.039753	IFITM2
187	5.81303e-10	2.04787e-08	0.0593413	0.0124161	0.0216588	0.0593413	0.02192	0.00800662	0.024803	NHP2
187	2.0981e-05	0.000382632	0.0260564	0.00677372	0.0120661	0.023748	0.0260564	0.00690066	0.0136461	C14orf119
191	7.21074e-10	2.52436e-08	0.0586371	0.0330653	0.0357589	0.0586371	0.0404426	0.0489331	0.0194824	CERCAM
191	2.44177e-09	8.06818e-08	0.0626653	0.0626653	0.037004	0.0386476	0.0330806	0.00993293	0.0423074	VSIR
193	5.62693e-30	5.77113e-28	0.129959	0.105202	0.129959	0.0443804	0.0295152	0.0131505	0.0449288	CBLB
193	7.99247e-10	2.78062e-08	0.0498085	0.015427	0.0220432	0.0498085	0.0104347	0.0321662	0.00966433	TXLNG
194	2.37718e-05	0.000427027	0.0561267	0.0290263	0.0286864	0.0088408	0.0561267	0.0315881	0.0295037	HIGD2A
195	8.92232e-10	3.0881e-08	0.0258942	0.0207799	0.0140796	0.0258942	0.0285468	0.0303362	0.0143422	MRPL14
195	8.24538e-09	2.54635e-07	0.10704	0.118803	0.083412	0.0985551	0.0872544	0.10704	0.00917702	CD81
196	1.22994e-16	7.07543e-15	0.103373	0.103373	0.0905067	0.0700538	0.041952	0.0535622	0.0518682	PGRMC2
196	2.6715e-05	0.000473305	0.0177583	0.000460107	0.00216122	0.0126945	0.0177583	0.0153003	0.000789058	KPNA2
197	2.68598e-05	0.000475119	0.0216082	0.0171496	0.0159559	0.00561176	0.0216082	0.0147494	0.00765521	NAGLU
198	9.725e-07	2.27129e-05	0.051081	0.0320306	0.0115638	0.0473255	0.0351332	0.051081	0.0173358	TLNRD1
199	2.76454e-05	0.000487986	0.0296669	0.0121402	0.0103365	0.0321594	0.0296669	0.0202472	0.0116664	NOP16
200	1.13378e-28	1.10217e-26	0.171853	0.14637	0.171853	0.127053	0.0672949	0.0924341	0.0224517	DDR2
200	4.912e-29	4.83104e-27	0.209811	0.146389	0.209811	0.170355	0.0650288	0.124246	0.0142396	LGALS3
201	1.06832e-09	3.66728e-08	0.0455807	0.0428415	0.0466415	0.0455807	0.0119625	0.0259478	0.024131	SLC16A7
202	1.06737e-07	2.89157e-06	0.0336489	0.0248566	0.0336489	0.0108804	0.00598206	0.00515796	0.0199569	ADGRG2
204	1.25045e-09	4.25762e-08	0.0320771	0.030304	0.0327232	0.0320771	0.0265295	0.0168362	0.00869809	ATP6V1B2
204	4.34917e-05	0.000731507	0.0402453	0.0183507	0.0322595	0.0279853	0.0397023	0.0367002	0.0402453	NOP10
205	3.25769e-09	1.06177e-07	0.0465526	0.0415629	0.0465526	0.00995137	0.0208657	0.0160353	0.0147268	BMP1
205	1.17695e-34	1.43016e-32	0.155764	0.114111	0.155764	0.0730403	0.0343683	0.0656146	0.0544358	CELF2
205	1.31912e-09	4.48233e-08	0.0378502	0.041829	0.0495244	0.0378502	0.00705406	0.0164345	0.00556112	SLC38A10
207	1.51225e-09	5.10239e-08	0.0430615	0.0386868	0.0261748	0.0430615	0.00945185	0.0300535	0.025782	WBP1L
207	3.20309e-07	8.16922e-06	0.0696146	0.04168	0.0339658	0.0696146	0.0337248	0.0531274	0.0473237	SPTSSA
209	2.42148e-07	6.28572e-06	0.0337676	0.00824229	0.0337676	0.0237054	0.0208698	0.0165094	0.0149732	STK38
210	2.82001e-17	1.68287e-15	0.209631	0.270173	0.209631	0.306706	0.0387699	0.137138	0.0451892	TOMM7
211	1.09123e-19	7.45368e-18	0.193843	0.181311	0.193843	0.207357	0.0998177	0.159814	0.085444	GPX4
212	3.89657e-08	1.10561e-06	0.0884961	0.0628407	0.0639701	0.0368746	0.0410901	0.0884961	0.0419795	RNH1
212	1.20573e-10	4.48314e-09	0.0535024	0.0422733	0.0535024	0.0405803	0.0292261	0.0302837	0.0218543	ANG
213	1.79187e-11	7.16279e-10	0.0927465	0.0762715	0.0927465	0.0865974	0.0484341	0.0400857	0.0285455	KDELR2
213	3.25623e-07	8.27957e-06	0.0247102	0.0159488	0.0138499	0.0247102	0.0035856	0.0146917	0.0135817	TBC1D12
215	2.8946e-09	9.48964e-08	0.0305887	0.0197664	0.0178767	0.0305887	0.000998409	0.00507091	0.00289123	ITGAE
217	7.17699e-05	0.00113861	0.0264383	0.00315325	0.00303678	0.00603512	0.00512029	0.00731813	0.0264383	PLXNB1
219	3.96728e-09	1.28431e-07	0.0383543	0.0247424	0.0365342	0.0383543	0.0188487	0.0206147	0.00982127	KDELC2
219	7.29614e-09	2.27415e-07	0.0378834	0.0434023	0.0377971	0.0378834	0.0290027	0.0179216	0.028221	TXNRD1
219	5.71856e-08	1.59824e-06	0.172817	0.106935	0.0437372	0.205505	0.100628	0.172817	0.0646054	OAZ1
220	3.98539e-05	0.000676086	0.0245343	0.00217367	0.00375875	0.0164069	0.0245343	0.0182671	0.00305289	RIOK3
221	1.54857e-05	0.000291284	0.031814	0.0311847	0.031814	0.0110985	0.0399408	0.0343819	0.0153226	ST3GAL1
222	6.32488e-09	1.98763e-07	0.0905231	0.0344929	0.0296025	0.0905231	0.0160674	0.0533131	0.0129933	SERP1
222	1.94798e-22	1.51934e-20	0.0833944	0.0605644	0.0833944	0.0356564	0.0200376	0.0184205	0.0351365	ZNF385A
223	7.63842e-06	0.000151494	0.0308243	0.0167121	0.0308243	0.00857506	0.0205042	0.00515551	0.0134363	RAI2
224	7.2523e-06	0.000144178	0.0211312	0.0172825	0.0169761	0.0211312	0.0185437	0.0132155	0.0027653	IGF2BP2
226	7.19282e-08	1.98709e-06	0.0460038	0.0239574	0.0252707	0.0158893	0.00326993	0.0460038	0.00771395	FGL2
229	1.04916e-08	3.20463e-07	0.0305866	0.0220732	0.0172949	0.0305866	0.0196869	0.00850302	0.00508893	AUTS2
230	8.97312e-07	2.1089e-05	0.0542551	0.0611381	0.0542551	0.0210803	0.0401903	0.0536065	0.0467436	TMBIM1
230	1.06208e-08	3.23819e-07	0.0423747	0.0354799	0.0378394	0.0423747	0.0339134	0.0416046	0.0269969	PLIN3
231	2.00698e-08	5.93041e-07	0.0645119	0.0165575	0.0383545	0.0645119	0.0600686	0.0171439	0.016733	PPA1
233	9.72348e-15	4.92607e-13	0.105009	0.0861549	0.105009	0.089837	0.0522548	0.0799157	0.0622482	GRN
234	8.90287e-06	0.000174713	0.0326768	0.00288324	0.00201933	0.0326768	0.0298128	0.00945128	0.00517488	SNW1
234	1.21049e-08	3.66402e-07	0.126881	0.0879115	0.0641182	0.126881	0.0762043	0.0982606	0.0529026	VKORC1
235	5.43068e-05	0.000891067	0.0177945	0.0145371	0.0101071	0.0172879	0.0177945	0.00704931	0.00868371	EML1
236	5.51628e-05	0.000904227	0.0207224	0.0134018	0.0301157	0.00198163	0.0207224	0.00312665	0.00470488	TPP1
236	1.64092e-09	5.49783e-08	0.0936911	0.0936911	0.0682046	0.0594266	0.0307589	0.0420996	0.0589965	ALDH2
237	1.16687e-06	2.69171e-05	0.0384675	0.0339295	0.0262146	0.0384675	0.0269861	0.0244304	0.0149234	PLBD2
238	6.58614e-14	3.16003e-12	0.0584451	0.0547339	0.0584451	0.0242008	0.0263742	0.0209762	0.00306297	STEAP1
238	2.47138e-12	1.0439e-10	0.1381	0.121437	0.1381	0.157662	0.0974527	0.164771	0.0545012	EMP3
240	5.89492e-05	0.000956477	0.0353579	0.0173935	0.0155815	0.0154817	0.0353579	0.024147	0.00496456	S100P
243	3.20859e-15	1.67616e-13	0.0601913	0.0515614	0.0601913	0.0383568	0.0118224	0.0300963	0.0058369	VIT
243	6.5427e-05	0.0010499	0.0161553	0.00724895	0.00911054	0.0142691	0.0161553	0.00621012	0.00516472	SMCO4
243	1.0098e-38	1.34928e-36	0.409458	0.18425	0.409458	0.437093	0.0489891	0.0179913	0.000364882	RPS29
244	1.81621e-08	5.39045e-07	0.0447055	0.00877822	0.0043273	0.0447055	0.0120312	0.0100868	0.00715926	PSMB4
245	2.87521e-07	7.39485e-06	0.112519	0.0634711	0.0212207	0.0665286	0.0973732	0.112519	0.0652864	CLTB
246	2.34066e-05	0.000421143	0.0690329	0.0514607	0.0683901	0.0690329	0.0460169	0.0300202	0.0627153	LAMB2
248	3.44836e-15	1.79862e-13	0.0708658	0.0166026	0.0708658	0.0217049	0.000897014	0.00643387	0.034841	DHCR24
248	1.81034e-37	2.37168e-35	0.204169	0.127008	0.204169	0.0099409	0.0365993	0.0431564	0.0653619	PIK3R1
249	4.13446e-05	0.000699674	0.0391245	0.0391245	0.0312943	0.0322093	0.0348173	0.0558761	0.0324824	HSD11B1
251	2.04754e-08	6.02372e-07	0.197838	0.0701162	0.0480356	0.197838	0.1504	0.186241	0.0486031	PTX3
251	8.13558e-07	1.93374e-05	0.0294779	0.017882	0.0204653	0.0294779	0.0172037	0.0267913	0.0177692	GALNT12
251	8.61016e-06	0.000169664	0.0504498	0.00532811	0.00722273	0.0504498	0.0207914	0.0133678	0.0264279	PSMB7
251	2.63257e-07	6.80734e-06	0.0432388	0.0345123	0.0317764	0.0295724	0.0317186	0.0432388	0.0150898	FEZ1
254	1.41696e-05	0.000268333	0.0184353	0.0168436	0.0184353	0.0150348	0.010366	0.0116082	0.0123849	LVRN
254	2.05878e-05	0.000375666	0.0237304	0.0237304	0.0155813	0.0293216	0.022689	0.0146525	0.0089512	ARL14EP
254	2.22666e-08	6.51165e-07	0.0395854	0.0374854	0.0337495	0.0395854	0.0117805	0.0198181	0.00274339	MEIS2
258	2.33473e-12	9.87418e-11	0.206105	0.140414	0.206105	0.446049	0.0424448	0.180448	0.0733749	RPS20
258	8.44345e-05	0.00131955	0.021573	0.00756968	0.00632646	0.0150877	0.021573	0.0132304	0.00405487	DPM2
259	5.28124e-05	0.000868246	0.0203114	0.0395883	0.0271477	0.0103254	0.0203114	0.0400619	0.0247669	BIN1
259	6.47627e-05	0.00104123	0.0255762	0.0155307	0.0174691	0.0255762	0.0206103	0.0189227	0.0141077	FAM198A
259	2.70401e-08	7.84975e-07	0.0905979	0.00303332	0.0500542	0.0905979	0.0783221	0.0205758	0.0285275	SNRPD2
263	4.78447e-11	1.85719e-09	0.11622	0.0952891	0.11622	0.0226143	0.0533264	0.0493536	0.0623688	LAMP1
266	5.01773e-14	2.43891e-12	0.0551951	0.0509798	0.0551951	0.00856612	0.00290778	0.0263245	0.0242151	AGTRAP
266	1.32923e-06	3.04715e-05	0.0392422	0.00202629	0.0184047	0.0392422	0.0295274	0.00669745	0.00954657	ERP44
268	4.333e-07	1.08045e-05	0.0925636	0.0655623	0.0434613	0.0802895	0.0680183	0.0925636	0.0458313	DDAH2
268	0.000104891	0.00159611	0.014837	0.00531986	0.0094725	0.0134062	0.014837	0.00409949	0.00783279	GSPT2
268	1.36257e-13	6.37346e-12	0.0692447	0.0522053	0.0692447	0.0615163	0.031966	0.0408445	0.0279521	VAT1
271	3.69933e-10	1.31987e-08	0.0868884	0.0503605	0.0868884	0.0408693	0.0169877	0.0214531	0.0157435	ADH5
271	1.65079e-34	1.98438e-32	0.376928	0.182086	0.376928	0.29271	0.0619458	0.0332747	0.0277029	RPS28
272	1.69563e-20	1.20229e-18	0.0997485	0.0920615	0.0997485	0.0291852	0.00549507	0.0182425	0.0274101	C1orf21
273	0.000107608	0.00163006	0.0337852	0.0183653	0.0161355	0.00811664	0.0337852	0.0148406	0.0165006	EEA1
274	9.81507e-12	4.00948e-10	0.0824511	0.0824511	0.0799898	0.0237794	0.0109754	0.029436	0.0264495	ABL1
274	5.42741e-05	0.000890966	0.0615792	0.0300412	0.0162987	0.0615792	0.0459727	0.0378966	0.0372704	VASN
275	2.54862e-34	3.0097e-32	0.149837	0.0580642	0.149837	0.116286	0.0648916	0.0682783	0.0175962	LY6E
275	2.31423e-07	6.03066e-06	0.0388643	0.0224071	0.0123179	0.0388643	0.0213021	0.0258176	0.00958554	MRPL17
275	7.04228e-23	5.62342e-21	0.0900407	0.0677308	0.0900407	0.0244388	0.00573259	0.0154391	0.0129766	C1RL
275	5.58412e-07	1.35809e-05	0.0372043	0.0279312	0.0172553	0.000573514	0.0192936	0.0372043	0.0181732	COPZ2
276	6.33336e-09	1.98763e-07	0.0343717	0.0343717	0.0331885	0.0371973	0.00607742	0.0246019	0.0178309	C14orf132
277	3.77265e-05	0.000643903	0.0421955	0.0348918	0.0421955	0.00763089	0.0229134	0.0221669	0.0261544	UBXN6
278	2.14304e-20	1.50049e-18	0.112721	0.0913892	0.112721	0.0548752	0.0115357	0.0236637	0.00302871	ADAM33
279	6.18222e-07	1.49704e-05	0.0969307	0.0666468	0.0734185	0.0834516	0.0255868	0.0969307	0.0477014	ATRAID
279	1.63422e-05	0.000305852	0.0169577	0.0129333	0.0169577	0.00851354	0.0103127	0.00716377	0.00882152	IL17D
280	0.000117415	0.00175955	0.033843	0.0129333	0.0194597	0.0103712	0.033843	0.019228	0.0134449	ADAM9
281	5.87823e-05	0.000954733	0.0852364	0.00747388	0.0518837	0.0852364	0.0690745	0.0575166	0.0284029	ENO1
283	4.56492e-33	5.2252e-31	0.298375	0.19026	0.298375	0.203581	0.143466	0.105599	0.0588829	LAPTM4A
283	4.57783e-08	1.28586e-06	0.0502664	0.0337738	0.0502664	0.0294961	0.00294849	0.00973989	0.00114972	SMARCD2
286	3.84542e-15	2.00261e-13	0.0562185	0.0436256	0.0562185	0.0316994	0.00689767	0.0295432	0.0262525	CTSH
287	1.05527e-07	2.86108e-06	0.0713175	0.0166912	0.0301814	0.0713175	0.0239995	0.0579877	0.00842725	HDLBP
288	2.29414e-28	2.21094e-26	0.152124	0.0985691	0.152124	0.030274	0.0341541	0.0233091	0.049626	DHRS3
288	0.000145621	0.00213268	0.038898	0.00197049	0.00923884	0.0399224	0.038898	0.0261886	0.00249065	RAB34
290	1.00782e-05	0.000196382	0.0357954	0.0177048	0.0101932	0.0357954	0.017369	0.0311826	0.0173353	PXDC1
290	1.78991e-12	7.71593e-11	0.0550013	0.0526834	0.0550013	0.046418	0.0354385	0.0455161	0.0230304	LRRN4CL
293	1.39058e-06	3.1726e-05	0.0879045	0.0747929	0.0784032	0.108448	0.0781013	0.0879045	0.0296485	ARL6IP5
293	1.19879e-07	3.22413e-06	0.0423415	0.0100213	0.00641711	0.0423415	0.012963	0.0129473	0.00633459	EMC4
294	0.000170317	0.0024446	0.0547241	0.0329483	0.0215636	0.0469653	0.0547241	0.0321828	0.0410168	PSMB1
296	1.81935e-05	0.000336741	0.0190472	0.0163748	0.0169433	0.0190472	0.0130348	0.0151748	0.0129151	C17orf58
296	5.35417e-06	0.000109226	0.0504377	0.0336636	0.0504377	0.0237991	0.0378289	0.0316201	0.0258753	TRIOBP
297	1.48895e-06	3.37409e-05	0.0271777	0.0112272	0.020042	0.0181875	0.0174929	0.0271777	0.0123809	SH3GL1
300	7.49055e-08	2.06085e-06	0.041415	0.0161358	0.041415	0.0355962	0.011712	0.0361279	0.00758289	MEG8
302	1.78636e-24	1.51674e-22	0.143308	0.117441	0.143308	0.0273567	0.0443404	0.0522877	0.052262	NDRG1
302	1.8948e-06	4.23733e-05	0.0250424	0.0256148	0.0225736	0.0246102	0.00619066	0.0250424	0.0187809	PRRX2
303	1.047e-10	3.9234e-09	0.0451155	0.0451155	0.0419304	0.0457005	0.0256945	0.0265826	0.0256931	ZDHHC9
304	8.53677e-14	4.04387e-12	0.0600914	0.0456092	0.0600914	0.00317438	0.0049061	0.0132399	0.0260506	APOL3
305	5.25608e-06	0.000107356	0.039146	0.000658062	0.039146	0.0171033	0.0229197	0.0159902	0.0257013	IL13RA1
306	1.54825e-14	7.75002e-13	0.0708811	0.0406181	0.0708811	0.036846	0.019344	0.0138719	0.0292423	TNFSF10
306	1.72183e-26	1.55233e-24	0.128352	0.100964	0.128352	0.0634519	0.0367299	0.0366145	0.0473896	CYBA
307	1.27483e-30	1.3361e-28	0.135797	0.0740458	0.135797	0.0592018	0.0122301	0.0500945	0.027804	TSPAN4
307	5.33437e-06	0.000108889	0.0417761	0.0417761	0.0325848	0.00816177	0.031722	0.0262719	0.00451322	RGMA
308	1.89675e-07	5.00105e-06	0.0303891	0.00788648	0.000819463	0.0303891	0.0164958	0.00371999	0.0010063	TIMMDC1
310	2.09604e-07	5.50055e-06	0.0255118	0.0135622	0.00656376	0.0255118	0.0108607	0.0073493	0.0105476	DUSP11
312	2.42325e-10	8.78604e-09	0.0489243	0.0489243	0.0276514	0.0316857	0.0147626	0.0311075	0.0109734	RTN3
312	2.29194e-07	5.98187e-06	0.0388585	0.0240622	0.017603	0.0388585	0.00158861	0.0164231	0.00907107	BLOC1S6
312	2.77912e-06	6.02886e-05	0.0454342	0.000646434	0.00316362	0.0369592	0.00848214	0.0454342	0.00095009	MXRA7
313	2.30949e-07	6.023e-06	0.0220326	0.005903	0.00122393	0.0220326	0.00642483	0.00884998	0.00517395	PITHD1
314	0.000210631	0.00296191	0.0209425	0.0183003	0.00028555	0.010899	0.0209425	0.00379004	0.00316793	ALG13
314	4.13488e-05	0.000699674	0.0212589	0.0326122	0.0331814	0.0212589	0.0105583	0.0100804	0.023495	EEF2K
315	0.000510692	0.00636779	0.0136102	0.00228981	0.0067101	0.0136102	0.0124987	0.00890869	0.0129387	SGF29
318	2.24588e-06	4.95216e-05	0.0199193	0.018036	0.0199193	0.0107791	0.0137854	0.0141673	0.011825	APBB1IP
319	3.35447e-06	7.15207e-05	0.0634191	0.04181	0.0454074	0.0630493	0.0500293	0.0634191	0.0300742	SDF4
321	1.90688e-16	1.08212e-14	0.0682432	0.0531322	0.0682432	0.0370437	0.0106722	0.0308912	0.00551532	IL33
321	1.05721e-06	2.45886e-05	0.0435924	0.0120557	0.0333565	0.0435924	0.0338516	0.018067	0.0129911	TM9SF3
323	7.35732e-10	2.57031e-08	0.0491068	0.0491068	0.0342519	0.0198163	0.00541113	0.017326	0.00572701	CCDC71L
328	4.2975e-06	8.98003e-05	0.0556801	0.0297178	0.00540073	0.0525105	0.0152439	0.0556801	0.00449375	ARL2
329	3.27829e-07	8.32302e-06	0.0364209	0.0393839	0.0442498	0.0364209	0.0117462	0.00952841	0.0182973	NPEPPS
333	4.40016e-06	9.16601e-05	0.0400034	0.0124712	0.0103668	0.0400034	0.0242275	0.0288838	0.0259545	OSBPL9
333	5.01906e-07	1.22958e-05	0.0419472	0.0354738	0.0419472	0.0441912	0.0455962	0.0441961	0.0260811	TMED3
334	4.80506e-06	9.92317e-05	0.0357227	0.00448949	0.00490349	0.0281624	0.0082766	0.0357227	0.00612076	NFATC1
335	0.000263448	0.00360671	0.0137384	0.00295172	0.0143014	0.0135462	0.0137384	0.0117534	0.00203986	PCNX2
336	3.41071e-07	8.60711e-06	0.0236848	0.0211482	0.0139129	0.0236848	0.000715158	0.00483223	9.61619e-05	TMEM128
336	2.8057e-07	7.23826e-06	0.0374263	0.0374263	0.0183872	0.0130945	0.0159722	0.0148748	0.00992722	CORO6
337	3.99389e-18	2.52254e-16	0.109687	0.0777444	0.109687	0.0793962	0.0210133	0.0276008	0.0244466	IFI27L2
338	0.0013898	0.0150165	0.0122879	0.0104683	0.012052	0.00537578	0.00820712	0.00380687	0.0122879	POLR1C
338	0.000272165	0.00371807	0.0136797	0.00408446	0.00358533	0.00629275	0.0136797	0.00795542	0.0126332	TMOD1
338	3.61851e-07	9.09726e-06	0.0248139	0.0105846	0.0183555	0.0248139	0.0146402	0.014974	0.00897996	DTD1
341	1.06916e-10	4.00196e-09	0.0442722	0.0372353	0.0442722	0.0261193	0.0147994	0.0157686	0.00588974	GPX8
342	2.12365e-18	1.36181e-16	0.0908853	0.0742452	0.0908853	0.0740826	0.0556606	0.0444296	0.0422728	AC245595.1
342	1.58084e-06	3.56784e-05	0.0290824	0.0114201	0.0290824	0.00694134	0.00474238	0.00466548	0.0140784	PLCD3
342	9.48918e-10	3.27753e-08	0.0302102	0.0267196	0.0302102	0.0254899	0.0139564	0.00212717	0.00823251	SSC5D
343	1.58409e-06	3.57038e-05	0.024317	0.0148813	0.00649182	0.024317	0.0120967	0.0216803	0.00932019	ADAM15
347	8.88743e-06	0.000174512	0.0277119	0.0206536	0.0277119	0.0115675	0.0125932	0.00410288	0.0140344	NIPAL2
350	0.000828202	0.00967476	0.0256987	0.0194275	0.0158771	0.00361461	0.0256987	0.0117708	0.0155702	GDF15
351	1.00819e-05	0.000196382	0.0397813	0.0390552	0.0314686	0.0506831	0.0262916	0.0397813	0.0168463	C16orf45
352	9.16234e-05	0.00141803	0.0863911	0.0863911	0.0653171	0.06697	0.0298279	0.0570838	0.0638319	SNX3
353	7.88242e-11	2.99389e-09	0.0345025	0.030071	0.0345025	0.0105685	0.0117062	0.0132957	0.00511267	SIRPA
354	5.0491e-07	1.23576e-05	0.225347	0.088231	0.0799734	0.225347	0.086602	0.127418	0.0491276	POLR2L
354	2.86853e-08	8.25792e-07	0.0738866	0.0470876	0.0738866	0.0749428	0.038834	0.0629949	0.0342294	SSPN
356	9.73749e-12	3.98263e-10	0.0400062	0.0311851	0.0400062	0.0199769	0.0162115	0.0137513	0.0114284	PAPSS2
357	5.32511e-07	1.29973e-05	0.033962	0.0234229	0.0239129	0.033962	0.0157685	0.0185721	0.0117374	MAN2B2
358	1.07226e-11	4.36427e-10	0.057792	0.0527584	0.057792	0.00173149	0.00413312	0.0342697	0.0211005	FOXO1
358	5.32866e-07	1.29973e-05	0.197576	0.111096	0.0569453	0.197576	0.096426	0.110598	0.0556767	RPS27L
359	4.85545e-09	1.55681e-07	0.0392569	0.0392569	0.0330957	0.0024669	0.00671046	0.00720993	0.0103455	TRAM2
359	1.61715e-16	9.23953e-15	0.102426	0.084604	0.102426	0.131494	0.0443698	0.0780227	0.0509602	CPQ
360	4.39236e-08	1.23687e-06	0.0779836	0.0464152	0.0779836	0.0585488	0.0212619	0.0361626	0.0291868	MTCH1
360	2.70568e-08	7.84975e-07	0.046354	0.0352827	0.046354	0.0327603	0.0199914	0.0304898	0.0304004	CES1
368	2.1925e-08	6.42202e-07	0.182854	0.145793	0.182854	0.454862	0.00537735	0.117695	0.0874356	RPL23A
368	3.69387e-09	1.19811e-07	0.031232	0.0238743	0.031232	0.0224466	0.0151837	0.0165674	0.0188619	EMILIN2
369	9.35274e-05	0.00144217	0.0188113	0.0152172	0.0188113	0.000124591	0.00146907	0.0016313	0.0129343	PSORS1C1
369	6.97632e-07	1.68083e-05	0.0380616	0.0163694	0.00475617	0.0380616	0.00195675	0.0192608	0.0107438	ANXA7
369	2.11399e-06	4.68599e-05	0.0555639	0.0227814	0.0156608	0.0555639	0.0268592	0.0531582	0.0241287	TSPAN8
370	2.81322e-05	0.000495535	0.0176079	0.0153554	0.0176079	0.0161856	0.0122836	0.0103725	0.0115513	ACE
371	0.00231428	0.0231346	0.0179987	0.011587	0.0175671	0.00188904	0.00586285	0.00662057	0.0179987	EPHB6
372	7.29868e-07	1.7472e-05	0.0284322	0.0142301	0.00837853	0.0284322	0.0110411	0.0159727	0.00699116	PBX3
374	0.000385853	0.00500996	0.0331576	0.0157256	0.00991278	0.00485462	0.0331576	0.0264027	0.0156901	DPM1
375	2.42976e-05	0.000435539	0.0202626	0.0151973	0.0202626	0.0175073	0.00876851	0.0154373	0.0139859	ZNF385B
376	3.3082e-22	2.55059e-20	0.286101	0.183781	0.286101	0.352171	0.0300058	0.187113	0.0778499	UBA52
377	2.49006e-05	0.000445395	0.0556683	0.0262535	0.0220418	0.0420502	0.00798413	0.0556683	0.00327612	SFRP4
377	3.15306e-06	6.78303e-05	0.0571344	0.0412538	0.0375227	0.0571344	0.0429895	0.0549499	0.0196462	HEXA
378	0.000405325	0.00523241	0.0567835	0.0319155	0.0172705	0.0372309	0.0567835	0.0548355	0.0194333	HAS1
379	0.000405708	0.00523281	0.0178919	0.00985264	0.0123122	0.0122407	0.0178919	0.0109484	0.00622408	SEC24D
380	0.00256803	0.0252423	0.0173117	0.0136558	0.0167835	0.0064182	0.00794535	0.00376459	0.0173117	COPS2
382	1.3594e-05	0.000258016	0.0293792	0.0155417	0.0114241	0.0293792	0.0274657	0.0333614	0.0130512	BFAR
384	9.31303e-07	2.18267e-05	0.0510447	0.0190972	0.0211206	0.0510447	0.0117366	0.0401006	0.00241727	MMP23B
385	8.82228e-24	7.36024e-22	0.0998193	0.0631924	0.0998193	0.0318878	0.0197155	0.0228273	0.0295374	PPL
389	4.48085e-16	2.46359e-14	0.140054	0.104676	0.140054	0.0126237	0.0255157	0.0206597	0.0499699	CDKN1C
390	0.000464203	0.00586491	0.040894	0.0138676	0.0116238	0.0155552	0.040894	0.0122914	0.028421	ATP5MC1
391	1.05879e-06	2.46018e-05	0.023513	0.0240537	0.0259729	0.023513	0.015513	0.00890121	0.0154587	CLIP4
391	0.00288779	0.0278387	0.00787452	0.00771994	0.00778441	0.00988553	0.00818858	0.00888708	0.00787452	KCNJ12
393	0.000472089	0.00593883	0.0562309	0.0268678	0.0128219	0.0245632	0.0562309	0.0262279	0.00299866	EIF2S2
395	0.000111929	0.00168941	0.0148436	0.0121895	0.0148436	0.00749695	0.00572503	0.00562128	0.0103857	PLA2G5
395	5.68102e-05	0.000927153	0.0294707	0.0169944	0.0191151	0.0369233	0.0252746	0.0294707	0.0159627	CD68
398	6.51486e-17	3.76716e-15	0.0650442	0.0463778	0.0650442	0.0250046	0.00770931	0.00982251	0.0197205	OLFML1
399	0.000494548	0.00619579	0.0116608	0.00606957	0.00424262	0.00555754	0.0116608	0.00820332	0.00345883	ALDH18A1
399	0.00321832	0.030456	0.0549694	0.00375357	0.00433272	0.0547848	0.0625381	0.0683377	0.0549694	COX6B1
402	1.3652e-06	3.1232e-05	0.0271989	0.0249657	0.0101477	0.0271989	0.0132183	0.012996	0.00424088	MAVS
403	5.29358e-10	1.87077e-08	0.0323507	0.0242769	0.0323507	0.0124774	0.0149708	0.0104843	0.00280223	BDKRB2
403	1.36627e-06	3.12351e-05	0.0250898	0.00358696	0.00233989	0.0250898	0.015835	0.0104069	0.000184797	MRPS12
403	2.11392e-08	6.20267e-07	0.0462629	0.0278351	0.0462629	0.000826074	0.00447987	0.0145668	0.0245701	IFNGR2
404	3.60702e-08	1.0278e-06	0.0669227	0.0669227	0.0153677	0.0390464	0.0433689	0.0137605	0.0308449	CARHSP1
405	4.93167e-07	1.20994e-05	0.025663	0.0236698	0.025663	0.0242945	0.00814155	0.0169018	0.00821197	STXBP1
406	7.26943e-07	1.74179e-05	0.0252945	0.0252945	0.0233844	0.0253787	0.0202223	0.0174895	0.00346313	SH3PXD2B
407	1.35946e-06	3.11219e-05	0.101501	0.0689035	0.101501	0.0485413	0.0561974	0.111153	0.0417961	TAGLN2
407	1.34666e-05	0.000256179	0.01781	0.0148244	0.01781	0.00996153	0.00608314	0.00796929	0.00839201	FOLH1
409	7.60064e-07	1.81173e-05	0.385983	0.0978744	0.147868	0.385983	0.0200991	0.121708	0.0795956	RPL14
410	7.51212e-09	2.33063e-07	0.0328225	0.0257287	0.0328225	0.0180387	0.00385758	0.0145825	0.0104593	FOXP2
410	8.72571e-09	2.68973e-07	0.0603481	0.0577447	0.0603481	0.0383694	0.016457	0.0339436	0.022239	GNS
410	0.000119381	0.00178502	0.0227887	0.0222983	0.0227887	0.0137679	0.0126071	0.0107124	0.0172372	TCN2
410	0.000536611	0.00665073	0.0113406	0.00152126	0.00475539	0.00646732	0.0113406	0.00307213	0.00444054	APOBEC3G
411	2.63682e-22	2.04708e-20	0.0907577	0.053337	0.0907577	0.00596682	0.00292088	0.0117759	0.0311125	ANGPTL2
412	2.61812e-09	8.61693e-08	0.0331019	0.0291356	0.0331019	0.0165393	0.013734	0.0256795	0.0142736	MCUB
413	0.000392417	0.00508929	0.0167347	0.00176083	0.00444354	0.0170951	0.0167347	0.00174291	0.001102	GGPS1
415	0.000102495	0.00156463	0.0400187	0.0258618	0.0400187	0.0377352	0.0242958	0.0198651	0.00104775	SPG21
416	3.91475e-22	2.99755e-20	0.144506	0.0335838	0.144506	0.0650033	0.0273771	0.0590132	0.031188	CTSD
417	6.82902e-05	0.00108907	0.0728758	0.0457931	0.0420314	0.096017	0.024762	0.0728758	0.0208421	IFI6
419	1.71565e-06	3.8488e-05	0.0334022	0.0169607	0.00947523	0.0334022	0.0181321	0.0157725	0.00344445	TMEM43
420	9.40002e-05	0.00144855	0.051556	0.0397129	0.0203776	0.051556	0.00732402	0.0193905	0.00790489	FMOD
420	0.000414284	0.00533369	0.0129718	0.00174767	0.00886325	0.0129718	0.00470187	0.0133458	0.0143069	EXOSC7
421	0.000580174	0.0071196	0.0130888	0.000951851	0.000264881	0.00700442	0.0130888	0.00641215	0.000478877	POLR3C
424	3.85406e-06	8.13964e-05	0.0897133	0.0897133	0.00784611	0.0461347	0.0335548	0.0238129	0.0543588	SUN2
427	0.000613547	0.0074826	0.00168968	0.00844027	0.00176511	0.0105678	0.00168968	0.010287	0.0066385	MRPL37
429	1.13793e-05	0.000219586	0.0231324	0.0206633	0.0231324	0.00255022	0.0139624	0.0246837	0.0125365	FMNL2
431	2.35031e-06	5.16207e-05	0.0355995	0.0331836	0.0355995	0.0386421	0.033428	0.038233	0.0200244	ABHD14A
431	0.000643928	0.00780769	0.0408263	0.00369398	0.00182262	0.0187131	0.0408263	0.0217778	0.00409865	FAM120A
432	2.2082e-06	4.87869e-05	0.0236458	0.00975729	0.00143446	0.0236458	0.0123378	0.0150751	0.00869743	RAB28
434	9.19056e-06	0.000179833	0.0150161	0.0262935	0.0262654	0.0150161	0.0257988	0.00750054	0.0147341	ASNSD1
436	6.15285e-11	2.35296e-09	0.0393025	0.0270351	0.0393025	0.00884777	0.00682352	0.00925694	0.0136671	SRPX2
436	0.000108253	0.00163836	0.034772	0.00366756	0.0142973	0.0228844	0.0203161	0.034772	0.00431336	TMEM109
436	2.48219e-06	5.42684e-05	0.035374	0.0237538	0.0162518	0.035374	0.00255724	0.018987	0.00676235	LAMTOR1
438	3.01867e-09	9.87708e-08	0.0333194	0.029505	0.0333194	0.00797089	0.0183195	0.0224457	0.011874	DNM1
441	2.37706e-08	6.93233e-07	0.0326789	0.029853	0.0326789	0.0171563	0.00953587	0.0143495	0.0124309	PTGFR
441	0.00105055	0.0118751	0.00994085	0.0102035	0.00994085	0.00780587	0.00696877	0.00737371	0.00846764	MAP1LC3C
447	2.94019e-06	6.3525e-05	0.0118885	0.0108029	0.0155455	0.0118885	0.0109695	0.00142445	0.000846358	SF3B3
448	1.94466e-07	5.11932e-06	0.0256995	0.0199136	0.0256995	0.0123898	0.0193597	0.00947742	0.00204903	IRAK3
449	2.96461e-06	6.38817e-05	0.0879909	0.0362051	0.0347478	0.0879909	0.0459291	0.0554649	0.0213188	NUCB2
451	3.19905e-06	6.87754e-05	0.0312319	0.00498369	0.00317296	0.0312319	0.00614681	0.00899108	0.00785245	SP3
451	0.00073547	0.0087593	0.0188004	0.0133139	0.0054759	0.0178758	0.0188004	0.0107758	0.00928471	RFX2
453	2.9657e-06	6.38817e-05	0.0286206	0.0234297	0.0286206	0.00972554	0.0152317	0.0236515	0.0148044	SULT1A1
455	0.000536556	0.00665073	0.0115766	0.0133682	0.0231165	0.0150671	0.0115766	0.016868	0.0130731	TMEM243
455	9.97428e-13	4.37278e-11	0.048831	0.0367691	0.048831	0.0025301	0.00289701	0.0018694	0.01046	SLC2A10
456	3.94823e-06	8.31236e-05	0.0248896	0.00843835	0.0248896	0.00592108	0.011529	0.0110347	0.00925969	FKBP11
459	8.18399e-05	0.00128259	0.0279169	0.0129657	0.00308805	0.0279169	0.0226839	0.0065567	0.00131157	MPLKIP
460	3.72977e-06	7.90203e-05	0.0320733	0.0218087	0.0114992	0.0320733	0.0187347	0.0240505	0.0111498	VGLL3
466	1.05502e-09	3.62535e-08	0.131649	0.132489	0.131649	0.123237	0.0139295	0.0594726	0.00815017	NFIA
466	3.93716e-06	8.29426e-05	0.0788039	0.0397627	0.053175	0.0788039	0.0335568	0.0296212	0.00810244	TMED10
466	0.00106551	0.012024	0.012973	0.0111012	0.012973	0.0061873	0.00154028	0.00253136	0.00795337	ACSM3
467	0.00036929	0.00481355	0.0108088	0.00416427	0.00802718	0.0108088	0.009287	0.00903418	0.00362031	SLC17A5
468	0.000802415	0.00941616	0.0159217	0.0106717	0.0144345	0.00518453	0.0159217	0.0019624	0.00582762	C1GALT1C1
471	0.00123298	0.0135645	0.0154294	0.0175455	0.00966411	0.000445629	0.00892863	0.0154294	0.0125039	NUP98
471	3.96383e-05	0.000673109	0.0158105	0.0170994	0.0135437	0.0158105	0.0105257	0.00405442	0.00887452	VPS35L
475	4.44215e-06	9.24199e-05	0.0199196	0.00896842	0.00996166	0.0199196	0.00412506	0.00128372	0.00172194	CDC123
477	4.69864e-06	9.73336e-05	0.0327011	0.0183896	0.0168344	0.0327011	0.0141448	0.0170644	0.0156563	GALNT11
481	4.87654e-06	0.000100501	0.0396851	0.0312471	0.0357149	0.0396851	0.00748356	0.00677384	0.00827262	GULP1
482	0.00319702	0.03028	0.0130692	0.00736648	0.00809365	0.00280221	0.0130692	0.00791673	0.00765334	ADK
482	4.87851e-06	0.000100501	0.0204807	0.000572821	0.00918636	0.0204807	0.0132188	0.0144729	0.00967051	MANSC1
483	0.00245814	0.0243477	0.00354678	0.00399362	0.00475988	0.00354678	0.00114907	0.0053946	0.00940397	TSFM
485	0.000895564	0.0103357	0.0475812	0.0361995	0.0243172	0.0464084	0.0475812	0.0339216	0.0241215	AP3S1
485	0.0033463	0.0314717	0.00593322	0.00734148	0.0067012	0.0068564	0.00656947	0.00546829	0.00593322	CD70
489	5.40395e-06	0.000110108	0.0334026	0.037752	0.0309887	0.0334026	0.022042	0.0183163	0.012582	SLC29A1
489	0.00025036	0.00345112	0.0318658	0.0202485	0.0241678	0.00667605	0.0138344	0.0318658	0.013346	TPGS2
495	0.000483713	0.0060714	0.0155044	0.0135207	0.0101016	0.0309212	0.0155044	0.00576005	0.00912141	MRPL40
500	5.9784e-14	2.88494e-12	0.0862846	0.072391	0.0862846	0.0121793	0.0460101	0.0542887	0.0334039	LAMP2
500	0.00101205	0.0115332	0.0149713	0.00488887	0.00646324	0.0142491	0.0149713	0.00915402	0.000822283	HDHD5
502	6.64827e-05	0.00106328	0.0185173	0.0185173	0.014251	0.0140707	0.00709271	0.0115003	0.00960304	BCKDHB
502	0.000292515	0.00393536	0.0206983	0.00445936	0.00366883	0.0206983	0.0173397	0.0193645	0.0128706	TCEAL2
502	1.89519e-07	5.00084e-06	0.0508023	0.0493653	0.0508023	0.031232	0.0179411	0.00576384	0.0170423	NTN1
505	3.43422e-07	8.65993e-06	0.0486771	0.0322353	0.0486771	0.0353991	0.0129435	0.0017233	0.0212517	TMEM179B
506	7.05213e-06	0.000140699	0.0343862	0.0148988	0.0201528	0.0343862	0.000165485	0.0227938	0.00762172	CKS1B
510	0.000774532	0.00915624	0.0100579	0.000524635	0.00817945	0.00512015	0.0100579	0.00931219	0.0050758	CSTF1
511	3.25196e-06	6.97788e-05	0.0286229	0.0254181	0.0286229	0.00923765	0.000348766	0.0211476	0.0124743	LY96
513	8.75363e-07	2.06455e-05	0.0535485	0.0377933	0.0535485	0.0290181	0.0198884	0.0231731	0.0306419	MGAT1
513	2.82938e-16	1.5789e-14	0.0778291	0.0602072	0.0778291	0.0353313	0.0440777	0.045838	0.0240104	PRCP
514	0.00113199	0.0126339	0.0166618	0.0111209	0.00421322	0.0113375	0.0166618	0.0118246	0.00823053	PMPCB
516	6.97344e-10	2.44639e-08	0.0529369	0.0370725	0.0529369	0.0281942	0.0210205	0.0349454	0.00560383	RAB8B
518	0.000763037	0.00904266	0.0101936	0.00101329	0.00600673	0.0116202	0.0101936	0.000353007	0.00281892	CANT1
520	0.00116498	0.0129374	0.00860226	0.00678936	0.0133575	0.00852443	0.00860226	0.00338997	0.00261297	ODR4
521	1.32011e-08	3.97787e-07	0.122789	0.131671	0.122789	0.176743	0.0422128	0.119961	0.0571008	EID1
524	9.6132e-06	0.000187774	0.0568926	0.0211617	0.0363498	0.0568926	0.0229126	0.0406552	0.0174303	ERP29
530	1.02888e-05	0.000199922	0.0167262	0.00565851	0.00766986	0.0167262	0.00222728	0.0074507	0.00232602	RANGRF
531	1.03654e-05	0.000201294	0.07589	0.00795238	0.00729622	0.07589	0.0448467	0.0194627	0.0256556	ATP5MPL
533	1.05925e-05	0.000205348	0.0172261	0.0101483	0.0113356	0.0172261	0.00659026	0.0040539	0.00571754	TRAF7
534	3.26098e-13	1.49001e-11	0.0587712	0.0504959	0.0587712	0.0138043	0.00356433	0.023252	0.0075956	SMPDL3A
534	0.000479379	0.00602602	0.0283208	0.014921	0.00352099	0.0188686	0.021351	0.0283208	0.00862033	GNPNAT1
536	3.32006e-06	7.09587e-05	0.0200313	0.0200313	0.0208538	0.0104746	0.00165088	0.0196869	0.0116099	NT5E
537	0.00104485	0.0118349	0.00920038	0.00295728	0.00920038	0.00621288	0.00197691	0.0038144	0.00558654	CDON
537	1.10112e-05	0.000212849	0.0912656	0.0414823	0.0380654	0.0912656	0.0541389	0.050637	0.018899	NUCB1
539	0.00129084	0.0140787	0.00992499	0.00800145	0.00879207	0.00300848	0.00992499	0.00377924	0.00111022	EVC2
539	0.000504956	0.00630734	0.0208544	0.00535927	0.00138656	0.0274672	0.00575345	0.0208544	0.0153156	AIP
539	1.12756e-05	0.000217834	0.032372	0.00243354	0.00841935	0.032372	0.0342116	0.00882918	0.00722339	NAA38
540	1.19359e-07	3.21274e-06	0.0692905	0.0419841	0.0692905	0.0773521	0.0173054	0.0418184	0.0425515	LRPAP1
541	1.14197e-05	0.000220132	0.0199619	0.0115363	0.00737472	0.0199619	0.0122931	0.00893773	0.000549319	DPF2
541	0.0128993	0.0946169	0.00703756	0.00243646	0.00566273	0.00548796	0.00541655	0.00340985	0.00703756	PCNX3
546	3.05778e-05	0.000533877	0.0493332	0.0244797	0.0493332	0.0256106	0.0453198	0.0225091	0.0226164	CPNE3
547	5.05167e-07	1.23576e-05	0.0405995	0.0385859	0.0405995	0.0308747	0.00780866	0.0240716	0.0196974	DDOST
548	1.1957e-05	0.000229414	0.0286794	0.0154	0.00647037	0.0286794	0.00734211	0.00275707	0.010587	CCNDBP1
549	0.00127888	0.0139711	0.011947	0.00592618	0.00607421	0.0133179	0.011947	0.000358223	0.000484722	MIS18BP1
550	0.00060342	0.00737431	0.0239924	0.0149293	0.0122594	0.0127654	0.0141997	0.0239924	0.0171829	MAP1A
550	0.000277372	0.00377814	0.0155044	0.00808129	0.0130816	0.0155044	0.00896187	0.0166003	0.00231508	KDELR3
552	0.000207442	0.00292073	0.0222207	0.0144145	0.0121217	0.0222207	0.0056411	0.0197342	0.0128686	RASSF2
560	9.11578e-05	0.00141212	0.0196399	0.00878272	0.0110721	0.0196399	0.014318	0.00661521	0.00631931	PAK1IP1
560	1.73706e-16	9.90771e-15	0.0777598	0.0505096	0.0777598	0.0550308	0.00260769	0.0457771	0.00200665	CLEC11A
562	0.00913685	0.0713628	0.00861024	0.00996986	0.00515243	0.010854	0.00280691	0.00833989	0.00861024	RIPK2
562	9.47566e-12	3.88028e-10	0.0981239	0.0760855	0.0981239	0.0857115	0.0224617	0.055487	0.0501952	PDIA3
565	0.000681725	0.00821594	0.0185347	0.0115507	0.0111244	0.00909554	0.0108889	0.0185347	0.0100201	GGT1
567	0.000155087	0.00225555	0.0509073	0.0413535	0.0370967	0.0509073	0.0127536	0.0415888	0.0230898	RNF146
567	2.85615e-09	9.37428e-08	0.0602676	0.0436644	0.0602676	0.0468726	0.0410343	0.0286909	0.0138858	DPP7
570	7.82776e-06	0.000154975	0.0217348	0.0217348	0.0216372	0.0184484	0.0057164	0.0162676	0.0130116	COL4A4
571	1.64342e-05	0.000307402	0.025469	0.0239175	0.029366	0.025469	0.0193672	0.0192243	0.020903	NADK
574	1.68547e-05	0.000314215	0.0179043	0.0117613	0.00512317	0.0179043	0.0133771	0.00938478	0.0109398	IWS1
579	0.000838581	0.00977898	0.0230307	0.0185314	0.00455407	0.00446514	0.0127667	0.0230307	0.00714225	ACBD3
586	0.00177239	0.0185642	0.0112775	0.00861214	0.00577475	0.0107785	0.0112775	0.00920045	0.00237413	GGA3
587	1.08081e-05	0.000209165	0.0197648	0.0197648	0.0205744	0.00983918	0.00690846	0.00578287	0.00328711	PQLC2L
587	8.29746e-16	4.48839e-14	0.240049	0.0820541	0.240049	0.265883	0.00365265	0.0693855	0.0154328	RPL19
588	0.000466155	0.00587811	0.0325946	0.023762	0.0325946	0.00824154	0.0206793	0.0076611	0.000784494	ERGIC1
589	1.95606e-05	0.000358482	0.0625536	0.0122582	0.0208026	0.0625536	0.0365033	0.0176146	0.0119173	SNRPE
591	0.000740476	0.00880641	0.0182945	0.011277	0.0225787	0.0182945	0.0156209	0.00664989	0.0107347	WDR46
592	0.00091819	0.0105749	0.00970283	0.00731966	0.00970283	0.000513702	0.00486052	0.00355771	0.00603032	CARD6
594	0.00186107	0.019348	0.037883	0.0217044	0.00899366	0.00724086	0.037883	0.0257189	0.00245761	TFG
596	0.000647105	0.00784053	0.0106909	0.00859578	0.0106909	0.00105525	0.000674329	0.0006185	0.0050535	TLR5
598	3.75023e-05	0.000640729	0.0540824	0.0249669	0.0305225	0.0540824	0.0479021	0.033404	0.00146665	PGRMC1
599	0.00109282	0.0122578	0.0716429	0.0383521	0.0194767	0.0695371	0.0146543	0.0716429	0.00344692	CAST
600	6.51285e-06	0.000130639	0.0322854	0.0276931	0.0322854	0.0134567	0.0161073	0.0120972	0.00313142	CDC42EP2
600	2.26573e-05	0.000410081	0.0160636	0.0056074	0.000714422	0.0160636	0.00405448	0.00151055	0.00123206	ERG28
601	0.00192262	0.0199015	0.0122359	0.0066324	0.00511797	0.00571207	0.0122359	0.00863385	0.00608113	GPN2
601	2.27414e-05	0.000411381	0.0133649	0.00557327	0.0147579	0.0133649	0.0110541	0.0222729	0.00165347	HLA-DPA1
604	0.00195323	0.020119	0.0603625	0.000180294	0.0303517	0.0677543	0.0603625	0.0301677	0.0157961	PSME1
611	7.78568e-05	0.0012259	0.0256908	0.0173241	0.0256908	0.00917117	0.0120291	0.00219717	0.00328593	ERAP1
611	0.0115842	0.0863552	0.00396702	0.00617046	0.00403975	0.00774043	0.00657223	0.00568795	0.00396702	C11orf80
613	0.00527548	0.0451926	0.0160714	0.0192141	0.0176215	0.00848074	0.0160714	0.0091935	0.0144477	TMEM115
613	0.00202076	0.0206749	0.00851982	0.00512088	0.0131084	0.00779922	0.00851982	0.00716758	0.00761693	SWI5
613	0.00125991	0.0137862	0.118363	0.0266899	0.0109295	0.065564	0.0906025	0.118363	0.0366722	RGCC
614	0.000323161	0.0042788	0.0420174	0.0113902	0.0146397	0.0420174	0.019237	0.0305169	0.0146874	AAMP
615	8.94991e-06	0.000175533	0.0257955	0.0255043	0.0257955	0.0161074	0.0252582	0.0152017	0.00918729	PLBD1
616	0.000459784	0.00581476	0.016877	0.0144058	0.0230769	0.016877	0.0259504	0.0274049	0.0200192	CBR3
620	0.00106165	0.0119844	0.0196485	0.01939	0.0196485	0.00711264	0.0194446	0.0126773	0.00913943	WASHC3
622	0.000849	0.00988672	0.0154887	0.00191609	8.66857e-05	0.0154887	0.0115827	0.0123643	0.00586605	SLC9B2
623	0.000106351	0.00161393	0.0309023	0.00970898	0.0211935	0.0309023	0.0266419	0.0130687	0.00207359	APPL1
623	0.00381346	0.0349442	0.00934365	0.00769251	0.0070457	0.00934365	0.00779996	0.00837895	0.00554729	SULT1A2
626	2.85969e-05	0.000502401	0.0184721	0.020611	0.0284608	0.0184721	0.00236191	0.00609334	0.00103171	MAP3K5
628	0.00104579	0.0118349	0.02986	0.02986	0.0100794	0.0134776	0.0217999	0.0222747	0.00885184	MYOF
628	0.000779523	0.00920875	0.0213641	0.0102125	0.00579966	0.0213641	0.00630357	0.0207595	0.00911673	CPXM2
629	0.000815073	0.00954133	0.0299284	0.0185244	0.0299284	0.0205687	0.0293347	0.0148911	0.0204985	ELF1
633	3.05093e-05	0.000533205	0.0413929	0.0248128	0.00372224	0.0413929	0.0158033	0.0244666	0.00257787	PHB
635	2.58178e-05	0.000460271	0.0200314	0.0200314	0.0164956	0.0184158	0.019817	0.00781855	0.0111277	MORC4
636	1.26612e-06	2.90645e-05	0.0291906	0.0249972	0.0291906	0.0078571	0.010063	0.00554362	0.0115223	TNFSF14
641	0.00176959	0.0185406	0.0156292	0.00352997	0.0148715	0.00241434	0.010744	0.0156292	0.000102319	CD276
641	0.00116133	0.0129054	0.0132443	0.00975289	0.00497246	0.0132443	0.00588433	0.00942711	6.96028e-05	KIAA1328
641	9.66089e-13	4.24649e-11	0.141428	0.112848	0.141428	0.0691909	0.0162694	0.0828182	0.0423594	ZFAS1
643	3.1121e-05	0.000542482	0.0232613	0.0232613	0.0230752	0.00865485	0.00666116	0.000550473	0.00484248	GCHFR
646	0.00188661	0.0195892	0.0206525	0.00903204	0.00576374	0.0204213	0.0165478	0.0206525	0.00819117	ADAMTS16
648	0.00194202	0.0200528	0.0172183	0.0137565	0.0193583	0.0134723	0.00820016	0.0172183	0.0126703	TBCD
653	5.58962e-07	1.35844e-05	0.020619	0.0164625	0.020619	0.0146621	0.000125668	0.00890719	0.00803389	UST
657	0.00349743	0.032655	0.0161221	0.00357027	0.00193784	0.0161221	0.0076166	0.0089897	0.0119848	DMAC2
659	0.000218393	0.00306591	0.0335407	0.00901454	0.0139669	0.0335407	0.0188352	0.0137701	0.000535888	AKR1A1
661	4.72663e-05	0.000787882	0.0168109	0.00641767	0.0128505	0.0168109	0.00418503	0.00765756	0.00668951	IKBIP
661	1.01248e-13	4.7759e-12	0.0487158	0.029195	0.0487158	0.0238074	0.0123576	0.0213688	0.00929097	CMTM3
662	0.000542709	0.00670647	0.0154024	0.0182836	0.00311372	0.0154024	0.011013	0.0100389	0.00372975	GRWD1
663	3.90278e-05	0.000663077	0.0173359	0.00628136	0.00805368	0.0173359	0.00708866	0.00219369	0.00827031	PTPMT1
666	4.34262e-05	0.000730771	0.0192648	0.0192648	0.0136719	0.00712973	0.00415987	0.00373228	0.00946146	ECI2
672	0.0022028	0.022259	0.00772055	0.00683014	0.00603364	0.010387	0.00772055	0.000182768	0.00482942	NPAT
673	1.66637e-13	7.72982e-12	0.0917735	0.0335397	0.0917735	0.0232043	0.0415873	0.0300707	0.0286028	LIMA1
677	4.61552e-05	0.000771276	0.024279	0.023626	0.00184622	0.024279	0.0241719	0.0190153	0.0169495	UBE2K
678	5.12305e-05	0.000845555	0.0289478	0.0289478	0.0248226	0.022759	0.010948	0.0135125	0.00650176	SLC35F6
678	4.62826e-05	0.00077302	0.0210404	0.0173164	0.0202331	0.0210404	0.0171309	0.0105416	0.0178484	MRPS18C
681	4.79536e-05	0.000798147	0.0355856	0.0226266	0.0247454	0.0355856	0.00858463	0.0226058	0.00948029	TMEM167A
682	5.53491e-05	0.000906839	0.0148831	0.0148831	0.00751725	0.00999379	0.00248149	0.00553836	0.00229282	POLE
684	5.77074e-05	0.000939967	0.0186087	0.0186087	0.0108552	0.0113773	0.00177281	0.00423586	0.00227106	CLCC1
685	0.00299695	0.0286685	0.00980213	0.00122118	0.00249063	0.00351151	0.00980213	0.00717366	0.00234807	MAGI3
688	0.00166034	0.0175605	0.0103443	0.00424722	0.0067031	0.0104557	0.0103443	0.00545425	0.0030204	MNS1
690	0.00284759	0.0275065	0.01432	0.00928464	0.000196259	0.014089	0.00345015	0.01432	0.00254754	SNX21
692	0.00169703	0.0178922	0.0148357	0.00909437	0.0104327	0.00613201	0.0148357	0.0135672	0.00611113	ACKR4
694	0.00148014	0.0158851	0.13329	0.13329	0.00924425	0.191454	0.187703	0.142926	0.093006	NEAT1
696	1.98245e-09	6.59596e-08	0.0501545	0.0285695	0.0501545	0.021084	0.00252217	0.0237056	0.0121229	CP
696	8.9435e-07	2.10342e-05	0.0348619	0.0174837	0.0348619	0.0331812	0.00458895	0.0116642	3.31921e-05	FXYD5
698	0.00215911	0.0218702	0.0174837	0.00535751	0.000527537	0.0163388	0.0174837	0.00958358	0.00963571	ECD
702	1.0386e-05	0.000201578	0.0171524	0.0144313	0.0171524	0.00469663	0.00246637	0.00224629	0.00552409	AC080013.4
705	5.67197e-05	0.000926127	0.0202233	0.0103343	0.0088269	0.0202233	0.000442858	0.0110084	0.00443862	CRYL1
707	1.11749e-09	3.82431e-08	0.0736265	0.0601805	0.0736265	0.0218412	0.0202647	0.0119306	0.012042	MVP
707	0.00010247	0.00156463	0.0394094	0.0254738	0.00317844	0.0394094	0.0114798	0.0339999	0.0163809	ARL4D
708	5.83486e-05	0.000948567	0.0210762	0.00125584	0.00190714	0.0210762	0.00484322	0.00602636	0.00350792	ZYG11B
708	2.30313e-12	9.76516e-11	0.132706	0.107746	0.132706	0.0228103	0.0527007	0.0669748	0.0189297	TMEM258
709	5.95067e-05	0.000965056	0.166633	0.0305554	0.038008	0.166633	0.0777486	0.0991923	0.0349288	DDX21
712	0.00340721	0.0319015	0.0124641	0.00413664	0.00246816	0.0118312	0.0124641	0.0106143	0.0098391	RNF167
717	0.00011616	0.00174151	0.0140288	0.0133754	0.0140288	0.0119226	0.00929435	0.00964946	0.00313185	SHC3
717	0.00111996	0.0125162	0.0202731	0.0106901	0.00381581	0.0202731	0.0270198	0.029644	0.00179318	SPTAN1
718	7.52666e-05	0.00118678	0.015728	0.00220219	0.015728	0.00936287	0.0108311	0.00144286	0.00427642	WDR12
720	0.00352814	0.0329143	0.0177278	0.00941374	0.00454828	0.0035897	0.0177278	0.012388	0.00549988	PIGH
721	6.44559e-05	0.00103729	0.0333801	0.0145035	0.0130296	0.0333801	0.0140447	0.017978	0.00545059	ARL13B
721	0.00353145	0.0329321	0.0156134	0.0110102	0.0072184	0.000430883	0.0156134	0.0099413	0.00798706	YIPF2
724	0.00768402	0.062083	0.00718594	0.00210601	0.00962546	0.00718594	0.0034063	0.0151995	0.0106449	SUMF1
725	0.00355196	0.0330354	0.00891929	0.00640448	0.00245187	0.00305317	0.00891929	0.000440288	0.00677551	MRPL46
726	2.49268e-12	1.05024e-10	0.208538	0.11347	0.208538	0.324389	0.0162225	0.110089	0.0494618	RPS25
740	0.00212835	0.0216174	0.0390356	0.0196733	0.0270221	0.0390356	0.0319528	0.0409078	0.0122333	INSIG1
740	1.45688e-06	3.3126e-05	0.0241034	0.0105643	0.0241034	0.0225936	0.00831012	0.0190235	0.00349803	CSGALNACT1
745	2.32216e-07	6.04664e-06	0.0434389	0.0381208	0.0434389	0.0213807	0.0156972	0.0135938	0.0138236	SPSB1
745	0.00189526	0.0196608	0.0126902	0.00384165	0.00226575	0.0126902	0.0143462	0.00665712	0.00176959	NOC3L
746	0.00380332	0.0348703	0.0253321	0.00940056	0.00464479	0.0121883	0.0253321	0.0125137	0.00340312	HMGCL
746	0.000836114	0.00975359	0.0194476	0.01715	0.0194476	0.00568556	0.00330268	0.00124896	0.0125853	VWA5A
746	7.95807e-05	0.00125128	0.0238727	0.0165772	0.0103985	0.0238727	0.00360294	0.000909481	0.00997013	MPG
748	0.00100395	0.0114447	0.0197496	0.0197496	0.00760561	0.0108419	0.011554	0.0152556	0.00742971	UBAP1
751	0.00389631	0.0355151	0.0116878	0.00614947	0.007248	0.002109	0.0116878	0.00334719	0.0043301	YBEY
755	8.75278e-05	0.00136155	0.0158675	0.00726153	0.00423101	0.0158675	0.00198538	0.00476981	0.00883488	NCOA2
758	0.00340264	0.0318943	0.0120378	0.0096777	0.0050436	0.00560136	0.0120378	0.010171	0.00883727	CEP152
759	9.30415e-05	0.001436	0.0204343	0.00971681	0.00831577	0.0204343	0.00241032	0.0133404	0.00386761	TAPBPL
760	0.00947414	0.0734497	0.00829326	0.00734062	0.00829326	0.00311401	0.00176304	0.000845665	0.00554755	ACKR2
760	0.0001689	0.00243114	0.0538524	0.0538524	0.0395672	0.0118476	0.00160309	0.0042471	0.0146932	SMIM26
761	8.90139e-05	0.00138147	0.0148991	0.0161957	0.0133944	0.0148991	0.00208648	0.00241668	0.0090094	NDNF
762	0.000171229	0.00245519	0.0400055	0.0400055	0.0272618	0.0143653	0.00384239	0.0331456	0.00890377	ITGB1BP1
763	5.61571e-05	0.000919628	0.0140587	0.0123412	0.0140587	0.00986673	0.00441683	0.00448912	0.0047307	EFNA5
774	9.59628e-05	0.0014743	0.035275	0.0182668	0.0288253	0.035275	0.00822365	0.0198533	0.0115314	PTPRA
775	9.69242e-05	0.00148771	0.0222801	0.000453171	3.93493e-05	0.0222801	0.0151424	0.00923168	0.00814489	SAFB2
777	1.04691e-06	2.43829e-05	0.0231766	0.0179868	0.0231766	0.0144641	0.00767104	0.0108742	0.00640667	FGF14
778	9.76325e-05	0.00149584	0.0288615	0.013476	0.0153019	0.0288615	0.0169146	0.0150991	0.00546225	RNASET2
782	0.00149939	0.0160557	0.0154045	0.00124737	0.00358492	0.0154045	0.0175484	0.014142	0.00186978	STK17A
782	0.000122585	0.00182641	0.0119402	0.0119402	0.0121535	0.0101348	0.00423584	0.00979525	0.00274254	AC008105.3
783	0.00442919	0.0393083	0.0102824	0.00222804	0.00295097	0.00736709	0.0102824	0.0050446	0.0010674	CLIC3
784	0.00173546	0.0182514	0.0397618	0.035305	0.0397618	0.033574	0.000176157	0.0300981	0.0177969	TRIP10
784	0.000104665	0.00159411	0.0228469	0.00429164	0.0176328	0.0228469	0.015735	0.00389112	0.0145065	KEAP1
785	1.68151e-05	0.000313651	0.0247469	0.0213315	0.0247469	0.0306288	0.0219444	0.0225172	0.0129674	SLC37A3
789	0.00010614	0.00161292	0.0162828	0.0100205	0.00717424	0.0162828	0.00509212	0.012141	0.00608658	SGMS2
792	0.000131806	0.0019465	0.021431	0.0181013	0.021431	0.00707943	0.00897384	0.00118461	0.000594759	WDR19
794	0.0124987	0.0920865	0.0101474	0.00552378	0.00209227	0.0101474	0.00833719	0.00964752	0.00542512	CGREF1
797	0.00693159	0.0570903	0.0531066	0.0204208	0.0168114	0.0458638	0.0451752	0.0531066	0.0263849	FKBP8
799	0.0127402	0.0937018	0.00962151	0.00790044	0.00962151	0.00382552	0.00209109	0.00230235	0.00643449	NOVA2
802	0.00354032	0.0329454	0.0433849	0.0342968	0.0433849	0.0188916	0.000211627	0.0361529	0.0174217	KDELR1
803	0.000119366	0.00178502	0.0156536	0.00945529	0.0168827	0.0156536	0.0103567	0.0144532	0.00437021	HSD3B7
807	0.000339831	0.00448334	0.0179425	0.0179425	0.00282065	0.0138147	0.0090901	0.00217294	0.0119287	UBAP2L
809	0.000127205	0.00189021	0.0206755	0.00906438	0.00986077	0.0206755	0.0112396	0.0176677	0.00955108	MRPL11
809	0.000850434	0.00989998	0.0119942	0.000189344	0.00500259	0.0119942	0.00932759	0.00750472	0.00728962	FLOT2
811	0.00595178	0.0500906	0.0116592	0.00404108	0.00530268	0.00199637	0.0095637	0.0116592	0.00552682	LTC4S
813	0.000131232	0.00194059	0.00188719	0.000901377	0.00541329	0.00188719	0.00765057	0.00384673	0.00772169	CYP20A1
814	0.0108759	0.0822761	0.0126104	0.00688031	0.00638719	0.0116937	0.00843243	0.0126104	0.00541169	AADACL2
815	0.00478887	0.0418585	0.025474	0.00959002	0.00590101	0.0010956	0.025474	0.00736953	0.00377699	ST3GAL4
821	3.85486e-05	0.000656266	0.0490473	0.0482028	0.0490473	0.0371448	0.00263133	0.0238103	0.00594139	CTTN
823	0.00219865	0.0222237	0.0128205	0.0136066	0.00226773	0.0128205	0.0190252	0.0232134	0.00243627	NOP58
823	0.000141276	0.00207722	0.02307	0.0120374	0.019098	0.02307	0.0163455	0.00714028	0.00512675	DNPEP
823	1.61909e-05	0.000303358	0.0576777	0.0415956	0.0576777	0.023932	0.0258203	0.00640747	0.00676217	GLG1
824	1.91171e-05	0.000352086	0.0410405	0.0179209	0.0410405	0.0173696	0.0309039	0.0106594	0.0112323	IMPDH2
825	0.00487413	0.0424017	0.0179032	0.0248214	0.0129313	0.0115082	0.0179032	0.0192486	0.00976144	FNTA
826	6.9864e-10	2.44838e-08	0.0388482	0.0236539	0.0388482	0.0287123	0.0137057	0.0197238	0.0235506	PIM1
827	0.000877279	0.0101421	0.0150067	0.0150067	0.0134638	0.0110997	0.00566676	0.0100042	0.0104961	CCDC51
837	0.00508912	0.0438763	0.0182864	0.0129816	0.00611303	0.00645098	0.0182864	0.0147639	0.00572615	IFRD2
839	0.000237863	0.0033074	0.0118643	0.0117663	0.0118643	0.0116889	0.00236005	0.0104848	0.00112175	AL049839.2
841	0.000496588	0.00621605	0.0241952	0.0241952	0.00757613	0.0108158	0.00240969	0.00076419	0.0166174	MRPS16
842	0.00217307	0.0219916	0.021871	0.0108667	0.00371366	0.021871	0.0137037	0.0144197	0.00153841	SNX18
844	0.00943558	0.0732355	0.0118912	0.00365155	0.00267292	0.0127037	0.00794448	0.0118912	0.00530244	GRIK1
848	0.000523094	0.00651208	0.0325244	0.0325244	0.0278311	0.00617135	0.0137975	0.0152117	0.00725218	MAPK3
849	0.000143343	0.00210207	0.0517444	0.0549702	0.0517444	0.0218491	0.00299002	0.0127969	0.0346412	JTB
849	0.00521337	0.0447406	0.0248666	0.00398963	0.0214411	0.00450729	0.0248666	0.00678382	0.00590345	XRN2
851	0.00576004	0.04866	0.0226303	0.00081636	0.0274242	0.0132876	0.0146972	0.0226303	0.00439655	HDGF
853	0.0086445	0.0682805	0.0137146	0.0082345	0.00778142	0.00559398	0.0109999	0.0137146	0.012818	AC005261.1
863	8.62345e-07	2.04103e-05	0.0364386	0.0298744	0.0364386	0.0148061	0.0100048	0.0087078	0.00947305	SLC7A6
865	0.0105516	0.0802449	0.0139922	0.00957374	0.0046882	0.00298823	0.00384416	0.0139922	0.00451866	KBTBD3
866	0.00229406	0.0229872	0.0137019	0.0137019	0.0108021	0.000565262	0.00552614	0.0101055	0.000579529	DPY19L3
874	0.00578168	0.0487991	0.0221142	0.0186573	0.0152303	0.017547	0.0221142	0.00425899	0.00771458	PDCD6
878	0.00459061	0.0404731	0.0090633	0.00803284	0.00693286	0.00943975	0.0090633	0.00872639	0.00567994	PSMG3-AS1
879	0.00590538	0.049775	0.010288	0.00519923	0.00463437	0.00506718	0.010288	0.00022684	0.00249592	SPG11
881	0.00284343	0.0274742	0.0102514	0.00279475	0.00732013	0.0102514	0.00502772	0.00982174	0.00247842	LRRC17
886	0.000648615	0.007856	0.0213681	0.00295957	0.0154694	0.0213681	0.0122407	0.00761628	0.00208	NIFK
888	0.000237439	0.00330288	0.0161162	0.00419297	0.0136838	0.0161162	0.00896255	0.00956297	0.00898441	FASTKD2
890	0.000565653	0.00696179	0.0116156	0.00985018	0.000607895	0.0116156	0.001063	0.00958373	0.00672743	NGF
892	0.00510083	0.0439322	0.0137227	0.0159723	0.0161034	0.0141088	0.0137227	0.00541019	0.0100113	ASCC2
895	2.0001e-09	6.63573e-08	0.0953779	0.0615621	0.0953779	0.049392	0.0134235	0.0483345	0.000263401	CSTB
896	0.000545502	0.00673851	0.041512	0.02678	0.041512	0.046061	0.0333582	0.0545162	0.00863831	SSR3
899	0.00988965	0.0760732	0.0098398	0.00683896	0.00689171	0.0098398	0.00693699	0.00491158	0.00654647	PITPNM2
903	0.000257989	0.00354608	0.024954	0.00648916	0.00315435	0.024954	0.0105466	0.0116688	0.00951049	TMEM263
903	0.000972098	0.0111151	0.0188152	0.0188152	0.00692487	0.00875954	0.0104773	0.00656562	0.00135002	ALDH3A2
905	0.000976772	0.0111577	0.0365425	0.0365425	0.0293217	0.0189093	0.00871575	0.0214121	0.0184609	NDUFS4
909	0.0131614	0.0960975	0.0673661	0.0378885	0.0356749	0.0701356	0.012645	0.0673661	0.0398941	SELENOS
910	0.003366	0.0316038	0.00927124	0.00680951	0.00732444	0.00927124	0.0103253	0.00698236	0.00139227	SEMA6A
915	0.000129494	0.00191945	0.0546169	0.0447645	0.0546169	0.0628839	0.0299861	0.0450637	0.0242095	EFEMP2
919	0.00781941	0.0628891	0.00747418	0.00742486	0.00239225	0.00747418	0.00775501	0.00477365	0.00321462	CDADC1
923	4.72553e-09	1.51805e-07	0.0410372	0.0105472	0.0410372	0.00605548	0.00693831	0.000480961	0.00685578	ZMIZ1
931	0.00740291	0.0602326	0.0209948	0.0321512	0.00277938	0.0126094	0.0209948	0.0113668	0.00497937	EIF4EBP2
932	5.39222e-06	0.000109936	0.0664491	0.0575141	0.0664491	0.0407541	0.0403069	0.030036	0.0205532	OS9
935	0.00163531	0.0173325	0.0224382	0.0029122	0.0224382	0.00717354	0.00408556	0.00980741	0.014071	RARA
936	0.00372837	0.0343051	0.0155977	0.00516175	0.0165274	0.0155977	0.0225161	0.00231997	0.00639663	DNMT1
939	0.000306716	0.00409011	0.0175751	0.015413	0.0120786	0.0175751	0.0149158	0.00425946	0.0105474	APH1B
940	0.000309319	0.00411828	0.0137909	0.00260663	0.0135699	0.0137909	0.0046779	0.00797702	0.00316933	MED30
941	0.00136557	0.0147881	0.0218447	0.0117422	0.00999086	0.0218447	0.0184619	0.00492084	0.00558853	KIAA1143
943	0.00031796	0.00422494	0.0302408	0.00538734	0.0121933	0.0302408	0.0206206	0.0139791	0.0117081	RPL7L1
955	0.000348567	0.00457723	0.0223172	0.0126064	0.0122423	0.0223172	0.00848829	0.0201143	0.00430117	PTRHD1
956	8.86279e-09	2.72698e-07	0.0471961	0.0298115	0.0471961	0.0223587	0.0122764	0.0105176	0.00750039	RNF217
957	0.000352748	0.00461953	0.0164361	0.0100819	0.00703627	0.0164361	0.00563127	0.00890731	0.00765247	C2orf76
966	0.00858647	0.0679342	0.0146582	0.00937841	0.00565839	0.0146582	0.00448488	0.0160369	0.00476113	CDKN2A
967	0.00635517	0.0530103	0.0103144	0.00504462	0.00621402	0.0103144	0.0095242	0.00985948	0.00418855	WNT10B
968	0.000396957	0.00513822	0.0162463	0.00707903	0.00188687	0.0162463	0.00692325	0.0057946	0.00409043	AHCTF1
969	0.00855085	0.0677022	0.00892951	0.00725223	0.0104979	0.00644935	0.00892951	0.00299537	0.00586455	NCLN
971	0.004313	0.0385732	0.00973569	0.00272511	0.00639919	0.00973569	0.00906106	0.001958	0.004099	SEC24A
975	0.00186404	0.0193728	0.0391404	0.0391404	0.0191332	0.0186447	0.0146455	0.00365163	0.0161007	TM2D1
975	0.0111555	0.0839803	0.00709379	0.00824679	0.000913222	0.00502827	0.00709379	0.00453108	0.0080458	PRKAB1
982	0.00440061	0.0391167	0.0100558	0.00556067	0.0100558	0.00371879	0.00253444	0.00114362	0.0053561	GRHL1
984	0.00890361	0.0699647	0.0210423	0.0111871	0.00855705	0.0175811	0.0210423	0.00995605	0.00409119	MRPS25
988	0.000433502	0.00553606	0.0113459	0.0141377	0.0137098	0.0113459	0.0143435	0.0161211	0.00763471	PMM1
993	0.000441938	0.00561855	0.0114267	0.000660858	0.0173552	0.0114267	0.00808604	0.00192062	0.00124753	TUBE1
1000	0.00923333	0.0719488	0.0150222	0.00206016	0.00307398	0.00139861	0.0150222	0.00329451	0.00587288	EPRS
1002	0.00233843	0.023355	0.0112064	0.0112064	0.00930581	0.00277022	0.00444866	0.00490596	0.00596151	ALDH3B1
1003	0.000679253	0.00819158	0.0129889	0.000805186	0.00676995	0.0129889	0.00780357	0.00638223	0.00382561	POMGNT2
1011	0.00197006	0.020255	0.0281779	0.0281779	0.0268967	0.0163377	0.00937751	0.00936148	0.00395312	FKBP9
1022	0.000524426	0.00652623	0.0148069	0.000551312	0.0095592	0.0148069	0.00428202	0.00666048	0.00349258	RIOK1
1029	0.000554116	0.00683485	0.00912906	0.0183313	0.0165192	0.00912906	0.0140267	0.0135147	0.0104946	MTX1
1029	1.88672e-05	0.000347866	0.0277336	0.0219966	0.0277336	0.0130816	0.00913869	0.0101546	0.0108987	GLT8D1
1030	0.00505171	0.0436211	0.00349491	0.00639273	0.0131677	0.00349491	0.00461427	0.00826593	0.0022377	SRPRA
1032	0.00506561	0.0436961	0.00527742	0.00567148	0.00157693	0.00527742	0.00895645	0.0101453	0.000761313	AGA
1033	0.0101394	0.0776487	0.0084227	0.00307666	0.00337913	0.00582018	0.0084227	0.00170733	2.5646e-05	PIR
1034	0.000572133	0.00703638	0.36162	0.0300078	0.118134	0.36162	0.132905	0.0625452	0.0514915	RPS14
1043	0.00961698	0.0742995	0.0168941	0.00611723	0.00283264	0.0168941	0.0028616	0.0186519	0.00513499	ARMC10
1052	0.00301086	0.0287435	0.00974599	0.00633367	0.00885358	0.00974599	0.00159327	0.00817053	0.00656283	SPR
1052	0.000631288	0.00768498	0.016153	0.00611498	0.00497642	0.016153	0.00510859	0.0187152	0.00149514	COPB2
1054	0.0107207	0.081346	0.0107461	0.00679107	0.00315997	0.00316325	0.0107461	0.00760989	9.67319e-06	UHRF1BP1L
1055	5.8172e-05	0.000946156	0.0380563	0.0260975	0.0380563	0.0135037	0.00684669	0.0219911	0.0127231	SESTD1
1058	0.0035519	0.0330354	0.0173561	0.0173561	0.0113647	0.0043883	0.00518917	0.00149899	0.00515169	KLF15
1058	0.0108428	0.0821054	0.00867552	0.00478995	0.00899895	0.00867552	0.00539758	0.00412417	0.0071372	TAF4B
1059	0.00951995	0.0737197	0.0112631	0.00772995	0.0112631	0.00815351	0.00481255	0.0139845	0.00586454	BDKRB1
1071	0.011168	0.0840559	0.0232988	0.00943807	0.00723634	0.00300884	0.0232988	6.95036e-05	0.00659135	ARMCX1
1075	0.00563448	0.0477316	0.0125238	0.00466413	0.00497522	0.0125238	0.000240537	4.4344e-05	0.00505035	DUSP23
1077	0.00249107	0.0246302	0.0111658	0.0123914	0.0102592	0.0111658	0.000398221	0.00519524	0.00854067	DTX3L
1077	0.00397006	0.0360638	0.0110116	0.0110116	0.0106573	0.00369175	0.00512569	0.00166959	0.00386421	NOL6
1080	0.00072117	0.00860733	0.0159173	0.0094681	0.00339343	0.0159173	0.00225274	0.0101754	0.00560592	CHST7
1091	0.0119034	0.0883807	0.0288613	0.00706755	0.0106747	0.010439	0.0288613	0.00966196	0.0112872	CRLF1
1100	0.0111716	0.0840591	0.00644022	0.000976631	0.0050183	0.00581349	0.00644022	0.00658868	0.000198207	FERMT1
1108	4.34063e-07	1.08155e-05	0.0638324	0.0363143	0.0638324	0.0508803	0.0128686	0.0208578	0.0110599	SCP2
1110	4.38255e-07	1.09037e-05	0.0223269	0.0119085	0.0223269	0.00656565	0.00581354	0.00288133	0.00251789	PARVB
1112	4.06095e-06	8.53359e-05	0.0279139	0.0166312	0.0279139	0.0123187	0.0114847	0.0035444	0.00299176	TMEM91
1116	0.00509479	0.0439026	0.0494096	0.0494096	0.00380294	0.0420974	0.0344632	0.0226745	0.0290247	BLOC1S1
1117	0.00445281	0.0394971	0.0240917	0.0240917	0.0193481	0.0286165	0.0270123	0.0236496	0.00290093	TMEM126B
1119	0.000873115	0.0101079	0.0135534	0.0136799	0.00232038	0.0135534	0.00505384	0.0116206	0.00672425	CDR2
1121	0.000440956	0.00560949	0.0130938	0.00742627	0.0130938	0.011892	0.00518483	0.00268852	0.00132621	ADA
1122	0.00796063	0.0638106	0.00887858	0.00567478	0.00204485	0.00639006	0.00887858	0.00170345	0.000780004	COMMD2
1126	0.0131757	0.096146	0.0194212	0.00661399	0.00641778	0.0131021	0.0194212	0.011739	0.00142605	STK3
1130	0.00378494	0.0347113	0.00967199	0.00967199	0.010643	0.00376086	0.00147645	0.00315348	0.00384472	PLXNC1
1134	0.00516757	0.0444271	0.0366853	0.0366853	0.0434018	0.0176757	0.021928	0.00195679	0.0140154	RAB7A
1136	0.000875862	0.0101292	0.0114568	0.00970184	0.0114568	0.0110876	0.0102446	0.00809192	0.00515671	NLGN1
1139	0.0135696	0.0985036	0.0115929	0.00769993	0.0057553	0.00077242	0.0115929	0.00894986	0.00293194	KIFAP3
1140	0.00578232	0.0487991	0.042666	0.042666	0.0297669	0.0345517	0.0159279	0.0251097	0.0253951	SEC61B
1140	0.0136134	0.0987383	0.0195704	0.00717247	0.001958	0.0214506	0.0195704	0.0145134	0.0100648	ARF3
1146	8.30978e-07	1.96957e-05	0.0349853	0.0159929	0.0349853	0.00603558	0.00252949	0.0187513	0.0166178	HEBP1
1148	0.000304298	0.00407138	0.0196297	0.0152336	0.0196297	0.00469569	0.00748531	0.0063183	0.00408425	HOMER3
1165	0.00104462	0.0118349	0.0176047	0.0163059	0.00753032	0.0176047	0.00381166	0.0204515	0.00435961	CHMP2B
1168	0.00285345	0.0275473	0.0285468	0.00275329	0.0136607	0.0285468	0.00798884	0.0263283	0.00627117	CCS
1173	0.00107534	0.0120998	0.0216416	0.0156657	0.0145748	0.0216416	0.00614103	0.00631977	0.00934165	MAGEH1
1181	0.00110381	0.0123687	0.0163489	0.00335453	0.00266745	0.0163489	0.00437391	0.0101716	0.00107579	UCHL3
1182	0.000101193	0.00154757	0.012607	0.00756789	0.012607	0.00872258	0.00674759	0.00952391	0.0036653	CD14
1183	0.00353694	0.0329321	0.0210788	0.0211319	0.0210788	0.010812	0.0107381	0.00708606	0.00923207	CRLS1
1193	1.92396e-06	4.29886e-05	0.0414312	0.0258498	0.0414312	0.0156423	0.00231031	0.0245026	0.0055461	CLEC2B
1206	0.00790959	0.0635078	0.00879168	0.00398437	0.00171979	0.00879168	0.00521766	0.00753207	0.000354791	GABPA
1217	0.00278694	0.0270452	0.00943232	0.00760478	0.00585882	0.00943232	0.00940597	0.00539015	0.00306309	MTX3
1222	0.00125817	0.0137717	0.019551	0.00772652	0.0111663	0.019551	0.0148401	0.00673844	0.0014281	RHBDD2
1226	0.00128484	0.014027	0.0157708	0.00611346	0.00596258	0.0157708	0.0072964	0.00322461	0.000512698	UFD1
1227	0.00129269	0.0140944	0.0342008	0.0092335	0.0152947	0.0342008	0.0173323	0.00053829	0.00439622	DHX36
1228	8.31972e-05	0.00130204	0.0371297	0.0230972	0.0371297	0.00944005	0.0209171	0.0120043	0.00747694	GANAB
1245	0.00145694	0.0156763	0.00497053	0.00855115	0.0180543	0.00497053	0.00205534	0.00519189	0.00351754	PARVA
1252	0.0014946	0.0160252	0.196448	0.0123791	0.000831153	0.196448	0.0274211	0.0306275	0.0293697	SRP14
1254	0.00393668	0.0357995	0.013829	0.0113843	0.013829	0.00537645	0.00735491	0.000427855	0.0040951	EFTUD2
1256	0.00254813	0.0250908	0.0101495	0.00188789	0.00583526	0.0101495	0.00633172	0.00832148	0.00497187	TNNC2
1275	0.00158682	0.0168681	0.0121581	0.00422689	0.00414942	0.0121581	0.00812585	0.00317246	0.00412682	VRK3
1281	8.47318e-05	0.00132358	0.0137682	0.0102433	0.0137682	0.00629978	0.00147992	0.00620318	0.00338516	TRHDE
1283	0.000867885	0.0100717	0.0190928	0.0131122	0.0190928	0.0162736	0.0167375	0.0082415	0.00890214	IFIT1
1287	0.00294697	0.0282872	0.0304971	0.0221278	0.0219805	0.0304971	0.0081699	0.0212169	0.0163066	CCPG1
1302	0.0128111	0.094079	0.0193815	0.00165013	0.0172385	0.0136589	0.0193815	0.00545835	0.00146451	BSDC1
1309	0.00190593	0.0197592	0.0369683	0.00844494	0.0115517	0.0369683	0.0290533	0.0279627	0.00839865	TMEM14B
1309	0.0101183	0.0775295	0.0107089	0.0107089	0.00583207	0.00749135	0.0034455	0.00816332	0.00425364	AC073332.1
1320	9.51001e-05	0.00146239	0.083786	0.0615552	0.083786	0.0639942	0.0178735	0.0334886	0.00918106	TMBIM6
1330	0.0135909	0.0986179	0.010354	0.010354	0.00722598	0.0086303	0.00603199	0.000363142	0.00470356	LMF1
1335	0.0106342	0.0807999	0.00391752	0.00763645	0.00360266	0.00391752	0.00879104	0.00279745	0.00511971	VPS53
1339	1.397e-05	0.000264703	0.0508172	0.035369	0.0508172	0.0165984	0.0347039	0.0243307	0.0203166	MYDGF
1348	0.00110354	0.0123687	0.0304453	0.0131599	0.0314259	0.0304453	0.0252053	0.00112617	0.0155338	PSME2
1360	0.00226858	0.0227796	0.00981666	0.00899358	0.00912645	0.00981666	0.00646441	0.00164661	0.000594048	GPR107
1383	0.000741425	0.00881457	0.0852307	0.0660792	0.0852307	0.086553	0.00881868	0.0292891	0.0136825	ANXA5
1384	0.00252657	0.0249297	0.0116248	0.00388541	0.0141606	0.0116248	0.00732483	0.00189621	0.000471863	MBD4
1384	0.00777074	0.06259	0.0271469	0.019573	0.0244153	0.0271469	0.00597549	0.0135724	0.0135218	EGFR
1393	0.000228055	0.00318423	0.0278548	0.0144106	0.0278548	0.0111639	0.0095143	0.01461	0.00507285	CYP27A1
1393	4.83934e-05	0.000804274	0.0192703	0.0117173	0.0192703	0.00799109	0.00840962	0.0047163	0.00315784	CSTF2T
1407	0.00372724	0.0343051	0.00669526	0.00985699	0.00425671	0.00669526	0.00438018	0.0043499	0.00122888	RIDA
1425	0.0138106	0.0999311	0.01002	0.00261878	0.00614092	0.01002	0.0032691	0.00445511	0.0102056	PPIP5K2
1432	3.54371e-05	0.000610683	0.0419119	0.027173	0.0419119	0.0211157	0.0025179	0.01759	0.0116343	PSMG2
1440	0.00102898	0.0116983	0.0111857	0.00294687	0.0111857	0.0103882	0.00596651	0.00553998	0.0019213	TTC39C
1455	0.00300002	0.0286815	0.00824308	0.0012228	0.00698816	0.00824308	0.00236334	0.00775208	0.000241724	SCRN2
1456	4.44328e-05	0.000745093	0.0554734	0.038233	0.0554734	0.0210392	0.00735273	0.00774778	0.0122173	KRTCAP2
1479	0.0032712	0.0308867	0.00958144	0.0028027	0.00141884	0.00958144	0.00463661	0.005071	0.00343255	CRAT
1492	0.00425978	0.0382195	0.0195794	0.00830596	0.0151651	0.0195794	0.0251392	0.0013737	0.00797634	AC074117.1
1506	0.00353331	0.0329321	0.0122305	0.00318009	0.00790622	0.0122305	0.00999302	0.00218049	0.00238292	RNF212
1512	0.00389008	0.0354912	0.0100709	0.00462085	0.000759997	0.0100709	0.00337526	0.00368498	0.00246581	AUH
1516	0.00362864	0.0335657	0.0285131	0.012329	0.0272821	0.0285131	0.00470806	0.0163807	0.000131173	PSIP1
1520	0.00369376	0.0340868	0.0197363	0.00813119	0.021039	0.0197363	0.00517109	0.00385695	0.00476097	SNTB2
1521	0.0131003	0.0957209	0.00945512	0.0084931	0.00945512	0.00318037	0.00213005	0.00170205	0.00409554	LHX8
1522	0.00370719	0.0341758	0.00789626	0.00104228	0.00814547	0.00789626	0.00251403	0.000345137	0.000465578	DENND4C
1529	0.0119279	0.0885043	0.0210022	0.00522352	0.011221	0.0210022	0.0194312	0.0182096	0.0182127	COPE
1534	0.000171889	0.00246149	0.0160463	0.00994232	0.0160463	0.00782165	0.00559752	0.00440475	0.00192728	WASF1
1546	0.00727639	0.0593327	0.0126367	0.0022199	0.0126367	0.00126169	0.00363579	0.00232865	0.00803818	IFT80
1546	0.000320378	0.00424866	0.0247619	0.0135617	0.0247619	0.00485686	0.00174158	0.00271976	0.00633555	EXT2
1546	0.000108894	0.00164731	0.0571474	0.0320051	0.0571474	0.0141895	0.0153482	0.0173076	0.0100631	KRT10
1555	0.00406019	0.0366938	0.0108041	0.000591872	0.00202729	0.0108041	0.00340474	0.00216964	0.00516413	LRRC57
1578	0.00122324	0.0134797	0.0202267	0.0161859	0.0202267	0.0111515	0.00311902	0.00403284	0.00928003	ADAMTS15
1580	0.00532717	0.0455656	0.0073684	0.000648605	0.0106866	0.0073684	0.00322526	0.00151988	0.00361085	CDK5RAP3
1592	0.00247397	0.0244756	0.0209573	0.0195479	0.0209573	0.00669732	0.00408	0.00798536	0.00407782	LPCAT3
1593	0.00451737	0.0399851	0.0115406	0.0102039	0.00735547	0.0115406	0.00994909	0.00511868	0.00262187	UNKL
1597	0.00454035	0.0401355	0.0145119	0.0145587	0.00889683	0.0145119	0.00899278	0.00568534	0.00517593	SNX33
1598	0.00454618	0.0401659	0.00916742	0.00847155	0.00695732	0.00916742	0.00410821	0.00295399	0.00389132	TBL2
1607	0.00461987	0.0406776	0.0716281	0.0441155	0.0149016	0.0716281	0.0288659	0.0345693	0.0200589	RABAC1
1623	0.00483385	0.0421523	0.162327	0.0119199	0.00218152	0.162327	0.041129	0.0526481	0.0400091	COX4I1
1631	0.000283313	0.00383909	0.0276573	0.0179211	0.0276573	0.0162895	0.00179193	0.00576689	0.00140936	TMEM9
1631	0.00385253	0.0352445	0.0206459	0.0140129	0.0206459	0.0154638	0.00312575	0.0134453	0.00670911	APOBEC3C
1635	0.00386336	0.0353243	0.0323649	0.00470011	0.0330396	0.0323649	0.000707128	0.00566353	0.00707417	UBXN4
1660	0.00537807	0.0459073	0.0116865	0.000389518	0.00461325	0.0116865	0.00708364	0.00790862	0.00415136	AFAP1
1661	0.000258943	0.00355628	0.0188512	0.011979	0.0188512	0.0114451	0.00706613	0.00366587	0.00591451	TP53RK
1664	0.0114014	0.0852475	0.0176773	0.0146398	0.0176773	0.00513179	0.0115434	0.00931749	0.00556274	WIPI1
1695	0.00587538	0.049547	0.00691476	0.00636526	0.00398796	0.00691476	0.00722264	0.014063	0.00361628	XPA
1710	0.00606032	0.0508509	0.0124691	0.00416364	0.0082171	0.0124691	0.0091284	0.00460751	0.00226439	SAYSD1
1727	0.0109524	0.08274	0.0187774	0.0156871	0.0187774	0.0124432	0.0125891	0.0140179	0.0024479	TRMT10C
1729	0.000403951	0.00521869	0.0153213	0.0106313	0.0153213	0.00744377	0.00519789	0.00216511	0.0050638	TCAF2
1765	0.00966077	0.0746206	0.0145362	0.00619043	0.00531026	0.0145362	0.00212252	0.0105026	0.000906311	AP001528.2
1792	0.00837709	0.066576	0.00925852	0.00923451	0.00289443	0.00925852	0.00343729	0.007224	0.00251806	FKBP15
1838	0.0014229	0.0153395	0.0181821	0.0113956	0.0181821	0.00732832	0.00499538	0.00341737	0.00308147	CHPF2
1898	0.0093353	0.0725773	0.00795151	0.00177071	0.00456826	0.00795151	0.00521203	0.00324466	0.00505522	NUP88
1907	0.0012646	0.0138285	0.0112012	0.00704075	0.0112012	0.00015444	0.00197241	0.00412868	0.00365767	TLR3
1917	0.0130674	0.0955964	0.0146796	0.0181182	0.0199438	0.0146796	0.00710603	0.00158053	0.00540392	SPPL2A
1929	0.00997716	0.0765882	0.00736961	0.00339324	0.00288359	0.00736961	0.00107684	0.00217348	0.00128099	DUS3L
2002	0.0105731	0.080372	0.0118333	0.00132765	0.0108461	0.0118333	0.00873018	0.00428318	0.00476471	JPT1
2069	0.0137103	0.0993268	0.0122501	0.00559684	0.0130042	0.0122501	0.00339866	0.00191182	0.00578658	ALG2
2113	0.0110785	0.0835081	0.00994291	0.00758815	0.00994291	0.00512599	0.00696466	0.00648433	0.00372557	ZNF518B
2217	0.00531671	0.0455109	0.0196888	0.0127962	0.0196888	0.00779635	0.00781048	0.013178	0.0088572	BRIX1
2247	0.00612845	0.0513198	0.0359278	0.0228679	0.0359278	0.00104169	0.0264493	0.0181403	0.0148718	CFLAR
2250	0.00618673	0.0517433	0.0181127	0.00249783	0.0181127	0.014027	0.00906995	0.00760778	0.00989847	DAP3
2333	0.00842558	0.0668761	0.0064177	0.00304454	0.0064177	0.00418829	0.00217652	0.00217937	0.00169309	AC005162.3
2341	0.0086645	0.0684224	0.0122787	0.00739489	0.0122787	0.00678794	0.00441789	0.00350513	0.00260696	SEC31B

## Sheet: 3
Top	p.value	FDR	summary.logFC	logFC.1	logFC.2	logFC.4	logFC.5	logFC.6	logFC.7	GeneName
1	0	0	2.68227	0.853551	2.68227	2.35001	2.26649	2.03435	2.48187	TAGLN
1	0	0	2.33126	1.29225	2.33126	1.8804	1.92661	1.84499	2.19628	ADIRF
1	0	0	2.00573	0.587445	2.15583	2.26531	2.24779	1.84694	2.00573	ACTA2
1	0	0	2.18097	0.77104	2.18097	1.82611	1.82449	1.53816	1.98172	MYL9
2	4.32035e-146	4.39079e-143	0.612398	0.415814	0.706363	0.317649	0.317669	0.38129	0.612398	SORBS2
3	4.33568e-107	2.50707e-104	0.858926	0.67888	0.858926	0.560852	0.319971	0.764839	0.619405	SPARCL1
3	3.25045e-160	3.75909e-157	0.858967	0.225452	0.855826	0.969374	0.883786	0.77594	0.858967	TPM1
4	2.13297e-128	1.88251e-125	0.574487	0.377223	0.602887	0.572701	0.516758	0.492208	0.574487	CRIP1
4	0	0	1.42369	0.458556	1.6342	0.96795	0.848142	0.876327	1.42369	MYH11
5	6.66002e-250	1.39602e-246	1.47597	0.640336	1.61702	1.3026	1.25679	1.21803	1.47597	TPM2
6	7.14515e-82	2.78644e-79	0.396989	0.269604	0.38334	0.249083	0.227429	0.338998	0.396989	HES4
6	0	0	1.78542	0.452381	1.78542	1.30286	1.04457	1.11368	1.5442	ACTB
6	0	0	1.75609	0.721511	1.75609	1.39475	1.17671	1.25129	1.63236	DSTN
7	1.57271e-123	1.22664e-120	0.57822	0.2741	0.57822	0.293069	0.312054	0.295759	0.473537	BCAM
8	2.3221e-289	7.07986e-286	1.26831	0.252168	1.26831	0.393554	0.350241	0.325318	1.01533	FLNA
8	2.17116e-98	1.08681e-95	0.863198	0.61807	0.762054	0.494823	0.732457	0.801597	0.863198	GADD45B
9	1.37105e-67	3.96398e-65	0.599859	0.634246	0.398174	0.516833	0.517152	0.725288	0.599859	CYCS
9	7.86014e-199	1.2553e-195	1.28812	0.601597	1.45559	0.492964	0.394208	0.529088	1.28812	C11orf96
10	6.05951e-188	8.46766e-185	0.692184	0.323795	0.766003	0.331958	0.325616	0.347614	0.692184	MCAM
10	1.34336e-105	7.63621e-103	0.539938	0.372971	0.642828	0.471456	0.487905	0.462075	0.539938	RERGL
11	1.39486e-119	1.0632e-116	0.865052	0.528947	0.865052	0.884949	0.833555	0.827545	0.808705	IGFBP7
11	4.28984e-227	7.99293e-224	1.21498	0.446934	1.21498	0.994852	0.927309	0.869356	1.17441	MYL6
12	1.14614e-78	4.22411e-76	0.532272	0.309513	0.409266	0.294784	0.386195	0.301454	0.532272	MFGE8
13	4.79143e-90	2.08695e-87	0.403032	0.266681	0.453233	0.366199	0.346658	0.342131	0.403032	SNCG
15	2.53896e-152	2.66099e-149	0.635864	0.301324	0.730327	0.378511	0.397998	0.334314	0.635864	PPP1R14A
18	4.39995e-61	1.03193e-58	0.517227	0.319958	0.517227	0.488072	0.571326	0.486859	0.50869	CALM2
19	1.41699e-125	1.1315e-122	1.16173	0.618268	1.16262	0.0688779	0.274907	0.562001	1.16173	JUNB
20	4.69341e-95	2.15627e-92	0.769147	0.419125	0.69624	0.270029	0.333468	0.464745	0.769147	RHOB
20	8.68943e-99	4.41555e-96	0.380436	0.224174	0.437446	0.240303	0.268947	0.282441	0.380436	PLN
21	7.41303e-128	6.37482e-125	0.562471	0.125648	0.562471	0.1922	0.145797	0.144461	0.446478	TNS1
22	1.0546e-111	7.36856e-109	0.517939	0.115776	0.517939	0.212268	0.169841	0.170874	0.433381	LMOD1
22	6.7936e-191	1.03565e-187	1.20051	0.244492	1.20051	0.640638	0.675536	0.483843	0.915934	PTMA
22	9.29714e-67	2.59839e-64	0.39001	0.23177	0.389318	0.459966	0.496356	0.452305	0.39001	CSRP2
23	1.17927e-109	7.32414e-107	0.473373	0.327842	0.413771	0.207145	0.245829	0.368695	0.473373	PTP4A3
25	4.56717e-109	2.78498e-106	0.477159	0.0851189	0.477159	0.259799	0.228057	0.183607	0.39875	NOTCH3
25	1.04135e-170	1.34327e-167	1.21242	0.438551	1.21242	0.376429	0.57352	0.526961	0.813138	MT-CO1
26	3.92385e-59	8.71511e-57	0.344075	0.190698	0.344075	0.332418	0.371815	0.304761	0.274261	LBH
26	6.22594e-58	1.35588e-55	0.315434	0.311516	0.292599	0.231369	0.272241	0.322701	0.315434	PHLDA2
27	3.50286e-111	2.34958e-108	0.575254	0.0038675	0.575254	0.442601	0.429635	0.371473	0.488657	MYLK
28	4.77111e-76	1.68435e-73	0.471348	0.295018	0.471348	0.326449	0.252342	0.320244	0.456777	PPP1CB
28	3.121e-157	3.48907e-154	0.995728	0.189121	0.995728	0.574286	0.591668	0.394297	0.713755	CALD1
28	1.87854e-48	3.15012e-46	0.102617	0.086537	0.108348	0.0901113	0.0875538	0.102617	0.108005	KCNA5
29	7.72963e-40	9.97063e-38	0.715056	0.15914	0.239967	0.624779	0.715056	0.505611	0.272552	NDUFA4L2
30	7.072e-44	1.04947e-41	0.283913	0.133781	0.283913	0.234338	0.205225	0.210846	0.22538	MAP3K20
30	2.89067e-51	5.21222e-49	0.147695	0.109203	0.15275	0.0861785	0.0853456	0.0987679	0.147695	TMEM38B
31	4.0727e-38	5.0589e-36	0.401587	0.161096	0.228196	0.478975	0.574156	0.401587	0.244348	FRZB
32	1.02249e-70	3.26594e-68	0.316791	0.175589	0.361854	0.285163	0.273334	0.251843	0.316791	CRIP2
32	9.87966e-96	4.66682e-93	0.402528	0.127636	0.451915	0.303986	0.295573	0.274416	0.402528	CNN1
34	1.95353e-37	2.38245e-35	1.21225	0.209253	0.376688	1.39651	1.4019	1.21225	0.657242	RGS5
34	1.12256e-130	1.07567e-127	0.632684	0.0815361	0.632684	0.291785	0.214712	0.187861	0.513481	LPP
34	3.2163e-88	1.36542e-85	0.372112	0.210087	0.447858	0.269092	0.285847	0.230737	0.372112	NET1
36	3.71474e-59	8.30567e-57	0.17595	0.109329	0.213337	0.0861678	0.0783524	0.0832708	0.17595	RBPMS2
37	1.05922e-89	4.55437e-87	0.348948	0.107278	0.378792	0.333907	0.319893	0.247382	0.348948	TINAGL1
39	2.66498e-110	1.68638e-107	0.586847	0.147047	0.586847	0.344674	0.339175	0.31822	0.479183	CSRP1
43	4.9014e-96	2.34833e-93	0.826449	0.204868	0.826449	0.445407	0.512015	0.357983	0.715126	HSPB1
44	4.71407e-41	6.45308e-39	0.136087	0.0944936	0.138978	0.137416	0.124975	0.136087	0.133999	ARPC1A
45	2.34552e-77	8.45851e-75	0.5544	0.203994	0.5544	0.213542	0.166815	0.184788	0.469817	KLF2
46	3.80377e-49	6.47568e-47	0.244583	0.0885544	0.255897	0.214621	0.200695	0.184109	0.244583	PPP1R12A
46	1.04662e-75	3.65643e-73	0.264632	0.108512	0.332699	0.0706793	0.0485244	0.0564402	0.264632	WTIP
47	2.47677e-76	8.83681e-74	0.452674	0.136651	0.452674	0.418566	0.533021	0.304485	0.43341	CAV1
47	3.36343e-29	3.06529e-27	0.154387	0.0454561	0.154387	0.308088	0.321738	0.233637	0.158129	COX4I2
49	1.07115e-70	3.38907e-68	0.282037	0.146028	0.314516	0.0929134	0.0631619	0.1206	0.282037	C12orf75
51	2.5255e-28	2.21729e-26	0.215197	0.215197	0.159951	0.222215	0.182222	0.225942	0.206869	GUK1
53	3.2023e-67	9.1016e-65	0.20877	0.0820409	0.232855	0.0965773	0.0877854	0.105468	0.20877	C1QTNF1
56	7.45303e-48	1.24358e-45	0.246231	0.133021	0.229575	0.140231	0.14157	0.161569	0.246231	ZFHX3
57	2.57081e-36	3.01468e-34	0.0767857	0.0709846	0.113134	0.0679754	0.0734403	0.0767857	0.100747	CASQ2
57	1.11769e-65	3.07256e-63	0.194523	0.0855676	0.236328	0.0664801	0.0444212	0.0645539	0.194523	SPEG
58	3.70067e-33	3.90293e-31	0.256789	0.180724	0.213221	0.295686	0.287091	0.279758	0.256789	MGST3
59	1.3601e-64	3.59174e-62	0.414358	0.215616	0.414625	0.296674	0.280665	0.329318	0.414358	CDKN1A
59	2.45872e-34	2.69479e-32	0.23164	0.111576	0.23164	0.227497	0.217451	0.206078	0.20695	SH3BGRL
60	3.53165e-64	9.18173e-62	0.225215	0.104309	0.277104	0.076801	0.0783102	0.0803587	0.225215	CCDC3
61	1.46303e-51	2.65228e-49	0.14231	0.0709324	0.14145	0.0922851	0.0950486	0.107693	0.14231	TBC1D1
63	6.80861e-65	1.84151e-62	0.471322	0.175271	0.471322	0.194527	0.237554	0.218551	0.430559	ATF3
63	3.4605e-70	1.08466e-67	0.326468	0.0371296	0.326468	0.162191	0.144658	0.104466	0.236828	ACTN1
64	3.25895e-62	7.97801e-60	0.252967	0.106311	0.279528	0.178769	0.165758	0.161679	0.252967	RCAN2
65	1.90379e-44	2.87609e-42	0.205047	0.073338	0.205047	0.142336	0.140042	0.129813	0.175626	MSRB3
66	2.00249e-53	3.9976e-51	0.243934	0.0963762	0.243934	0.130605	0.106083	0.112326	0.201735	PDLIM5
66	7.36294e-74	2.46938e-71	0.450011	0.181029	0.450011	0.212731	0.188047	0.210096	0.392734	TSC22D1
66	9.93585e-24	7.59063e-22	0.197782	0.197782	0.107498	0.186114	0.184213	0.26111	0.179993	ZNF331
67	5.11896e-34	5.52025e-32	0.203685	0.190903	0.143007	0.144954	0.172376	0.246493	0.203685	SLC25A4
69	1.96756e-36	2.32353e-34	0.154346	0.0812642	0.146692	0.143586	0.157487	0.144784	0.154346	GJA4
69	7.42659e-58	1.60692e-55	0.297238	0.0694315	0.297238	0.247436	0.241364	0.201002	0.264906	ACTN4
70	9.21013e-48	1.52915e-45	0.200171	0.116958	0.169684	0.141991	0.129926	0.178091	0.200171	CCDC107
71	8.22482e-46	1.30115e-43	0.12436	0.0702421	0.147804	0.0427081	0.0430239	0.0464671	0.12436	KCNAB1
72	1.18304e-68	3.54258e-66	0.290214	0.0934593	0.290214	0.0954301	0.0874252	0.110979	0.204305	NTRK2
75	9.85452e-30	9.20615e-28	0.119202	0.0632833	0.0553681	0.0951588	0.126933	0.119202	0.0705725	SERPINI1
75	3.76197e-57	8.08776e-55	0.183193	0.0596714	0.220409	0.107453	0.105556	0.0911253	0.183193	ITGA7
77	1.19653e-21	8.10689e-20	0.145441	0.145441	0.080538	0.209424	0.170023	0.158509	0.161769	COX6C
79	2.00175e-81	7.71663e-79	0.349192	0.0762142	0.349192	0.159045	0.16039	0.137816	0.267065	PPP1R12B
79	1.53158e-67	4.39027e-65	0.32553	0.0601912	0.32553	0.229161	0.227609	0.16049	0.275027	MAP1B
80	1.39824e-63	3.55259e-61	0.273435	0.0853472	0.273435	0.0724278	0.0648937	0.0781974	0.211115	EFHD1
81	9.34494e-62	2.23865e-59	0.32466	0.028104	0.32466	0.0818996	0.146733	0.0987765	0.259474	CARMN
81	8.40123e-29	7.5337e-27	0.187453	0.0952975	0.186608	0.163434	0.136598	0.187453	0.197214	CKB
81	1.50886e-34	1.67563e-32	0.172417	0.0925773	0.172417	0.128712	0.137479	0.116027	0.153423	UBA2
83	2.90468e-54	5.8685e-52	0.181662	0.0495918	0.18562	0.0806344	0.0800481	0.117515	0.181662	SYNM
84	2.25829e-62	5.56902e-60	0.465399	0.199093	0.465399	0.307858	0.225647	0.218558	0.441213	NDUFA4
86	2.42114e-52	4.61365e-50	0.145796	0.0569539	0.171893	0.0559797	0.0478786	0.0521646	0.145796	CSPG4
87	2.17493e-26	1.79662e-24	0.119439	0.0467214	0.119439	0.152179	0.150097	0.101558	0.108568	ESAM
87	3.72512e-52	6.90873e-50	0.203032	0.0305498	0.236621	0.0954053	0.0819081	0.0923472	0.203032	SMTN
90	3.29965e-22	2.3007e-20	0.0299322	0.0413096	0.0438835	0.00858087	0.0106317	0.0299322	0.0457052	BRSK2
91	1.20148e-25	9.7567e-24	0.156292	0.083001	0.13676	0.183023	0.168894	0.156292	0.134475	HCFC1R1
91	9.28964e-63	2.32504e-60	0.478158	0.274339	0.478158	0.367203	0.163954	0.34782	0.459641	SELENOM
91	1.50842e-74	5.16219e-72	0.712343	0.16259	0.712343	0.31166	0.48102	0.34869	0.362828	MT-CO3
92	3.21526e-74	1.08923e-71	0.350166	0.0492192	0.350166	0.102524	0.0953984	0.103218	0.245189	PALLD
92	1.02513e-26	8.53124e-25	0.0798252	0.0490823	0.0878255	0.073754	0.0725268	0.0685466	0.0798252	NRGN
93	8.46553e-30	7.99766e-28	0.130059	0.0136904	0.119589	0.144539	0.139638	0.140691	0.130059	C2orf40
96	2.50413e-56	5.28199e-54	0.410798	0.12095	0.410798	0.0207637	0.0636517	0.0633906	0.336824	NR4A1
97	5.35217e-19	3.13266e-17	0.064866	0.064866	0.044817	0.0244379	0.0337849	0.0553302	0.0570206	NOL3
98	2.73231e-60	6.27645e-58	0.503054	0.294804	0.503054	0.28945	0.0652973	0.253992	0.490336	VIM
99	7.23955e-71	2.35728e-68	0.403192	0.0651128	0.403192	0.291848	0.26394	0.212084	0.23184	BGN
99	7.49092e-43	1.08289e-40	0.263859	0.143058	0.263859	0.32451	0.264472	0.278539	0.249256	CAVIN3
99	3.49619e-29	3.17765e-27	0.134779	0.0790004	0.134779	0.122512	0.140657	0.102549	0.109097	TBX2-AS1
100	9.64179e-71	3.10929e-68	0.633083	0.148637	0.633083	0.208787	0.299271	0.322213	0.413958	MT-ATP6
101	7.29821e-65	1.95814e-62	0.332978	0.118291	0.332978	0.175721	0.143417	0.107137	0.182907	COL18A1
104	8.75042e-32	8.81296e-30	0.313012	0.157023	0.259616	0.27644	0.245259	0.250007	0.313012	COX7A2
106	7.33091e-40	9.49282e-38	0.182043	0.0903663	0.182043	0.102713	0.105273	0.0906231	0.145885	GPRC5C
107	2.31142e-19	1.38677e-17	0.132836	0.0574784	0.0728536	0.161792	0.164103	0.132836	0.0837587	FILIP1
109	1.86605e-46	2.99444e-44	0.333891	0.0884305	0.333891	0.145698	0.0218807	0.0864428	0.278619	FHL1
111	1.75864e-47	2.90547e-45	0.267224	0.0989549	0.267224	0.0367998	0.0619681	0.061418	0.235166	NUDT4
115	1.84851e-44	2.80521e-42	0.143031	0.0689101	0.178974	0.0607543	0.0539924	0.0575991	0.143031	SORT1
115	1.32676e-54	2.69678e-52	0.360428	0.11746	0.360428	0.270693	0.200557	0.211233	0.245411	CAVIN1
116	7.46232e-65	1.98628e-62	0.634908	0.176094	0.634908	0.253661	0.439902	0.287778	0.428838	MT-CO2
121	1.96802e-41	2.75015e-39	0.175044	0.0767581	0.18449	0.160623	0.195938	0.151392	0.175044	CAV2
121	9.73791e-20	6.02565e-18	0.153101	0.118194	0.0485223	0.0510428	0.0944424	0.153101	0.097028	EIF4A3
122	2.27869e-41	3.17107e-39	0.10308	0.0575829	0.126009	0.0428049	0.0378362	0.0419126	0.10308	HSPB7
122	4.95066e-21	3.26199e-19	0.480871	0.213858	0.034579	0.348953	0.343977	0.480871	0.319409	MT1M
123	4.01981e-40	5.32871e-38	0.260009	0.126127	0.260009	0.109747	0.100367	0.117714	0.214008	MRPL33
124	7.74189e-41	1.0512e-38	0.246728	0.133516	0.230954	0.362441	0.390581	0.338712	0.246728	RGS16
124	1.32171e-23	9.96123e-22	0.117367	0.0312644	0.117367	0.109607	0.100808	0.0746165	0.0784846	GUCY1B1
125	5.78591e-33	6.04511e-31	0.308733	0.110624	0.308733	0.306918	0.305391	0.27611	0.286256	PFN1
126	2.39726e-52	4.59424e-50	0.322226	0.115432	0.322226	0.147064	0.156668	0.13569	0.269572	CD151
128	4.7221e-44	7.10178e-42	0.221463	0.0687345	0.221463	0.261672	0.271976	0.226222	0.205068	MEF2C
130	7.4047e-16	3.5477e-14	0.113173	0.113173	0.0897561	0.11608	0.100009	0.14782	0.102889	CCNH
131	5.6716e-44	8.45395e-42	0.200803	0.0721628	0.200803	0.0737119	0.045371	0.0631082	0.160908	SLC7A2
131	4.20852e-20	2.63331e-18	0.142875	0.073094	0.0835622	0.166955	0.175301	0.142875	0.0778716	MAP3K7CL
132	6.88883e-23	5.04449e-21	0.0529945	0.0410603	0.0542881	0.0207353	0.0287905	0.0371971	0.0529945	RBM24
132	5.27004e-30	5.03552e-28	0.137507	0.0547761	0.137507	0.075118	0.0685928	0.0707207	0.110241	DMPK
133	2.19661e-14	9.53039e-13	0.146621	0.0497108	0.0670844	0.146621	0.119811	0.0933793	0.10505	UQCRH
134	7.60539e-19	4.39775e-17	0.182519	0.135831	0.182519	0.232751	0.249227	0.210275	0.189811	COX7A1
135	1.68804e-37	2.07375e-35	0.129656	0.0784873	0.15823	0.0240075	0.00725286	0.0470635	0.129656	RAMP1
136	1.39877e-21	9.4201e-20	0.0927571	0.0769885	0.080319	0.0406159	0.0436907	0.0865769	0.0927571	HEYL
136	1.89217e-35	2.15849e-33	0.273126	0.128227	0.247806	0.04953	0.235236	0.206491	0.273126	CRYAB
137	2.45798e-52	4.65738e-50	0.263796	0.0922303	0.263796	0.123045	0.10625	0.102498	0.206691	WDR1
137	2.41257e-15	1.12068e-13	0.124747	0.124747	0.142204	0.182856	0.133585	0.158986	0.165116	ATP5MD
138	4.74918e-40	6.27079e-38	0.155683	0.0476006	0.155683	0.067122	0.0443168	0.0333041	0.12627	CACNA1H
139	2.31647e-15	1.07753e-13	0.077035	0.0663835	0.0868383	0.0275726	0.0206844	0.0463954	0.077035	DYNLT1
140	1.40567e-30	1.37044e-28	0.0781948	0.0461418	0.092685	0.0305152	0.0271122	0.0352734	0.0781948	ITIH3
140	1.56773e-33	1.66388e-31	0.135278	0.0443463	0.135278	0.0720823	0.0603981	0.0557218	0.112986	AOC3
140	1.19793e-36	1.42469e-34	0.113576	0.0338328	0.127145	0.0560556	0.0573309	0.0407688	0.113576	AKAP1
141	8.02179e-57	1.7136e-54	0.288441	0.06459	0.288441	0.127174	0.0978496	0.0805404	0.218713	MTHFD2
141	3.04251e-22	2.12582e-20	0.107075	0.0355944	0.107075	0.068732	0.0891708	0.099902	0.105185	PDGFA
141	1.23863e-13	5.14122e-12	0.148702	0.0366378	0.0840664	0.148702	0.169005	0.114273	0.072274	OAZ2
142	3.08973e-19	1.84056e-17	0.0403966	0.0185608	0.0376821	0.039656	0.0470981	0.0403966	0.0387452	GPR20
143	7.05306e-15	3.17938e-13	0.068503	0.068503	0.0907822	0.0935708	0.0631563	0.0740558	0.0853913	CALM3
145	2.73968e-21	1.83035e-19	0.114548	0.0382926	0.114548	0.0991403	0.120936	0.0743985	0.0843721	PTK2
150	3.55985e-35	4.01987e-33	0.213066	0.148252	0.180266	0.111058	0.105951	0.191408	0.213066	APOLD1
151	4.06779e-36	4.70433e-34	0.189411	0.0693351	0.189411	0.0816613	0.0660668	0.0618707	0.147629	ENAH
151	4.39911e-21	2.91001e-19	0.26105	0.144255	0.26105	0.192642	0.137898	0.09287	0.250372	ATP5F1E
153	1.29997e-29	1.20105e-27	0.0821807	0.0481262	0.100837	0.0194179	0.0185544	0.0270328	0.0821807	SUSD5
155	1.35488e-34	1.50963e-32	0.11977	0.0502553	0.148617	0.0397783	0.0297357	0.0378637	0.11977	FOXC1
156	3.36312e-35	3.81056e-33	0.183824	0.0266504	0.183824	0.117961	0.101785	0.073338	0.131738	NEXN
158	1.06064e-37	1.31261e-35	0.169721	0.0186118	0.169721	0.0130706	0.0212629	0.0308123	0.142199	SORBS1
158	9.25603e-53	1.81537e-50	0.490159	0.155685	0.490159	0.188719	0.325343	0.223071	0.395174	MT-CYB
160	2.95474e-34	3.2174e-32	0.16681	0.0638427	0.16681	0.0839686	0.0695078	0.0785352	0.14804	FAM129A
160	7.08723e-18	3.8712e-16	0.0298422	0.0168386	0.0573411	0.0187339	0.0134516	0.0298422	0.0470883	SBSPON
160	1.75787e-14	7.66652e-13	0.0608852	0.0378945	0.0608852	0.0239827	0.0119401	0.0220377	0.0455081	AMIGO2
161	8.36642e-24	6.43562e-22	0.0939361	0.0498027	0.0939361	0.0199745	0.0149018	0.0263507	0.0728274	CSDC2
163	2.50517e-17	1.3087e-15	0.24798	0.161311	0.10391	0.136646	0.123268	0.24798	0.168918	CREM
164	4.99688e-36	5.73923e-34	0.130661	0.0417794	0.130661	0.0277559	0.0351806	0.0282748	0.105768	FRY
166	2.96944e-23	2.22297e-21	0.178398	0.100893	0.178398	0.0892239	0.105007	0.106326	0.156335	COX17
166	1.04767e-27	8.9635e-26	0.077742	0.0418134	0.0864079	0.0536881	0.0589184	0.0546658	0.077742	NRIP2
168	2.08352e-14	9.05145e-13	0.0600387	0.0651505	0.0316624	0.0155315	0.0168388	0.0600387	0.055566	VDAC1
168	8.67796e-33	8.98276e-31	0.164199	0.0842411	0.166978	0.123409	0.128041	0.114133	0.164199	PLS3
169	1.60188e-17	8.46045e-16	0.0617477	0.0379441	0.0663546	0.0479239	0.0451927	0.0617477	0.0499513	NFASC
170	1.49361e-50	2.67875e-48	0.25501	0.0490332	0.25501	0.175834	0.156963	0.122836	0.200141	EPAS1
170	2.2445e-19	1.34903e-17	0.175746	0.0989814	0.125931	0.102214	0.0710739	0.11296	0.175746	RHOA
170	9.98423e-14	4.18564e-12	0.147808	0.0676286	0.0658972	0.136755	0.146257	0.147808	0.0852627	COX7B
171	6.23667e-32	6.30017e-30	0.118316	0.0261781	0.140944	0.0230035	0.038997	0.0326447	0.118316	LIMS2
171	3.94719e-25	3.15192e-23	0.109198	0.0416149	0.109198	0.0899807	0.0901029	0.0806833	0.0952613	CDH6
172	2.17989e-17	1.14599e-15	0.162781	0.0838926	0.119701	0.152618	0.150382	0.162781	0.146037	SBDS
172	1.15557e-34	1.29617e-32	0.148668	0.0554233	0.148668	0.0439073	0.0276199	0.0385753	0.118827	RASSF3
172	2.91248e-50	5.1682e-48	0.257441	0.058013	0.257441	0.0794687	0.0876297	0.0671285	0.175602	TBX2
175	3.24913e-31	3.23352e-29	0.0838314	0.0292003	0.101804	0.055303	0.051829	0.0466366	0.0838314	LDB3
177	6.097e-16	2.93373e-14	0.115667	0.0826381	0.094389	0.14139	0.15883	0.140491	0.115667	CYSTM1
178	5.42506e-17	2.76934e-15	0.1122	0.0762824	0.0415144	0.0617073	0.0905376	0.1122	0.0765887	SNHG15
178	9.26916e-12	3.34268e-10	0.101541	0.000868682	0.0493812	0.101541	0.0722023	0.0638344	0.0572147	NDUFB9
178	1.24759e-30	1.22344e-28	0.114624	0.0588927	0.126189	0.0774315	0.0820649	0.0775392	0.114624	MOB2
181	1.14324e-18	6.54298e-17	0.0808662	0.0479931	0.0853658	0.10949	0.113207	0.0860695	0.0808662	KLHL23
182	1.64978e-48	2.78041e-46	0.25186	0.0370821	0.25186	0.0816651	0.065724	0.0583305	0.185944	RBPMS
183	8.53241e-17	4.31614e-15	0.0410093	0.0416021	0.0188868	0.00967671	0.0125237	0.0410093	0.0333171	PGM2
183	1.4315e-11	5.08038e-10	0.0924549	0.0562001	0.0649454	0.0924549	0.0643925	0.0848676	0.0632585	COX14
185	1.99608e-37	2.42553e-35	0.188711	0.0659973	0.188711	0.0984985	0.0917198	0.0805508	0.159491	LRRFIP1
187	2.05004e-11	7.16938e-10	0.0988869	0.0385611	0.0390662	0.0988869	0.0678794	0.0665822	0.0371315	MRPL20
187	1.521e-12	5.81488e-11	0.0922828	0.0922828	0.0875533	0.0844409	0.112211	0.109568	0.113357	SELENOK
187	7.66403e-47	1.24775e-44	0.190213	0.0327524	0.190213	0.0442511	0.0863089	0.03145	0.132571	MRVI1
188	4.15408e-41	5.70982e-39	0.211082	0.0811631	0.211082	0.129975	0.119725	0.0953836	0.16287	JAG1
189	1.63335e-12	6.232e-11	0.12898	0.12898	0.117911	0.193486	0.162653	0.198505	0.165173	ATP1B3
189	4.49641e-19	2.65494e-17	0.0505056	0.0361104	0.0562269	0.0524082	0.0560426	0.05306	0.0505056	CAP2
190	2.4076e-11	8.39357e-10	0.0792115	0.0399161	0.0569312	0.0792115	0.0578705	0.0614332	0.0470331	NBEAL1
192	3.8144e-24	2.95444e-22	0.144344	0.052505	0.144344	0.0895578	0.0699809	0.0839227	0.123629	ROCK1
194	8.32075e-28	7.15542e-26	0.126869	0.0477271	0.134922	0.137449	0.137672	0.121129	0.126869	ISYNA1
196	8.9602e-46	1.40424e-43	0.256574	0.0287612	0.256574	0.113045	0.0454703	0.0507714	0.156055	PTMS
196	5.99744e-27	5.00353e-25	0.199297	0.0804194	0.199297	0.116202	0.0854058	0.120602	0.173579	AVPR1A
197	1.6226e-11	5.73432e-10	0.195874	0.0955119	0.0964643	0.255101	0.205768	0.195874	0.155793	COX5B
197	3.60077e-40	4.79216e-38	0.179129	0.0567412	0.179129	0.0430407	0.026971	0.0219634	0.13485	EHBP1L1
198	1.99367e-45	3.09555e-43	0.315442	0.0142532	0.315442	0.105169	0.120647	0.0618926	0.1833	ITGB1
198	3.40287e-19	2.01992e-17	0.0992729	0.0589913	0.0958663	0.0823089	0.121936	0.082826	0.0992729	WFDC1
199	9.48448e-29	8.48241e-27	0.0957003	0.0400567	0.109457	0.0174317	0.0203161	0.0355761	0.0957003	PLEKHO1
199	8.0521e-20	5.01023e-18	0.252381	0.125815	0.222538	0.129562	0.0954608	0.1716	0.252381	YBX3
202	9.52144e-16	4.52309e-14	0.0832816	0.0554922	0.0691709	0.0457357	0.0604114	0.0832816	0.0790402	PRMT9
202	1.52262e-28	1.34738e-26	0.0696475	0.0306254	0.0822869	0.0392913	0.0340154	0.0415361	0.0696475	HRH2
202	4.34474e-12	1.59424e-10	0.0566257	0.0566257	0.0153086	0.00700441	0.0201342	0.0477731	0.0529294	OAT
203	5.04709e-31	4.97851e-29	0.180453	0.0748188	0.180453	0.105289	0.110861	0.0983461	0.162418	CAMTA1
203	4.82036e-16	2.3362e-14	0.0364538	0.0258411	0.0396551	0.0375754	0.0384621	0.0333077	0.0364538	DUSP26
203	3.26591e-31	3.24059e-29	0.13981	0.0631684	0.13981	0.0395362	0.029897	0.0344321	0.10888	KIF1C
204	6.28033e-19	3.65043e-17	0.0721701	0.0357269	0.0814026	0.0770459	0.0828155	0.0688494	0.0721701	RASGRP2
204	6.04723e-28	5.25419e-26	0.109454	0.0376921	0.125767	0.0360612	0.0275194	0.0396722	0.109454	NTRK3
207	1.62245e-15	7.59967e-14	0.0370318	0.0229999	0.0414846	0.0470406	0.0291604	0.0370318	0.038607	C1QTNF2
207	4.75448e-44	7.11856e-42	0.189036	0.0632544	0.189036	0.0410133	0.0410942	0.0513869	0.137893	ITGA8
210	1.10412e-16	5.54339e-15	0.0473932	0.0235229	0.0484567	0.0566211	0.0528065	0.0448114	0.0473932	CABP1
212	2.18383e-12	8.22938e-11	0.0890745	0.0491821	0.0823752	0.0661798	0.0700085	0.0650597	0.0890745	COX20
213	2.80771e-13	1.13863e-11	0.103066	0.0857033	0.0812282	0.0638465	0.030958	0.103066	0.0802869	SIVA1
214	1.52834e-19	9.35356e-18	0.0914956	0.0425744	0.0914956	0.0709893	0.0647541	0.0477408	0.0776463	RASL12
218	3.5661e-12	1.31863e-10	0.114837	0.0164998	0.0127943	0.15907	0.140461	0.114837	0.045408	TPPP3
219	1.92265e-11	6.74494e-10	0.0891812	0.0891812	0.0538849	0.101085	0.105888	0.109059	0.113326	AXL
220	8.1361e-12	2.94357e-10	0.0590868	0.0604357	0.0331678	0.018265	0.0312833	0.0590868	0.0435234	BCAS2
220	8.63192e-15	3.84459e-13	0.0222402	0.0225125	0.0435108	0.00991833	0.0132909	0.0222402	0.0371482	PPP1R3C
220	4.23e-31	4.18483e-29	0.206551	0.0126202	0.206551	0.15065	0.124178	0.0713984	0.151305	NR2F2
220	1.72231e-26	1.42624e-24	0.0972333	0.0375387	0.0972333	0.0412196	0.0461513	0.0393861	0.0789552	DACT3
221	9.9105e-29	8.83985e-27	0.13833	0.0492567	0.13833	0.0249374	0.0202128	0.0307082	0.116957	INPP5A
222	4.47292e-26	3.68581e-24	0.0653528	0.0170716	0.0668508	0.047172	0.0364587	0.0347739	0.0653528	PGM5
223	9.01563e-15	4.00485e-13	0.0343153	0.028126	0.0552394	0.0307559	0.028389	0.0343153	0.0429494	ABHD2
224	2.45281e-15	1.13779e-13	0.0535516	0.0293058	0.0535516	0.0172724	0.00451155	0.0109777	0.0426098	SLC22A3
224	1.04342e-10	3.38763e-09	0.0991582	0.0558952	0.0645328	0.0991582	0.0689512	0.0789857	0.0640603	NDUFB8
225	9.59184e-41	1.29714e-38	0.162104	0.0511814	0.162104	0.0639613	0.05769	0.0621556	0.115239	EDNRA
227	1.30095e-17	6.94765e-16	0.161827	0.103549	0.161827	0.0647181	0.0732413	0.10972	0.170003	LMNA
228	1.37866e-14	6.04413e-13	0.106996	0.0437268	0.0114494	0.100169	0.107236	0.106996	0.101907	EBF1
228	6.08592e-37	7.26368e-35	0.150102	0.022341	0.150102	0.000184873	0.0143346	0.00573082	0.113245	LAMA5
230	1.86383e-15	8.70602e-14	0.054449	0.0328087	0.0604105	0.0438442	0.0498371	0.0501082	0.054449	HEY2
231	1.42547e-25	1.15199e-23	0.266843	0.119982	0.227673	0.179863	0.103195	0.270713	0.266843	ADAMTS1
233	2.36326e-25	1.9007e-23	0.059813	0.0203917	0.0700732	0.0145372	0.0197019	0.0230839	0.059813	FOXC2
234	6.485e-40	8.4628e-38	0.175239	0.0593261	0.175239	0.0284543	0.0220317	0.0343235	0.11408	SYNPO
234	2.6241e-29	2.41777e-27	0.135197	0.0560992	0.135197	0.0584372	0.042963	0.0542385	0.107117	ARHGEF7
235	7.34983e-23	5.35867e-21	0.131133	0.0494978	0.131133	0.173357	0.148591	0.116184	0.11695	EHD2
236	1.51759e-11	5.37456e-10	0.0400572	0.0288225	0.0440103	0.0166188	0.0222345	0.0267301	0.0400572	AC092164.1
237	3.91276e-10	1.21506e-08	0.0757807	0.00441182	0.017704	0.0757807	0.0732016	0.0410163	0.0439087	ARHGAP29
239	1.11576e-11	3.98938e-10	0.133477	0.0911386	0.129903	0.119427	0.0486234	0.104768	0.133477	ANAPC16
242	8.55159e-13	3.3427e-11	0.0371888	0.0337034	0.0284204	0.0181062	0.0249482	0.0416962	0.0371888	PIP5K1B
244	3.7967e-12	1.40081e-10	0.113147	0.00957149	0.0477081	0.0938353	0.113147	0.0726475	0.0424867	SEPT4
245	3.21084e-36	3.73907e-34	0.188058	0.0342245	0.188058	0.103165	0.0921626	0.0815906	0.150017	ILK
247	8.46528e-33	8.78974e-31	0.174532	0.0299071	0.174532	0.14527	0.110789	0.0981219	0.150299	PDLIM7
248	7.61695e-18	4.15378e-16	0.0721966	0.0240538	0.0721966	0.0186246	0.029688	0.0324395	0.0495428	FRMD4A
248	1.25449e-09	3.70688e-08	0.118072	0.0620167	0.0611489	0.118072	0.0890041	0.109386	0.0782067	POMP
249	1.44889e-27	1.23332e-25	0.269844	0.0020842	0.269844	0.327968	0.248137	0.202217	0.245352	GAPDH
249	1.31136e-20	8.45776e-19	0.11897	0.0136632	0.11897	0.0541857	0.107988	0.0783749	0.0764053	CHCHD10
250	2.90691e-37	3.51956e-35	0.237186	0.0373508	0.237186	0.185859	0.152045	0.126645	0.189683	SELENOW
250	5.01022e-24	3.87172e-22	0.140138	0.0748495	0.156762	0.0454724	0.0372295	0.0631099	0.140138	YWHAH
252	1.1226e-23	8.51803e-22	0.113263	0.0532404	0.114596	0.0200626	0.0401803	0.0671248	0.113263	TOB1
253	1.17636e-10	3.78989e-09	0.094241	0.0148102	0.094241	0.0453354	0.00583954	0.0313301	0.0567073	TMEM47
255	3.2981e-23	2.46351e-21	0.133249	0.052461	0.139436	0.0725504	0.0741638	0.0687822	0.133249	CAP1
255	1.20471e-12	4.6441e-11	0.131082	0.0782004	0.123598	0.132523	0.138489	0.131082	0.123312	COX8A
256	2.31544e-09	6.6714e-08	0.111374	0.00420117	0.0153436	0.111374	0.0765893	0.0391181	0.072357	CLIC1
257	4.26619e-25	3.39856e-23	0.116458	0.0358336	0.116458	0.0788564	0.0583252	0.0660124	0.0650628	GUCY1A1
260	3.7376e-30	3.58148e-28	0.256375	0.111737	0.256375	0.134913	0.0860943	0.151152	0.229126	YBX1
260	3.76195e-10	1.16931e-08	0.0788043	0.0788043	0.0656775	0.0845929	0.0394842	0.0762428	0.0732793	VAPA
262	7.83901e-15	3.51948e-13	0.176786	0.0982919	0.131604	0.198058	0.164712	0.22297	0.176786	ADAMTS4
264	1.57096e-15	7.36878e-14	0.0673718	0.0281499	0.0673718	0.0468951	0.059802	0.0386032	0.0607083	B3GNT2
264	1.4761e-13	6.10424e-12	0.140837	0.095085	0.140837	0.0780544	0.0901306	0.0886143	0.145975	UQCRQ
266	9.21665e-23	6.66181e-21	0.067143	0.0088637	0.0715761	0.0185114	0.0162565	0.0164134	0.067143	STK38L
266	1.4424e-17	7.66645e-16	0.0616784	0.0305401	0.059892	0.0484122	0.0479753	0.0461793	0.0616784	SGCA
268	5.53194e-28	4.81896e-26	0.172149	0.0424668	0.172149	0.130365	0.101252	0.101077	0.150017	CRIM1
268	2.68062e-09	7.67087e-08	0.145866	0.0659161	0.0399022	0.18965	0.14436	0.145866	0.0773217	NDUFA1
268	1.30849e-11	4.65862e-10	0.0354218	0.0332618	0.0298921	0.00100971	0.00652698	0.0272782	0.0354218	RAB20
269	1.13066e-12	4.37876e-11	0.0499015	0.0364279	0.0445368	0.0144677	0.0532248	0.0499015	0.0532984	CDK2AP2
272	1.81009e-12	6.86728e-11	0.180019	0.128824	0.180019	0.20028	0.14193	0.167815	0.170648	ATP5ME
274	3.33926e-23	2.48871e-21	0.0880343	0.0038366	0.0880343	0.0340367	0.0235583	0.0183247	0.070551	ADCY5
275	5.7378e-15	2.60046e-13	0.175071	0.0914731	0.159317	0.152007	0.128805	0.107873	0.175071	UQCR11
277	1.6011e-08	4.17555e-07	0.0842909	0.0198975	0.0254972	0.0842909	0.0425324	0.0529964	0.0279443	RAB2A
278	3.08577e-15	1.42549e-13	0.0706982	0.0222029	0.0706982	0.0481611	0.0485857	0.0549958	0.0647107	NT5DC2
278	6.2484e-25	4.9308e-23	0.230398	0.0916235	0.230398	0.041676	0.0489411	0.100627	0.208441	PNRC1
280	1.52035e-33	1.61871e-31	0.194202	0.0610201	0.194202	0.0848917	0.0688969	0.0574606	0.149819	UTRN
280	7.79475e-13	3.06113e-11	0.119842	0.0869113	0.101324	0.159517	0.1205	0.158845	0.119842	IL6
281	9.84664e-15	4.33951e-13	0.0934328	0.0523286	0.0934328	0.0598075	0.0346547	0.0381668	0.081504	PPP1R12C
282	2.02473e-33	2.14213e-31	0.402454	0.0461808	0.402454	0.0360389	0.136514	0.11329	0.246555	MT-ND1
284	9.82997e-28	8.43165e-26	0.212513	0.00290321	0.212513	0.233569	0.221522	0.140132	0.189275	CFL1
285	8.9923e-09	2.4146e-07	0.0798326	0.0650513	0.0533491	0.084224	0.0720817	0.0798326	0.0588198	DNAJB9
285	1.64353e-09	4.81404e-08	0.049088	0.049088	0.0354976	0.0212693	0.0347506	0.0552752	0.0470658	ESYT2
286	6.65336e-33	6.92983e-31	0.196482	0.0532224	0.196482	0.0949456	0.0690411	0.0885146	0.138916	TLN1
286	1.49582e-21	1.00535e-19	0.0982795	0.0225962	0.106002	0.00920388	0.0500841	0.0268906	0.0982795	RRAD
287	1.72397e-18	9.75019e-17	0.089822	0.0470647	0.089822	0.0771262	0.0850893	0.0833429	0.06342	PTGIR
288	1.79549e-09	5.24082e-08	0.0572835	0.0572835	0.0295817	0.0420887	0.0371227	0.0590888	0.0440599	PRKAR1A
290	1.31857e-14	5.78824e-13	0.0625451	0.00860076	0.0625451	0.0209229	0.0149935	0.0230754	0.0471351	CX3CL1
290	4.1218e-21	2.73195e-19	0.0876903	0.0344886	0.0876903	0.0469384	0.0375251	0.0367801	0.0733889	MYOCD
293	4.15571e-32	4.2107e-30	0.197717	0.0749651	0.197717	0.0232494	0.0515085	0.0419547	0.155016	CLIC4
293	3.94015e-21	2.61673e-19	0.158915	0.0626294	0.133666	0.027798	0.000755718	0.0724542	0.158915	MYC
293	7.43807e-29	6.70586e-27	0.400312	0.130768	0.400312	0.216611	0.246935	0.260645	0.243378	MT-ND4
295	1.81998e-14	7.92707e-13	0.0315137	0.0203632	0.0352267	0.0104085	0.0102577	0.0143971	0.0315137	LRRC10B
297	4.55139e-10	1.40556e-08	0.0451986	0.0320128	0.0451986	0.0475187	0.0377199	0.0432662	0.0393802	SMIM12
298	2.80197e-09	7.99765e-08	0.0157371	0.0157371	0.0256024	0.00930659	0.00895683	0.00918622	0.0209296	GJA5
298	1.08361e-16	5.45678e-15	0.0467086	0.0226096	0.0478579	0.0408511	0.0493151	0.0401286	0.0467086	HRC
299	6.85064e-28	5.93686e-26	0.176529	0.0665505	0.176529	0.0242695	0.0215243	0.0615004	0.142181	LMO4
299	6.58542e-21	4.31371e-19	0.0903033	0.0397985	0.0903033	0.0461063	0.0525312	0.0421744	0.0763136	MAPRE2
300	4.46532e-09	1.24487e-07	0.0514372	0.0226713	0.040018	0.0407344	0.0255443	0.0354063	0.0514372	PHLDB2
300	8.74642e-10	2.63793e-08	0.0393696	0.0413012	0.0324885	0.0212795	0.0307885	0.0393696	0.0477572	TXNL4A
301	2.22821e-11	7.78436e-10	0.0454222	0.0425545	0.0314064	0.0457491	0.0280695	0.0454222	0.0403892	SMIM4
303	7.0169e-20	4.38236e-18	0.0500202	0.00886984	0.0633487	0.0167969	0.0129571	0.0123996	0.0500202	TENT5B
303	2.78944e-11	9.64457e-10	0.181271	0.0550392	0.116206	0.22837	0.194219	0.181271	0.122872	SEPT7
304	3.39361e-09	9.55623e-08	0.105961	0.105961	0.0265589	0.0621602	0.0311227	0.110265	0.0878673	CH25H
306	1.02914e-30	1.01218e-28	0.240389	0.0337273	0.240389	0.0135947	0.0494339	0.064213	0.158229	BTG1
306	3.63094e-09	1.02074e-07	0.0616404	0.0616404	0.0871236	0.0388773	0.00464368	0.0220864	0.0794356	ELOB
307	7.78107e-20	4.85058e-18	0.0563576	0.00833245	0.0692004	0.020572	0.0149158	0.0200306	0.0563576	JPH2
310	2.50377e-12	9.38229e-11	0.0757931	0.00878373	0.0728258	0.065291	0.0512714	0.0448473	0.0757931	CFL2
311	5.23824e-22	3.6e-20	0.101677	0.0469657	0.101677	0.0331712	0.0269375	0.0481842	0.0866573	CSRNP1
312	4.92849e-11	1.66122e-09	0.0432859	0.0349664	0.028061	0.0338853	0.0406599	0.0432859	0.042075	FAM122A
313	3.58813e-23	2.66827e-21	0.106336	0.0509349	0.106336	0.0506338	0.0348384	0.0456074	0.0827809	PDE5A
313	1.5796e-19	9.61465e-18	0.0660952	0.036349	0.067822	0.0268554	0.0303743	0.0334868	0.0660952	FAM107B
314	2.4676e-10	7.79269e-09	0.0839598	0.0616165	0.0592443	0.101084	0.090673	0.0954121	0.0839598	CHURC1
315	2.36901e-13	9.61886e-12	0.0452207	0.022811	0.0452207	0.0254988	0.0203148	0.0197547	0.0313607	SUSD2
318	9.1788e-08	2.20673e-06	0.0778447	0.0440369	0.0501118	0.0778447	0.0275184	0.0648966	0.0546701	FIS1
319	5.9446e-19	3.47335e-17	0.052662	0.0250266	0.0591997	0.0473995	0.041792	0.032925	0.052662	MAP2
321	7.4686e-15	3.35767e-13	0.0898193	0.0166046	0.0873134	0.0442427	0.0391669	0.0311345	0.0898193	IQGAP1
321	7.42702e-09	2.01039e-07	0.0157669	0.0157669	0.0130037	0.0164683	0.0171187	0.0167645	0.0156753	AC005884.1
322	3.00512e-19	1.79334e-17	0.075449	0.0240479	0.0836167	0.0486572	0.0516226	0.0445889	0.075449	PACSIN2
324	1.83323e-12	6.93938e-11	0.0519859	0.0149363	0.0519859	0.0333849	0.043787	0.0359198	0.0381449	TESC
325	9.94694e-11	3.23256e-09	0.0163986	0.0156971	0.00990069	0.0141172	0.0101045	0.0163986	0.0143491	PIGA
325	1.57115e-18	8.90087e-17	0.0741045	0.0236069	0.0741045	0.0327336	0.0316952	0.0330699	0.0592262	CAMK2G
327	8.60192e-09	2.32093e-07	0.0529545	0.0529545	0.0617078	0.0835595	0.090182	0.0972334	0.0637388	ATP5F1B
334	2.21114e-22	1.56121e-20	0.127291	0.0665518	0.127291	0.0144121	0.0347293	0.0424676	0.0887892	NR4A2
337	6.20177e-23	4.5613e-21	0.122637	0.022454	0.122637	0.0600255	0.0553358	0.0502215	0.105673	MPRIP
338	1.5079e-18	8.55702e-17	0.0570028	0.0208272	0.070709	0.0214022	0.0133421	0.0105898	0.0570028	SNTA1
339	1.67525e-09	4.89839e-08	0.0578998	0.0432575	0.0488237	0.0266196	0.00109615	0.0419907	0.0578998	NR4A3
340	2.5031e-07	5.77365e-06	0.0668885	0.038917	0.0168892	0.0668885	0.0249253	0.0423909	0.0232976	UGP2
342	2.58842e-07	5.96226e-06	0.0468671	0.0108472	0.0113054	0.0468671	0.0163079	0.0365033	0.0147743	ACAT1
342	3.30635e-18	1.8359e-16	0.0654385	0.0112211	0.0649472	0.0305906	0.0493096	0.0385316	0.0654385	VASP
343	1.39467e-09	4.11023e-08	0.035421	0.0227981	0.0325829	0.0432993	0.0464131	0.0317088	0.035421	NPY1R
343	1.8678e-08	4.85223e-07	0.0465458	0.0465458	0.0392948	0.0301544	0.0441245	0.0540836	0.0514814	EMD
344	2.62922e-25	2.10954e-23	0.144019	0.0464608	0.144019	0.049401	0.0274747	0.0456515	0.111404	MRGPRF
347	5.56944e-09	1.53862e-07	0.0483432	0.00648167	0.0483432	0.0613496	0.0524464	0.0460404	0.0558381	KCNE4
348	1.63937e-27	1.39193e-25	0.139154	0.031262	0.139154	0.00980517	0.015764	0.0190468	0.0907018	ZNF703
348	1.06734e-17	5.73658e-16	0.0514312	0.0218416	0.0633493	0.0232416	0.0140487	0.0218952	0.0514312	MYOM1
349	1.06411e-15	5.04068e-14	0.136768	0.0572842	0.136768	0.100159	0.085605	0.100298	0.123169	NDUFB7
350	4.94073e-07	1.09882e-05	0.0734716	0.0234986	0.041263	0.0734716	0.0521524	0.0446785	0.0581105	VPS29
351	2.8885e-27	2.4378e-25	0.114611	0.0268731	0.114611	0.0655401	0.0595221	0.0565918	0.0848099	CLMN
352	5.13159e-07	1.13825e-05	0.0594299	0.0220734	0.0054213	0.0594299	0.0168357	0.0263627	0.00288586	NDUFS7
353	1.06254e-17	5.71996e-16	0.110274	0.0308607	0.110274	0.0291404	0.090585	0.0680576	0.104817	SERTAD1
354	3.52658e-27	2.96427e-25	0.17809	0.0262938	0.17809	0.0848607	0.0744614	0.0543791	0.124013	KANK2
355	2.56732e-17	1.337e-15	0.0588014	0.0370204	0.0634826	0.0438424	0.0408315	0.0426696	0.0588014	SLC2A4
357	3.21272e-08	8.14423e-07	0.0674219	0.0674219	0.0829799	0.171156	0.0952693	0.117208	0.0758445	SKP1
357	1.45891e-17	7.7419e-16	0.0659072	0.0292256	0.0659072	0.0170866	0.0119393	0.0121742	0.0522183	CBLN1
359	9.64176e-11	3.13947e-09	0.0457839	0.00545683	0.0457839	0.0480509	0.0510859	0.0251737	0.0383209	INPP4B
359	7.61465e-13	2.99391e-11	0.0511935	0.0254326	0.0511935	0.0213225	0.0174378	0.0201948	0.0399033	CACNA1A
363	4.23075e-08	1.06126e-06	0.052068	0.052068	0.0138842	0.063242	0.0338259	0.0657216	0.0297021	UQCR10
364	3.21175e-11	1.10251e-09	0.039795	0.0322931	0.0328186	0.0165919	0.0174697	0.0309684	0.039795	USP2
365	1.32481e-16	6.63158e-15	0.0693461	0.0300131	0.0693461	0.0322846	0.023941	0.0296957	0.056229	PDE3A
365	4.08117e-16	1.98945e-14	0.049504	0.0245057	0.0438329	0.0288775	0.0400806	0.0438868	0.049504	PRR34-AS1
366	1.27384e-25	1.03194e-23	0.157074	0.0193198	0.157074	0.071453	0.051936	0.0286322	0.123565	VCL
367	7.65248e-10	2.32683e-08	0.0149067	0.0109883	0.0107709	0.013361	0.0146691	0.0149067	0.00945778	CKMT2
369	4.56781e-21	3.01565e-19	0.0684169	0.0323039	0.0684169	0.0400056	0.0412324	0.036932	0.0546689	HACD1
371	8.43857e-10	2.55657e-08	0.0816277	0.0313069	0.0451616	0.0873293	0.0960596	0.0816277	0.0551271	NTN4
374	8.89089e-10	2.67189e-08	0.013771	0.00568392	0.0085501	0.00451756	0.00528374	0.013771	0.00763817	UNG
375	5.64412e-08	1.39391e-06	0.036645	0.036645	0.0364499	0.0497203	0.0452431	0.0452009	0.0403865	HOXB-AS1
376	4.04475e-16	1.97457e-14	0.0989651	0.0303985	0.0989651	0.0783494	0.0700616	0.0754126	0.08237	ARID5A
379	5.91507e-09	1.62075e-07	0.0708292	0.0133908	0.0587203	0.0845793	0.0708292	0.06489	0.0487803	KIAA0040
385	2.07535e-13	8.45723e-12	0.0294165	0.0185519	0.0356442	0.0115648	0.0113357	0.0132579	0.0294165	PPP1R1A
388	2.11637e-09	6.1136e-08	0.0194969	0.0171909	0.00294679	0.00993835	0.00876463	0.0194969	0.00889972	CXorf40A
389	1.45082e-06	2.99432e-05	0.0549241	0.0307371	0.00842496	0.0549241	0.0256883	0.0447019	0.0248308	RAB1A
390	2.30192e-08	5.94774e-07	0.0500212	0.0233757	0.0436569	0.0314326	0.0217186	0.0254275	0.0500212	CRTC3
391	4.98426e-16	2.41215e-14	0.0397332	0.0166302	0.0444422	0.0130999	0.0112351	0.0143314	0.0397332	NCS1
392	1.55356e-06	3.18092e-05	0.122133	0.0301764	0.0234675	0.122133	0.0728702	0.101409	0.0398942	TACC1
398	1.71681e-06	3.4896e-05	0.0536834	0.0237478	0.0284396	0.0536834	0.0345569	0.02494	0.0239411	UBE2E1
399	1.65042e-11	5.82652e-10	0.0645451	0.0184845	0.0645451	0.0409031	0.031938	0.036141	0.0532131	ZBTB38
400	4.77538e-10	1.47068e-08	0.0594111	0.0130639	0.0269931	0.0653388	0.0641597	0.0500312	0.0594111	PGF
401	1.19361e-15	5.63029e-14	0.0554625	0.0233572	0.0658642	0.01913	0.0198518	0.0239534	0.0554625	CACNA1C
403	8.27787e-15	3.69671e-13	0.0359087	0.0201092	0.0419597	0.0126828	0.00965703	0.0117279	0.0359087	AC006254.1
405	4.25187e-16	2.06966e-14	0.0989415	0.0299167	0.0989415	0.0663174	0.0611055	0.0608582	0.0990257	ACTR3
409	7.57474e-07	1.63266e-05	0.0379494	0.00238478	0.0379494	0.0286305	0.0234439	0.0223218	0.0335734	APBB2
410	3.64163e-08	9.18293e-07	0.0642557	0.00774086	0.0182289	0.057658	0.0642557	0.0421797	0.0205603	ADAP2
410	2.58926e-06	5.13231e-05	0.0665927	0.0304889	0.0244373	0.0665927	0.0447155	0.0519592	0.0441797	TSPO
412	1.03665e-07	2.47453e-06	0.0122042	0.0151794	0.0064337	0.00261517	0.00542796	0.0122042	0.00842023	PARD6A
412	8.59863e-18	4.67392e-16	0.185697	0.0819147	0.185697	0.102031	0.0821946	0.0864384	0.181437	GNAS
413	2.83408e-06	5.58456e-05	0.157943	0.0504021	0.0647898	0.157943	0.108074	0.0881965	0.0854091	NDUFS5
414	3.53365e-15	1.62345e-13	0.0596221	0.0265483	0.0446961	0.00962272	0.0194262	0.0399336	0.0596221	ADAMTS9
416	3.99492e-15	1.83035e-13	0.0429294	0.0200082	0.0513306	0.0224155	0.0189169	0.0163368	0.0429294	LINGO1
417	5.06983e-19	2.98301e-17	0.079971	0.0328219	0.079971	0.0189628	0.00646012	0.0164987	0.0591448	FLNC
417	5.77229e-09	1.58942e-07	0.0391577	0.0208999	0.0247469	0.0315939	0.0372091	0.0391577	0.0246144	SEPHS2
417	2.79175e-16	1.37287e-14	0.08	0.0296391	0.08	0.00344876	0.0177417	0.0149572	0.0583702	ABR
419	6.30332e-09	1.72151e-07	0.0180137	0.010782	0.00862113	0.0182434	0.0174025	0.0180137	0.0105943	PCP4L1
420	1.4511e-12	5.56193e-11	0.0401913	0.0159644	0.0435156	0.0317017	0.0312218	0.0205034	0.0401913	RAP2A
423	3.29946e-06	6.41583e-05	0.0569988	0.0284799	0.0303696	0.0569988	0.0362694	0.0549661	0.024876	NDUFS8
425	3.65521e-06	7.04936e-05	0.0512244	0.0143714	0.0167311	0.0512244	0.0535143	0.0225085	0.0383109	RTL8A
428	8.15856e-09	2.20307e-07	0.0123496	0.00609121	0.0192522	0.00485711	0.0103139	0.0123496	0.0168311	NT5DC1
430	3.69791e-21	2.46073e-19	0.119429	0.038068	0.119429	0.0510053	0.0489314	0.0294037	0.0858684	MYO1C
430	1.13632e-07	2.70282e-06	0.0697367	0.00816771	0.0257674	0.0653407	0.0697367	0.0380004	0.0263994	FOXS1
431	4.47821e-13	1.79225e-11	0.0293731	0.0192645	0.0362458	0.00998493	0.0134722	0.0109004	0.0293731	REEP1
431	4.00796e-06	7.66794e-05	0.0424746	0.00800732	0.0168485	0.0424746	0.0125409	0.015142	0.0256142	IDH3G
431	2.56661e-10	8.09773e-09	0.0274339	0.0103149	0.0350005	0.00813964	0.00591657	0.0100554	0.0274339	SRL
431	9.09923e-15	4.03664e-13	0.0543501	0.0259132	0.0529814	0.0479839	0.0370254	0.0378516	0.0543501	RNF152
432	2.0934e-19	1.26502e-17	0.0818875	0.0395598	0.0818875	0.0181526	0.0184813	0.0162032	0.0564446	ARHGEF10L
433	8.4261e-16	4.01413e-14	0.102575	0.0300139	0.102575	0.0382086	0.0211844	0.0117921	0.0773194	MEF2D
433	4.70361e-07	1.05121e-05	0.0380314	0.0380314	0.034897	0.0123604	0.00613485	0.00178869	0.0488124	PNPLA2
434	5.6458e-09	1.55586e-07	0.0420667	0.0176199	0.0420667	0.0608334	0.0569189	0.0498333	0.0344936	NIPSNAP2
436	5.68918e-21	3.74125e-19	0.166035	0.0476836	0.166035	0.131674	0.10336	0.109292	0.11103	CALM1
437	5.31407e-07	1.17562e-05	0.0402961	0.0402961	0.0165957	0.0151873	0.0279247	0.0499943	0.0499689	CHD1
438	6.71837e-21	4.39222e-19	0.162776	0.0744988	0.162776	0.0479509	0.0418696	0.0460289	0.10955	CSDE1
439	2.81067e-14	1.21162e-12	0.0616049	0.0410685	0.0452583	0.0287837	0.0316082	0.0519115	0.0616049	BAG3
440	5.69576e-07	1.25509e-05	0.0251903	0.0251903	0.0224709	0.0299304	0.0223401	0.0296328	0.0262772	S1PR3
441	4.64752e-06	8.78628e-05	0.0504501	0.0196826	0.00804142	0.0504501	0.0440973	0.0364423	0.0280128	NDUFV3
443	1.01351e-07	2.42275e-06	0.0461524	0.0259912	0.0421696	0.0306144	0.0418177	0.0191043	0.0461524	FDFT1
443	5.40928e-13	2.1444e-11	0.0276871	0.0101671	0.0332518	0.00972347	0.00811634	0.0103713	0.0276871	AKAP6
443	6.20823e-15	2.80987e-13	0.0745779	0.026124	0.0745779	0.0386948	0.0347873	0.0240688	0.0526319	CABIN1
447	1.49796e-07	3.52305e-06	0.128077	0.0924721	0.111075	0.0742977	0.099127	0.128077	0.134716	SRSF3
448	2.47132e-17	1.29303e-15	0.101022	0.0153839	0.101022	0.0490751	0.0831049	0.0414378	0.090916	EPS8
451	7.49805e-07	1.61717e-05	0.0253743	0.0253743	0.0148812	0.0109459	0.00824866	0.00878734	0.0156346	STK19
452	2.26588e-20	1.43654e-18	0.132447	0.025779	0.132447	0.00292137	0.055432	0.00865986	0.107752	YWHAZ
453	5.81244e-08	1.43231e-06	0.0707325	0.0200515	0.0707325	0.119245	0.0937847	0.0725203	0.0790244	ARPC5
454	3.38396e-07	7.65281e-06	0.0628393	0.0433904	0.0628393	0.0734553	0.0682911	0.0620746	0.0570895	MRPL32
455	3.32257e-20	2.09066e-18	0.15052	0.0001332	0.15052	0.0654889	0.0678579	0.0523145	0.100545	ATF4
456	8.73098e-07	1.86391e-05	0.0584418	0.0584418	0.0743892	0.095851	0.111008	0.0695441	0.0850172	NDUFB2
456	5.7025e-11	1.89921e-09	0.0786234	0.0171753	0.0786234	0.0390473	0.0188674	0.0132191	0.0240246	YAP1
458	6.75892e-06	0.000124413	0.0357641	0.00281299	0.0205292	0.0357641	0.00689108	0.0166667	0.0282653	PSMB5
458	3.012e-10	9.43198e-09	0.0996693	0.0643608	0.0676401	0.00884725	0.000356635	0.0729349	0.0996693	MAFF
459	2.1259e-19	1.28234e-17	0.0747012	0.00144901	0.0747012	0.00686149	0.018173	0.0153817	0.0551009	ITGA3
462	3.07535e-11	1.05894e-09	0.0484727	0.0184551	0.0484727	0.0160379	0.00884127	0.0144395	0.0324156	PLEKHG3
463	1.07633e-19	6.64789e-18	0.102431	0.0352304	0.102431	0.0437421	0.0800656	0.0607117	0.0823	SYNE2
464	1.04815e-13	4.37226e-12	0.0486361	0.0114477	0.0616677	0.0169976	0.0118407	0.0151197	0.0486361	MICAL1
465	8.83764e-11	2.89733e-09	0.0793519	0.0477813	0.0793519	0.0649833	0.0439022	0.0478464	0.0608904	RRAS
469	2.85731e-08	7.28735e-07	0.0154918	0.0160446	0.0293825	0.00625356	0.0128293	0.0154918	0.0253769	HAPLN3
470	2.87921e-08	7.33204e-07	0.0196838	0.0012113	0.00889514	0.0218587	0.013963	0.0196838	0.0108873	MRPL47
470	1.81738e-13	7.45127e-12	0.0355703	0.0158315	0.0399237	0.0131489	0.0132057	0.0145847	0.0355703	CARNS1
471	1.09617e-08	2.92703e-07	0.0277397	0.00918146	0.0208981	0.0129417	0.0244527	0.0245431	0.0277397	PNMA1
471	1.23107e-06	2.56763e-05	0.082729	0.082729	0.0667153	0.118251	0.0910637	0.0861425	0.0980489	UBL5
472	1.27915e-06	2.65801e-05	0.00899351	0.00899351	0.00698782	0.00485243	0.00348277	0.00471721	0.00275241	GMPR
474	9.7511e-06	0.000175824	0.183013	0.0621368	0.0967533	0.183013	0.0599846	0.103658	0.0884454	UQCRB
474	3.70163e-08	9.32021e-07	0.0122415	0.0190084	0.0351999	0.0122288	0.00904768	0.0122415	0.0295284	MSRB1
475	5.26444e-17	2.69555e-15	0.069136	0.0290279	0.069136	0.0172768	0.0328291	0.0230295	0.0554488	ATP1A2
475	1.33413e-06	2.76276e-05	0.015702	0.015702	0.00266016	0.00755378	0.0115711	0.0142057	0.0027329	ZNF263
476	3.9609e-08	9.95062e-07	0.0145124	0.00903858	0.0107594	0.0014827	0.0062707	0.0145124	0.00968223	SH3BGR
478	4.50511e-08	1.12587e-06	0.0239149	0.00686562	0.0395733	0.0235028	0.0185984	0.0239149	0.0302889	DYNLL2
479	1.04292e-05	0.000187245	0.0366911	0.00734367	0.00293733	0.0366911	0.0181374	0.0133531	0.0113672	SSU72
481	4.9662e-13	1.97342e-11	0.0385967	0.00831472	0.0429073	0.00440099	0.0166423	0.0205271	0.0385967	NR2F2-AS1
483	8.19594e-07	1.76202e-05	0.028719	0.0288486	0.00613764	0.0114943	0.0127377	0.028719	0.0142403	RAB3A
486	6.32339e-07	1.37979e-05	0.0795529	0.0203997	0.0247452	0.0890656	0.0795529	0.0572792	0.0519091	SLIRP
487	6.00379e-07	1.31863e-05	0.0547259	0.0108504	0.0253101	0.0537226	0.0547259	0.0300589	0.0274005	SPECC1
489	1.98409e-06	4.00857e-05	0.0450949	0.0450949	0.0141104	0.00904913	0.0238586	0.0422754	0.0363656	TUBA4A
489	7.3707e-13	2.9048e-11	0.0592658	0.0247924	0.0407319	0.0376071	0.0149168	0.0294302	0.0592658	HSPB8
491	5.77514e-11	1.92149e-09	0.0791435	0.015002	0.0791435	0.0877039	0.0852916	0.0802067	0.0645159	CCND1
492	1.02056e-06	2.15404e-05	0.0431728	0.031002	0.0319389	0.0305889	0.0330427	0.0431728	0.0352273	NDUFS6
492	1.25695e-05	0.000223282	0.0435644	0.00918042	0.039788	0.0435644	0.0290853	0.013273	0.033562	TAF7
493	1.71624e-06	3.4896e-05	0.0314044	0.0314044	0.0239153	0.0305238	0.0330163	0.0343433	0.0324223	ALKBH5
494	1.29596e-05	0.000229725	0.0487751	0.0238112	0.012397	0.0487751	0.0502359	0.0352276	0.0452753	PAIP2
496	6.24329e-16	2.99553e-14	0.0864291	0.0357297	0.0864291	0.0385957	0.056685	0.0380379	0.0756543	ATP2B4
496	1.33302e-05	0.000235672	0.0424412	0.00321417	0.0153235	0.0424412	0.0227948	0.0141799	0.0278673	EIF4H
497	2.40829e-06	4.79628e-05	0.0329442	0.0329442	0.0257356	0.0110117	0.0117056	0.021727	0.0362857	MKNK2
498	1.39034e-05	0.000244519	0.0491532	0.0155067	0.00616865	0.0491532	0.029751	0.0399152	0.0121705	C1orf54
499	1.39036e-05	0.000244519	0.0339531	0.0240451	0.0364454	0.0339531	0.0108477	0.0305781	0.0237056	TSPYL1
500	6.7756e-08	1.65316e-06	0.0290185	0.0147952	0.013656	0.033821	0.0272491	0.0290185	0.0172379	HSD17B10
501	2.63813e-06	5.21377e-05	0.0971252	0.0971252	0.048032	0.0236463	0.0240633	0.0694618	0.136087	ZFAND5
501	7.48873e-07	1.6162e-05	0.0723974	0.0261818	0.0459184	0.0657173	0.0723974	0.0443028	0.0488352	LRRC32
501	2.66201e-18	1.48057e-16	0.1796	0.0465968	0.1796	0.0324769	0.0647406	0.0735265	0.135086	PPDPF
501	6.14195e-07	1.34545e-05	0.0472563	0.0259784	0.0407052	0.0553181	0.0494382	0.0472563	0.0407648	ATP6V1E1
502	1.17327e-12	4.53333e-11	0.0351201	0.0120386	0.0426099	0.0156942	0.0177395	0.0156407	0.0351201	RIPOR2
503	1.26521e-12	4.8717e-11	0.0321762	0.00820337	0.0356771	0.0202106	0.0190786	0.0169787	0.0321762	PPM1L
503	2.02858e-11	7.10174e-10	0.062846	0.00857287	0.062846	0.00293682	0.0118669	0.0323678	0.0595021	MAPRE1
504	7.32886e-08	1.77726e-06	0.0280695	0.0111953	0.0183393	0.0389833	0.0428388	0.0280695	0.0178856	SLC38A11
504	6.15366e-06	0.00011396	0.051555	0.0118865	0.051555	0.0576399	0.0652155	0.0588269	0.0428915	RSU1
505	2.08434e-06	4.19343e-05	0.00998134	0.00998134	0.0121301	0.010711	0.00961536	0.00968522	0.0115396	AL355974.2
506	1.01969e-07	2.43578e-06	0.0337638	0.0264143	0.0413423	0.0447628	0.028921	0.0337638	0.0317056	TMEM51
507	3.1067e-06	6.06829e-05	0.0220698	0.0220698	0.0148779	0.0221612	0.0091815	0.0186853	0.0223843	PARL
507	1.33451e-06	2.76276e-05	0.0341538	0.015245	0.0237322	0.0370095	0.0341538	0.0210557	0.0225731	LINC01197
508	4.33378e-09	1.21021e-07	0.0326844	0.0153414	0.0326844	0.0100444	0.00719834	0.0123192	0.0266219	PRDM16
510	1.62029e-11	5.7322e-10	0.0533637	0.0184534	0.0533637	0.0350936	0.0392959	0.0295679	0.044468	FHL5
510	5.5971e-11	1.86782e-09	0.0914423	0.0304372	0.0914423	0.0689837	0.0840067	0.0554112	0.0653501	CAPZA2
511	2.98052e-09	8.46406e-08	0.0583241	0.0205023	0.0308698	0.0396956	0.0443657	0.0397367	0.0583241	DYNLT3
511	5.56552e-18	3.04994e-16	0.119379	0.00718551	0.119379	0.106234	0.0700358	0.0885938	0.0930946	TPM4
512	1.83276e-12	6.93938e-11	0.0306534	0.0122812	0.0331609	0.0174602	0.0165848	0.0171842	0.0306534	DGKG
512	6.53647e-18	3.57619e-16	0.0755479	0.0292837	0.0755479	0.0274205	0.0204935	0.0160789	0.0533906	GMDS
516	1.73411e-05	0.000300096	0.0492368	0.0226426	0.0352018	0.0492368	0.0231875	0.0423	0.0351457	PSMD4
517	8.69257e-18	4.70972e-16	0.128512	0.0633584	0.128512	0.0929038	0.0775546	0.0628356	0.0628748	EIF5B
517	2.80466e-11	9.6872e-10	0.0836191	0.0458696	0.0845889	0.0362792	0.0271644	0.0401728	0.0836191	TOB2
518	6.49817e-10	1.98846e-08	0.0435183	0.0153505	0.0435183	0.0273434	0.0421819	0.0290033	0.0375557	PLCE1
519	3.98827e-06	7.63462e-05	0.0468567	0.0468567	0.0196703	0.0837396	0.0862088	0.0808674	0.0540472	ATP6V1G1
519	1.85453e-12	7.01209e-11	0.0544417	0.0128412	0.0544417	0.034371	0.0267616	0.0267555	0.0437793	LINC00702
519	1.77796e-05	0.000306623	0.0459549	0.0300561	0.0288851	0.0459549	0.0711927	0.036916	0.0332052	RAP1B
520	1.16999e-05	0.000208942	0.0289414	0.0201416	0.0529596	0.0289414	0.0197195	0.0109939	0.0500139	NCKAP1
524	7.58233e-12	2.75212e-10	0.0464347	0.0222673	0.0508196	0.0155441	0.0132848	0.0138083	0.0464347	SLC38A1
524	1.67136e-06	3.40548e-05	0.0532288	0.0136892	0.00416169	0.0424718	0.0532288	0.0290994	0.00999083	NDUFV2
524	2.82108e-12	1.0536e-10	0.0664648	0.0176096	0.0664648	0.046252	0.0436079	0.0201123	0.0440384	CDS2
525	1.31276e-07	3.10052e-06	0.0437219	0.0154761	0.0200403	0.0132595	0.0275083	0.0437219	0.0305868	COX5A
526	1.74046e-16	8.63486e-15	0.0851612	0.0382036	0.0851612	0.0105412	0.00212635	0.0234923	0.0657929	SPOP
528	8.45477e-12	3.05556e-10	0.0336706	0.00772185	0.0360929	0.0117843	0.0164022	0.0191141	0.0336706	AC100803.3
532	1.82337e-07	4.25852e-06	0.117566	0.0397747	0.0619722	0.146702	0.130077	0.117566	0.0733999	ARPC2
533	6.19138e-08	1.51788e-06	0.0588415	0.0407138	0.0547856	0.0482601	0.0363895	0.0436372	0.0588415	RTL8C
533	1.08311e-11	3.87678e-10	0.0353115	0.0108917	0.0298074	0.0188105	0.0200429	0.0134628	0.0353115	WWP2
534	5.06321e-07	1.12382e-05	0.0344681	0.0252244	0.0183989	0.0420173	0.0253206	0.0344681	0.0299847	PDK2
535	1.15991e-11	4.13839e-10	0.025423	0.0137084	0.0223927	0.00592376	0.0124259	0.0134668	0.025423	DUSP8
536	1.07304e-10	3.47707e-09	0.0447609	0.0187494	0.0447609	0.013853	0.006044	0.0094839	0.0275624	RGS3
537	2.06133e-07	4.7876e-06	0.0252178	0.00924557	0.0114373	0.0348499	0.034524	0.0252178	0.0136167	RGS7BP
538	4.79125e-10	1.47421e-08	0.0501881	0.0196878	0.0501881	0.0093049	0.00330807	0.00891328	0.0381234	LDOC1
544	1.71331e-11	6.03021e-10	0.0452672	0.0125947	0.0517647	0.0154542	0.00471873	0.00822905	0.0452672	NACC2
544	9.25952e-09	2.48437e-07	0.0508193	0.0186689	0.0487667	0.0394271	0.03839	0.0346227	0.0508193	KCTD10
548	1.58722e-05	0.000276819	0.0364442	0.0255019	0.0428424	0.0364442	0.0268498	0.0210857	0.0487271	SUN1
550	5.9305e-17	3.02275e-15	0.105161	0.0179951	0.105161	0.0373516	0.0163117	0.0151634	0.0845004	ATP2A2
551	5.35364e-10	1.64424e-08	0.0246046	0.0105514	0.0276765	0.0183576	0.0214469	0.0175239	0.0246046	GRIP2
552	3.11597e-05	0.000512271	0.0634741	0.0142578	0.0158923	0.0634741	0.064072	0.0415665	0.0202386	MGST2
554	2.63704e-07	6.0659e-06	0.0948187	0.0500617	0.041743	0.0790021	0.0543332	0.0948187	0.0426556	ATP5PF
555	4.93222e-15	2.25057e-13	0.0705417	0.0285581	0.0705417	0.0331433	0.047923	0.0285306	0.0484009	INF2
556	2.66135e-07	6.11764e-06	0.0149973	0.00982007	0.0122781	0.0136984	0.013316	0.0149973	0.0110612	SEPT6
560	1.97188e-13	8.07485e-12	0.0613716	0.00545162	0.0613716	0.0296177	0.0330669	0.0328048	0.0468821	TTLL7
561	8.5807e-06	0.000155978	0.0175353	0.0175353	0.0225555	0.000906729	0.00358083	0.0124643	0.0225235	TMEM136
564	1.23935e-09	3.66862e-08	0.0713116	0.021691	0.0713116	0.042726	0.0559017	0.0585871	0.0583939	FADS3
564	1.33273e-05	0.000235672	0.0497886	0.0289519	0.0304514	0.0544319	0.0497886	0.0345292	0.0369075	NDUFAB1
565	1.2344e-08	3.28046e-07	0.235738	0.147779	0.205074	0.0587216	0.199415	0.203561	0.235738	MT1E
566	5.78482e-11	1.92281e-09	0.0313007	0.0110597	0.0302832	0.0138488	0.00887352	0.0146077	0.0313007	ZBTB7C
566	4.54132e-06	8.59721e-05	0.165478	0.0852268	0.165478	0.0555846	0.137515	0.153469	0.0820346	MT-ND3
567	1.45949e-06	3.00481e-05	0.0153831	0.0121428	0.0169713	0.0118419	0.00934897	0.0148809	0.0153831	FABP3
568	3.17358e-07	7.21109e-06	0.0312681	0.0195804	0.0112558	0.0191569	0.0224085	0.0312681	0.0189604	GPAT2
570	2.22132e-10	7.02819e-09	0.0612417	0.0433592	0.0374896	0.0370936	0.0340754	0.0411267	0.0612417	NFIL3
570	7.11756e-11	2.35413e-09	0.0514598	0.017592	0.0527177	0.0334496	0.0166226	0.0326989	0.0514598	ARL5B
571	4.83768e-05	0.000769568	0.0365445	0.00916542	0.0125111	0.0365445	0.0211026	0.0177098	0.017551	MRPL43
572	7.97345e-14	3.36369e-12	0.0750915	0.00027415	0.0750915	0.0322405	0.0551723	0.0176481	0.0732691	C9orf3
572	2.13233e-06	4.2746e-05	0.053011	0.00554109	0.053011	0.0346047	0.0103859	0.0105735	0.022272	NFE2L1
572	1.49479e-06	3.07182e-05	0.0719073	0.0360521	0.047704	0.0801497	0.0879557	0.0740053	0.0719073	NDUFA3
574	1.3321e-12	5.12341e-11	0.0711106	0.0276351	0.0711106	0.0232301	0.0199544	0.0221791	0.0543846	RABGAP1
574	2.24227e-11	7.82532e-10	0.12258	0.0652823	0.12258	0.143099	0.129238	0.130933	0.126547	TUBA1B
576	4.10416e-07	9.23793e-06	0.0142714	0.00535249	0.0148248	0.00194638	0.00687069	0.0142714	0.010647	RB1
576	1.118e-10	3.61927e-09	0.0550089	0.0187229	0.0517202	0.0368504	0.0232564	0.0284622	0.0550089	DAPK3
577	1.13574e-10	3.66607e-09	0.0228146	0.00978107	0.0247247	0.0183786	0.0178437	0.0167196	0.0228146	ASB2
577	6.06455e-06	0.000112496	0.0455931	0.0167926	0.0336164	0.0273174	0.0455931	0.0346087	0.0311048	NUTF2
579	1.16593e-05	0.000208326	0.0306598	0.0306598	0.0280981	0.0254936	0.00106935	0.0141653	0.00651655	POLR2K
579	1.19107e-10	3.83359e-09	0.0382557	0.00641609	0.0401667	0.0112763	0.00680408	0.00747127	0.0382557	ALDH1B1
580	4.69928e-07	1.05121e-05	0.0415993	0.020836	0.0169102	0.0260954	0.0233233	0.0415993	0.0293201	GPR4
582	4.80122e-07	1.07063e-05	0.0183078	0.0100435	0.0201772	0.00390225	0.00931634	0.0183078	0.0105483	ETV6
582	3.45523e-05	0.000563352	0.047196	0.0271758	0.0430768	0.047196	0.0217726	0.0327361	0.0442323	TMTC1
582	1.35437e-10	4.33838e-09	0.045239	0.0184723	0.057915	0.0306295	0.0205586	0.0262502	0.045239	TUBA1C
583	4.68116e-07	1.04804e-05	0.00762821	0.00918339	0.0122004	0.00453597	0.00421054	0.00762821	0.0115685	MYOZ1
585	3.54688e-08	8.95073e-07	0.0389201	0.019071	0.0433062	0.0379818	0.0336594	0.0247765	0.0389201	PPP2R5A
587	1.06989e-06	2.24823e-05	0.0732527	0.0337952	0.0339228	0.110227	0.0742344	0.0732527	0.0467317	VDAC2
587	4.65901e-10	1.43748e-08	0.0489096	0.0145731	0.0489096	0.0249862	0.0344391	0.0248432	0.0328962	DGKH
588	2.97215e-08	7.5515e-07	0.0389645	0.0189763	0.0377807	0.0327068	0.0292669	0.0215411	0.0389645	HADH
588	1.51317e-05	0.000264868	0.0236056	0.0236056	0.0225482	0.0189518	0.0204344	0.0210798	0.0233644	NDEL1
589	1.85436e-10	5.91175e-09	0.0514102	0.017607	0.0441772	0.0298384	0.0318199	0.034239	0.0514102	SMARCD3
589	1.24719e-06	2.59964e-05	0.0536841	0.00630895	0.0479831	0.0425004	0.0449438	0.0290982	0.0536841	PICALM
590	3.60572e-09	1.0145e-07	0.0460397	0.00566743	0.0460397	0.053029	0.0581394	0.0330889	0.0368837	RERG
593	5.53451e-14	2.35554e-12	0.106533	0.0471173	0.106533	0.0721036	0.0455934	0.0516346	0.0874445	RAP1A
594	3.37802e-05	0.0005513	0.0256069	0.0256069	0.0224612	0.036724	0.0337974	0.0409681	0.0331469	ENPEP
595	2.78685e-10	8.75964e-09	0.029458	0.0130155	0.0303799	0.00677095	0.00756047	0.00726476	0.029458	AIF1L
596	6.9463e-05	0.00107061	0.0463168	0.0351886	0.00587142	0.0463168	0.0100583	0.0186072	0.0166118	EIF1B
596	1.71609e-05	0.000297284	0.0315361	0.0315361	0.0211242	0.0371442	0.020901	0.0267496	0.023739	SYAP1
599	1.92219e-05	0.000329212	0.0179544	0.0179544	0.00735152	0.0180827	0.0139719	0.0210029	0.0119615	FN3K
600	7.26989e-05	0.00111587	0.0420819	0.00464742	0.0130036	0.0420819	0.0354682	0.0287559	0.0218439	CDC42EP4
601	2.48712e-15	1.15211e-13	0.0573291	0.0156524	0.0573291	0.0146581	0.00853859	0.0129241	0.0346859	KCNMA1
603	3.05958e-15	1.41534e-13	0.067639	0.013981	0.067639	0.0514789	0.0469265	0.0405361	0.0463693	PARM1
604	7.18725e-07	1.56118e-05	0.0172991	0.0104637	0.0120231	0.021647	0.0177288	0.0172991	0.01377	PGM5-AS1
604	3.63964e-10	1.13339e-08	0.0585479	0.0281375	0.0462036	0.0251259	0.0164487	0.0203444	0.0585479	FBXL3
604	3.105e-07	7.06963e-06	0.0525236	0.0356955	0.0361662	0.022882	0.0203089	0.0374096	0.0525236	FAM177A1
605	4.10486e-10	1.27236e-08	0.0425182	0.0165416	0.0556604	0.0341911	0.0198715	0.0217439	0.0425182	KIF13A
608	8.63828e-08	2.08275e-06	0.0159728	0.00929594	0.0178704	0.00500608	0.00341268	0.00789001	0.0159728	AC093390.1
609	3.5395e-11	1.21007e-09	0.0581248	0.0105371	0.0581248	0.0228787	0.0253773	0.0137003	0.0517156	CORO1C
609	4.38267e-15	2.00254e-13	0.160756	0.0809067	0.160756	0.0629448	0.0760394	0.0673998	0.119375	MT-ND4L
611	8.69371e-07	1.85713e-05	0.0111198	0.0101412	0.0177233	0.0102761	0.00809078	0.0111198	0.0172784	CACNB2
612	8.84548e-07	1.88432e-05	0.00608936	0.00634301	0.00742889	0.0103369	0.00798447	0.00608936	0.00335537	RBFA
613	5.0171e-15	2.28619e-13	0.0703725	0.0177795	0.0703725	0.0336017	0.0370677	0.029529	0.0526691	SYNGR2
614	2.74654e-10	8.64914e-09	0.0333928	0.0103773	0.0333928	0.0125592	0.00914333	0.0126913	0.0289181	DNAJB5
614	2.94759e-05	0.000486737	0.0079055	0.0079055	0.0126638	0.0102978	0.0110456	0.00914397	0.0108575	NMRK2
615	2.0306e-09	5.87088e-08	0.0607338	0.0362499	0.0448772	0.0115033	0.0174585	0.0275095	0.0607338	UBE2D2
615	9.56592e-07	2.02411e-05	0.0137468	0.00687513	0.00674176	0.00253185	0.0114315	0.0137468	0.016988	SLU7
617	3.08979e-05	0.000508716	0.0296991	0.0296991	0.0183148	0.00906524	0.0132941	0.0354085	0.0256781	PPP2CA
618	8.25599e-15	3.69186e-13	0.065536	0.0182336	0.065536	0.0208548	0.0210367	0.0201672	0.0334698	DAAM2
620	1.06408e-05	0.000190738	0.0127566	0.00824218	0.0144605	0.0043149	0.00247212	0.00387038	0.0127566	AL731571.1
620	9.90648e-05	0.00147467	0.0539568	0.0205581	0.0156453	0.0539568	0.0499664	0.0295276	0.0198955	NDUFA6
625	1.18819e-06	2.47975e-05	0.0130874	0.00666567	0.00539103	0.0108532	0.0107731	0.0130874	0.0107967	PRC1
627	7.26814e-10	2.21197e-08	0.0417827	0.0132513	0.0417827	0.0251478	0.0199569	0.0233269	0.0336005	RASAL2
627	1.27772e-06	2.65667e-05	0.0250427	0.0151762	0.0221782	0.0183387	0.0195521	0.0250427	0.016525	CAMK1
628	2.68941e-08	6.89582e-07	0.138864	0.0329804	0.138864	0.145383	0.0821971	0.0695811	0.0885574	ATP5MC2
632	5.93162e-05	0.000927002	0.0414644	0.0150584	0.0414644	0.0380221	0.0293304	0.0290032	0.0188256	H2AFY
632	5.90342e-09	1.6202e-07	0.0309109	0.0111585	0.033315	0.0333914	0.0321288	0.0313144	0.0309109	NTF3
632	3.88181e-05	0.000625605	0.0113572	0.0113572	0.00994671	0.00561231	0.00166437	0.00406532	0.0103657	C15orf39
641	0.000127581	0.0018523	0.0448933	0.0105869	0.0232764	0.0448933	0.0268882	0.0226486	0.0230803	YIPF6
642	1.40241e-08	3.69764e-07	0.0380176	0.0172423	0.0380176	0.00556273	0.00189868	0.00444035	0.0254278	LINC01088
649	0.000137217	0.0019768	0.0532385	0.0122756	0.0191871	0.0532385	0.0308872	0.0248248	0.0346264	IK
649	1.86096e-09	5.41777e-08	0.0271672	0.00419276	0.0306261	0.00975999	0.0116708	0.0095263	0.0271672	HRAS
653	1.946e-06	3.94111e-05	0.0254299	0.00726354	0.0106466	0.0263863	0.0262635	0.0254299	0.0076171	PDE6D
653	7.09251e-14	3.00339e-12	0.0861119	0.0389506	0.0861119	0.030282	0.0275443	0.0281965	0.0606315	MXI1
654	0.000146294	0.00208784	0.0349314	0.0143236	0.0227681	0.0349314	0.0283924	0.0256356	0.0227419	HSDL2
655	2.63168e-05	0.000438674	0.0759165	0.0385749	0.0369672	0.0399704	0.0259391	0.0220415	0.0759165	PSMA7
657	2.15857e-06	4.32462e-05	0.022247	0.0236508	0.020865	0.0324021	0.0294343	0.022247	0.00483716	ETFA
657	0.000153037	0.00217666	0.0953826	0.0347215	0.0389858	0.0953826	0.0908581	0.0577855	0.0579686	ATP5F1A
658	0.000153464	0.0021818	0.0327568	0.0243512	0.0234008	0.0327568	0.0292652	0.0191315	0.023313	BANF1
658	2.2557e-06	4.50845e-05	0.0235927	0.0108941	0.00703292	0.00467635	0.0195966	0.0235927	0.0156013	SAV1
659	1.90229e-10	6.05878e-09	0.0728415	0.0329241	0.0728415	0.0168512	0.0437602	0.0359539	0.0771873	TUBB4B
660	7.83499e-05	0.00119495	0.0394957	0.0062505	0.00870795	0.0429559	0.0394957	0.0294394	0.0115494	GAMT
661	2.44241e-05	0.000409362	0.0877428	0.0480045	0.0877428	0.0661176	0.0726375	0.0981949	0.0790598	MIDN
662	0.000161593	0.00228286	0.0232113	0.00910724	0.032804	0.0232113	0.0302149	0.0118745	0.0135247	ARPC4
663	1.00417e-05	0.000180869	0.0511062	0.0234178	0.0511062	0.050139	0.034824	0.0445923	0.0284093	DRAP1
663	5.6502e-05	0.000888403	0.0339209	0.0339209	0.0362242	0.0417727	0.00735194	0.0385722	0.0449038	ARL6IP4
663	3.3428e-09	9.42108e-08	0.0206357	0.0128793	0.0178027	0.00112167	0.00659078	0.00673264	0.0206357	NXPH3
664	5.67842e-05	0.000892004	0.03647	0.03647	0.0320011	0.0435111	0.0125274	0.0124963	0.0444951	SEM1
664	2.52729e-05	0.000422744	0.0323656	0.00732756	0.0284391	0.0285932	0.0323656	0.0205137	0.026299	FKBP4
664	2.47642e-06	4.92318e-05	0.00926491	0.00669207	0.000529889	0.00536311	0.00774131	0.00926491	0.00819138	SLC48A1
665	5.68877e-05	0.000892793	0.0175642	0.0175642	0.00948152	0.0194679	0.0206818	0.0162716	0.0152688	EPOR
666	3.77081e-09	1.05652e-07	0.109905	0.0114404	0.078109	0.077191	0.0444433	0.0466623	0.109905	H2AFZ
668	2.50044e-09	7.18592e-08	0.0293308	0.017343	0.0348903	0.0215762	0.0204047	0.0198898	0.0293308	MBNL1-AS1
673	4.5295e-09	1.26172e-07	0.0222271	0.0100426	0.0269308	0.00648006	0.0039893	0.00675367	0.0222271	RYR2
673	0.000200974	0.00277834	0.0407677	0.00431719	0.00179739	0.0407677	0.0192907	0.00572386	0.0151933	EIF3D
677	5.30451e-09	1.46784e-07	0.0200595	0.00950494	0.0229432	0.0129058	0.0101155	0.0119859	0.0200595	LGR6
677	3.39186e-06	6.56791e-05	0.0304532	0.013634	0.029691	0.026125	0.0252257	0.0304532	0.0281094	MIR29B2CHG
677	3.5108e-08	8.86635e-07	0.0464876	0.0275134	0.0464876	0.0145478	0.0223226	0.015742	0.00187945	C1orf198
677	0.000206468	0.00284492	0.0363956	0.0139009	0.0177193	0.0363956	0.0362156	0.032475	0.0197528	RASL11A
678	6.52641e-05	0.00101101	0.00972783	0.00972783	0.00990966	0.00134235	0.000858891	0.00605188	0.00712788	RHOD
681	3.14373e-07	7.14809e-06	0.031859	0.0157038	0.031859	0.015221	0.00775193	0.0135877	0.0244455	ALPK3
684	3.97042e-06	7.6048e-05	0.0308523	0.0207162	0.0189169	0.0078893	0.0167734	0.0308523	0.0324867	GLA
686	9.27847e-06	0.000167572	0.115636	0.0440231	0.0988137	0.149581	0.147123	0.115636	0.118524	COX6A1
688	7.3622e-09	1.99768e-07	0.0277891	0.0123598	0.0315536	0.00599265	0.00156582	0.00489746	0.0277891	AL645608.8
692	4.6754e-06	8.83401e-05	0.0332911	0.017561	0.0236493	0.0258874	0.011107	0.0332911	0.0191378	LSM5
694	1.13372e-06	2.37346e-05	0.0401292	0.0148101	0.0414535	0.0281648	0.0136066	0.030307	0.0401292	ANGPTL1
694	6.09187e-05	0.000950275	0.03137	0.00375499	0.0211488	0.0272931	0.03137	0.0250656	0.0196168	KLHDC8B
697	1.89087e-12	7.14144e-11	0.0921229	0.0305632	0.0921229	0.0375154	0.0337508	0.0271709	0.0781967	MSN
697	0.000248415	0.00335344	0.142089	0.00935987	0.024934	0.142089	0.0374002	0.0706239	0.044292	RPL36AL
698	4.63907e-05	0.000739474	0.0251478	0.00125304	0.0347837	0.00953754	0.0251478	0.0155902	0.0192706	LBR
699	9.42461e-05	0.0014092	0.0542084	0.0542084	0.0349412	0.0237497	0.0294835	0.0223682	0.0401522	FKBP5
699	0.000248718	0.0033554	0.0255732	0.00804732	0.0301106	0.0255732	0.0234459	0.024589	0.02409	SLC25A25
700	9.21053e-13	3.59189e-11	0.113427	0.00628602	0.113427	0.0421516	0.0724387	0.0557539	0.0798245	KTN1
702	6.39681e-05	0.000993222	0.0242201	0.00873187	0.0196513	0.00579974	0.0242201	6.39262e-05	0.0125679	PPP1R2
702	5.34046e-06	9.97818e-05	0.0396798	0.0158229	0.014134	0.0203004	0.015216	0.0396798	0.0265487	RNF5
704	0.000277147	0.00370612	0.0275352	0.0127274	0.0189358	0.0275352	0.00367968	0.0230572	0.0107318	FBXL5
704	2.26709e-06	4.52851e-05	0.0365907	0.0188535	0.0283163	0.0142461	0.00812127	0.0191007	0.0365907	CTBP2
704	9.3131e-05	0.00139496	0.0398707	0.0398707	0.02365	0.0566758	0.0292014	0.0436168	0.050197	ANAPC11
705	1.27386e-08	3.38264e-07	0.0379917	0.0153665	0.0376841	0.00416847	0.0212365	0.0202842	0.0379917	C7orf50
706	3.47047e-08	8.7711e-07	0.0334264	0.0107484	0.0302337	0.0188342	0.0231949	0.0231752	0.0334264	ARHGAP17
707	1.40385e-08	3.69854e-07	0.0533383	0.0270313	0.0463236	0.00858784	0.00856065	0.0194307	0.0533383	RHOQ
713	7.54782e-05	0.00115378	0.0295663	0.00804366	0.0114558	0.0279982	0.0295663	0.0210463	0.00691908	MRPL2
716	2.10745e-06	4.23485e-05	0.0842646	0.0430137	0.0634581	0.0883757	0.0670364	0.046824	0.0842646	YWHAQ
718	7.62432e-06	0.0001395	0.0191753	0.0128748	0.0135952	0.0150923	0.00566269	0.0191753	0.0113897	POR
719	7.70215e-06	0.000140771	0.0203025	0.0131891	0.020353	0.031587	0.0209956	0.0203025	0.0166575	TAF13
719	2.4981e-08	6.42496e-07	0.02167	0.0136002	0.0197666	0.00494775	0.00107507	0.00388515	0.02167	NT5DC3
720	8.30523e-05	0.00125809	0.0255711	0.00225291	0.0185664	0.0173114	0.0255711	0.0143974	0.0124735	SKAP2
722	8.43288e-05	0.00127455	0.0515608	0.0197916	0.0051668	0.0512114	0.0515608	0.0387715	0.013301	NDUFV1
725	6.15335e-07	1.34707e-05	0.0176579	0.0108967	0.0208761	0.00971152	0.0109235	0.0107396	0.0176579	FRK
727	3.05964e-08	7.76791e-07	0.0294675	0.0104506	0.028879	0.0196755	0.0199132	0.0119358	0.0294675	DGKD
727	9.25333e-05	0.00138668	0.0506111	0.0225314	0.0211986	0.0539482	0.0506111	0.0449877	0.0171407	SNF8
730	9.74397e-05	0.00145306	0.103022	0.031075	0.0583766	0.136732	0.03476	0.0609502	0.103022	PPIA
732	0.000180474	0.00251882	0.0322133	0.0249911	0.0180322	0.0352728	0.0219622	0.0322133	0.0260422	RNF7
732	9.09548e-06	0.000164356	0.0147934	0.00771355	0.0080554	0.0168223	0.016853	0.0147934	0.00940933	MYO3A
734	0.000368618	0.00477141	0.0325003	0.0134241	0.0224353	0.0325003	0.0325325	0.0139523	0.0117821	PPP1CA
735	5.9395e-12	2.16285e-10	0.0563701	0.0156369	0.0563701	0.0138186	0.0220607	0.0193394	0.0440411	ITPK1
736	0.000140857	0.00202402	0.0132553	0.0132553	0.0105237	0.0146248	0.0157505	0.0165524	0.00839629	GZF1
737	1.01765e-05	0.000183198	0.0220675	0.0129416	0.0186377	0.0122776	0.0185708	0.0220675	0.0197091	UQCC2
739	0.00014534	0.00207598	0.0329196	0.0329196	0.0291788	0.027595	0.033382	0.0478553	0.0377939	CTH
740	5.30137e-07	1.17358e-05	0.0603731	0.0344976	0.0364405	0.0428719	0.0354659	0.0276627	0.0603731	RAD23A
743	0.000286198	0.00381651	0.0344469	0.0170859	0.0155824	0.0344469	0.0129149	0.0333238	0.0450931	ATP5PB
743	4.81488e-08	1.2015e-06	0.0299199	0.00903988	0.0258708	0.0068437	0.0127556	0.0124308	0.0299199	OGDH
743	9.29751e-12	3.3493e-10	0.082368	0.0402241	0.082368	0.0382878	0.0193901	0.0345134	0.0490197	TGM2
745	0.000157691	0.00223526	0.0166483	0.0166483	0.0120078	0.0134754	0.0105981	0.0187605	0.0194766	CXorf40B
745	5.25079e-08	1.30349e-06	0.0236934	0.0128417	0.0247896	0.00780959	0.00665656	0.00614814	0.0236934	SORL1
749	1.94291e-06	3.93724e-05	0.0455817	0.0203479	0.0455817	0.0349389	0.0294959	0.000613034	0.022026	FYTTD1
752	1.33808e-08	3.53359e-07	0.0408488	0.013814	0.0408488	0.0230984	0.0280128	0.0174122	0.0105275	ATP1B2
753	4.88476e-06	9.18303e-05	0.0373947	0.0109613	0.0373947	0.0303377	0.0183933	0.0178483	0.029342	NAA10
753	2.53127e-11	8.79727e-10	0.1675	0.0820921	0.1675	0.0337411	0.0107333	0.0750138	0.15349	DDX5
754	1.3642e-05	0.00024055	0.0954206	0.0526037	0.0599202	0.100666	0.0796096	0.0954206	0.0887865	ELOC
754	8.91831e-08	2.14718e-06	0.0180661	0.011412	0.0224835	0.00689099	0.00711391	0.00791048	0.0180661	COX6A2
755	1.68745e-11	5.95098e-10	0.111863	0.0383919	0.111863	0.0526866	0.0514236	0.0252818	0.0679194	MAT2A
755	1.37567e-05	0.000242445	0.0292579	0.00887847	0.0276228	0.0200441	0.0233993	0.0292579	0.0250009	DYNC1I1
756	6.43686e-08	1.57461e-06	0.0355782	0.0179547	0.0304162	0.0149695	0.0107096	0.0119452	0.0355782	CHRAC1
761	2.1533e-10	6.83231e-09	0.131907	0.0728099	0.131907	0.127337	0.0511172	0.0845616	0.0874591	CCNI
764	8.39688e-08	2.026e-06	0.0217582	0.00717567	0.0271436	0.00896589	0.00812091	0.00504062	0.0217582	DRD1
764	1.66721e-05	0.000289415	0.0787985	0.0473425	0.0744954	0.0917217	0.0527618	0.0787985	0.0636979	ATP5F1D
769	0.00021264	0.00291321	0.0230982	0.0230982	0.0281573	0.0247167	0.0032307	0.0253846	0.0256875	KCTD20
769	1.72477e-05	0.000298634	0.0134305	0.0137061	0.0202411	0.011557	0.0161921	0.0134305	0.0187364	SNAPC2
771	1.74234e-05	0.0003009	0.0527128	0.0180133	0.0397256	0.0608292	0.0492754	0.0527128	0.0329122	NUDC
773	0.000178176	0.00249401	0.0351435	0.0122356	0.0196448	0.0124757	0.0351435	0.0173523	0.0212764	ARIH1
774	1.01152e-07	2.42268e-06	0.0269029	0.0104265	0.0314921	0.0329564	0.0282211	0.0249623	0.0269029	PDCL3
774	3.01076e-07	6.86903e-06	0.0560845	0.0194235	0.0560845	0.02302	0.030794	0.00956677	0.043335	DYNC1LI2
774	4.70471e-07	1.05121e-05	0.0363672	0.00809946	0.0363672	0.00995516	0.000220256	0.00912907	0.0284061	DUSP3
777	0.000563993	0.00700044	0.0619557	0.0211584	0.0305817	0.0619557	0.0346382	0.0296205	0.021769	C1orf123
778	1.94572e-05	0.000332598	0.10983	0.0319685	0.0490851	0.0946148	0.0912213	0.10983	0.0666999	SOD1
780	0.00059766	0.00736382	0.0282181	0.00915042	0.0256919	0.0282181	0.0211434	0.0201401	0.00912989	EI24
783	4.42342e-11	1.49851e-09	0.0458729	0.0120742	0.0458729	0.0106046	0.0124059	0.0108526	0.0203705	PELI1
784	1.53971e-06	3.15834e-05	0.0188472	0.00682315	0.0175097	0.0221855	0.0186378	0.0137851	0.0188472	TMEM131L
790	2.33947e-05	0.000394277	0.0779189	0.0397207	0.0266814	0.097295	0.0824096	0.0779189	0.0497675	ATP5MC3
797	1.34121e-05	0.00023687	0.0194048	0.0121282	0.0162782	0.0308907	0.029717	0.0221482	0.0194048	AL139246.5
797	0.000692079	0.00841891	0.0269937	0.0107618	0.0292104	0.0269937	0.0204071	0.0264139	0.0310728	SELENBP1
797	1.65462e-07	3.87519e-06	0.0829559	0.0568243	0.0348362	0.040858	0.0701827	0.0766797	0.0829559	CHMP1B
798	1.30231e-08	3.44999e-07	0.06755	0.0264703	0.06755	0.0142919	0.0274018	0.0180186	0.0530922	C5orf24
800	1.90058e-07	4.42958e-06	0.0204218	0.0124174	0.0237148	0.0112521	0.0110767	0.00457119	0.0204218	HES6
800	8.29106e-11	2.72613e-09	0.231521	0.0261006	0.231521	0.0119396	0.179131	0.0884697	0.119246	MT-ND2
808	0.000728285	0.0088081	0.0135939	0.0100264	0.00210134	0.0135939	0.0153413	0.00652508	0.000760669	CACUL1
811	0.000337821	0.00441882	0.00993524	0.00993524	0.00543403	0.00278663	0.00920951	0.0129232	0.00888202	PNP
812	2.00905e-08	5.20707e-07	0.0300228	0.00326785	0.0300228	0.00658258	0.00365061	0.00651618	0.0237955	KALRN
812	3.04085e-07	6.93297e-06	0.0166043	0.00729043	0.0174246	0.00734342	0.00916211	0.0105668	0.0166043	PYGM
813	0.00075452	0.00908295	0.0333105	0.0240463	0.0169467	0.0333105	0.0270471	0.0208363	0.0218143	PSMC5
814	3.28784e-05	0.000537891	0.00817229	0.000260309	0.00054871	0.00576533	0.00221465	0.00817229	0.00577586	HSPA4L
815	0.00075931	0.00913405	0.033697	0.0168312	0.0185042	0.033697	0.0242439	0.0231636	0.0179575	METTL5
816	1.30572e-10	4.18653e-09	0.079743	0.00173852	0.079743	0.0526688	0.0507005	0.0489838	0.0643198	KIF5B
818	0.0003526	0.00458353	0.0458085	0.0458085	0.0254361	0.0746085	0.0299181	0.0547785	0.0497634	ERH
821	0.000356622	0.00462327	0.0319345	0.0139184	0.0319345	0.0183231	0.0105474	0.0139195	0.0222621	ESYT1
822	0.000330492	0.00433818	0.0274577	0.00892806	0.0146086	0.0235406	0.0274577	0.0220999	0.0138737	MIF4GD
824	6.74461e-08	1.64749e-06	0.0381636	0.00407885	0.0381636	0.0164287	0.00807452	0.0177257	0.0294723	EOGT
825	3.85881e-05	0.000622795	0.0309073	0.00986645	0.0278808	0.0247758	0.0298218	0.0309073	0.0233397	UQCRC2
826	0.000867646	0.0102462	0.0275993	0.010092	0.0232502	0.0275993	0.0201278	0.017944	0.0212289	UBE2G2
827	0.000873484	0.010297	0.0422238	0.0216046	0.0227257	0.0422238	0.0283578	0.0201844	0.0204171	MRPL52
827	2.13577e-10	6.7831e-09	0.0593465	0.0164293	0.0593465	0.0270928	0.00736425	0.0314808	0.0388369	NME4
829	1.78373e-07	4.17465e-06	0.0296372	0.00363582	0.0296372	0.00336727	0.00894469	0.00918221	0.00346984	SLC20A2
831	2.12229e-07	4.92576e-06	0.030141	0.00807326	0.030141	0.00165807	0.00620762	0.00829856	0.0250671	GFOD1
832	4.2757e-07	9.59828e-06	0.0317262	0.0141019	0.0319152	0.00144355	0.00413481	0.0116767	0.0317262	TMEM181
833	4.43822e-06	8.42859e-05	0.0143245	0.00628624	0.0151813	0.00670471	0.00557613	0.00768496	0.0143245	ARTN
834	4.26721e-05	0.000683774	0.0347473	0.0241667	0.0326659	0.0455552	0.0181216	0.0347473	0.0265529	AURKAIP1
835	3.23171e-08	8.18619e-07	0.0558358	0.0167579	0.0558358	0.0276668	0.0132457	0.0227357	0.0454984	VPS13D
838	1.7358e-05	0.000300234	0.0152546	0.0130225	0.0140015	0.0116114	0.0147628	0.0159442	0.0152546	C8orf88
838	3.29867e-07	7.47e-06	0.0535787	0.0276973	0.0535787	0.0114896	0.0243893	0.0305743	0.0493587	BAG1
840	8.70759e-10	2.62858e-08	0.0610973	0.0123858	0.0610973	0.00329189	0.0146366	0.00924984	0.0464485	CASC3
840	1.58079e-09	4.63837e-08	0.151828	0.0457108	0.151828	0.0260313	0.0488622	0.0949953	0.102415	MT-ND5
848	6.64604e-08	1.6246e-06	0.0561745	0.0234138	0.0561745	0.0397341	0.0440018	0.0393578	0.0387768	RALY
849	0.000373019	0.00482279	0.0460076	0.0223021	0.0479044	0.0502263	0.0460076	0.0259487	0.0455651	ANXA11
849	0.00103388	0.0119691	0.0225696	0.0148834	0.0147661	0.0225696	0.0158833	0.0202512	0.0231586	PSMC1
850	1.25139e-05	0.00022253	0.0122455	0.0078066	0.0137131	0.00576313	0.00786086	0.0055426	0.0122455	RGS6
853	0.000512471	0.00643477	0.0327299	0.0327299	0.0372965	0.0339556	0.0373125	0.040185	0.040769	ECH1
856	0.000524565	0.0065694	0.00965315	0.00965315	0.00292051	0.00282373	0.00340742	0.00390099	0.00317712	AARSD1
858	3.04655e-09	8.63697e-08	0.0416784	0.00267383	0.0416784	0.0157069	0.00868034	0.00323308	0.0131828	PEAR1
864	1.01e-06	2.13309e-05	0.0322547	0.0140309	0.022986	0.027372	0.0225467	0.0208961	0.0322547	NDUFA7
867	0.000592996	0.0073225	0.0324977	0.0324977	0.0135856	0.0289594	0.0371129	0.0315438	0.046824	NDUFC1
869	6.31738e-05	0.00098271	0.00283153	0.00291074	0.00639674	0.00198942	0.00132262	0.00283153	0.00896699	GPN1
869	0.000597499	0.00736382	0.0172934	0.0172934	0.00968844	0.0134867	0.0297821	0.0205197	0.00797503	TTC1
869	0.00122613	0.0138271	0.0212487	0.00765469	0.00909724	0.0212487	0.0021665	0.0150618	0.0126826	APBB1
869	6.2849e-07	1.37407e-05	0.0608418	0.00973472	0.0608418	0.0724176	0.0494469	0.0359196	0.0497423	PSMC3
870	1.10663e-06	2.32109e-05	0.0236285	0.0150623	0.0288628	0.00539152	0.00340057	0.0050751	0.0236285	ACTC1
872	0.000520507	0.00653078	0.0304152	0.0127408	0.0254452	0.0233361	0.0304152	0.0251186	0.0169862	UBR1
873	0.000626581	0.0076919	0.0278008	0.0278008	0.0121228	0.033366	0.0492972	0.0322719	0.0290083	CYC1
874	6.57016e-05	0.00101591	0.0090614	0.00831404	0.0118423	0.00716394	0.00627379	0.0090614	0.00856025	FAM168A
874	0.00126753	0.0142462	0.082658	0.028768	0.0218904	0.082658	0.057391	0.0594878	0.0314264	GHITM
875	6.66576e-05	0.00102879	0.0148412	0.00826119	0.015278	0.0159769	0.0146362	0.0148412	0.0137054	PGAM2
875	1.24123e-09	3.67095e-08	0.0355004	0.0126158	0.0355004	0.0082809	0.00732866	0.00582199	0.0268603	FZD3
876	0.000572827	0.00709696	0.0315031	0.00891548	0.0156546	0.0297395	0.0315031	0.0197168	0.0074451	AC027644.3
877	0.00128118	0.0143754	0.03144	0.00506632	0.00886658	0.03144	0.0301874	0.0134729	0.0118909	PLEKHJ1
878	1.24913e-06	2.60208e-05	0.0191974	0.00717648	0.00982774	0.0130494	0.0061817	0.00495126	0.0191974	DCUN1D3
879	1.44422e-09	4.2488e-08	0.0814177	0.0176225	0.0814177	0.0206065	0.0259643	0.0304004	0.0502368	ACTR2
879	1.05306e-06	2.21427e-05	0.0542175	0.0159791	0.0542175	0.0284508	0.00861684	0.0157584	0.0420752	MAP7D3
881	1.37059e-06	2.83221e-05	0.0435185	0.00984714	0.0376927	0.00956009	0.00834495	0.00844837	0.0435185	MAFK
881	0.00059195	0.00731227	0.0277986	0.00700249	0.00720083	0.020422	0.0277986	0.0114649	0.00813791	MAP2K1
886	7.35526e-05	0.00112794	0.0619738	0.0318427	0.0236629	0.0490422	0.060743	0.0619738	0.0221354	NDUFA5
887	7.39334e-05	0.00113171	0.00297786	0.00911119	0.0121086	0.00983059	0.0020379	0.00297786	0.0103171	RBM18
890	1.03297e-06	2.17749e-05	0.0193824	0.00897433	0.0233304	0.0172301	0.0153691	0.0149031	0.0193824	KCNC4
890	0.00142422	0.015759	0.0249721	0.00314707	0.00341909	0.0249721	0.0177571	0.014524	0.0133321	B4GALT3
891	1.90804e-09	5.55004e-08	0.0816264	0.0155113	0.0816264	0.0400564	0.0237888	0.0298347	0.0100009	ZEB2
892	0.00144307	0.0159518	0.051185	0.00570097	0.00881216	0.051185	0.0304429	0.0325174	0.00516985	PNKD
894	1.65225e-06	3.36858e-05	0.0129106	0.00391726	0.0172742	0.00305091	4.55505e-05	0.00314025	0.0129106	PHACTR1
898	8.25423e-05	0.00125149	0.0213634	0.00627544	0.0103354	0.0222581	0.0198631	0.0213634	0.0128853	MARCH2
902	1.96283e-06	3.97144e-05	0.0858395	0.043491	0.0708711	0.0533538	0.0287512	0.0606723	0.0858395	FOSL2
902	0.000141303	0.00202869	0.0155278	0.0139755	0.0156866	0.0274177	0.0284718	0.0244414	0.0155278	RPL39L
902	2.56052e-09	7.34599e-08	0.0458772	0.00757338	0.0458772	0.00100412	0.00685489	0.00729948	0.034788	FAM241A
903	4.05258e-05	0.00065156	0.01852	0.018124	0.0131497	0.00648363	0.0113943	0.0173895	0.01852	NAF1
903	8.59856e-05	0.00129783	0.00724643	0.00939747	0.0165022	0.00649825	0.00621812	0.00724643	0.000830483	CMKLR1
904	2.03881e-06	4.10922e-05	0.0176581	0.00889718	0.0208725	0.00364498	0.0025837	0.0020709	0.0176581	SCUBE3
907	0.000811049	0.00966629	0.0311291	0.017744	0.0269403	0.0313441	0.0311291	0.0203111	0.0245371	PIP4K2A
909	4.6284e-06	8.75506e-05	0.0458221	0.00453649	0.0458221	0.0334747	0.0226266	0.0176934	0.0440895	PLP2
910	0.00164063	0.0178474	0.0302903	0.010895	0.00106111	0.0302903	0.0152561	0.00965903	0.011892	NELFE
917	2.50775e-06	4.97957e-05	0.0617592	0.00887022	0.0452061	0.0316764	0.0415654	0.0355852	0.0617592	SNRPB
918	0.000873351	0.010297	0.0527058	0.00998548	0.0109774	0.0407811	0.0527058	0.020179	0.0154418	MIR4435-2HG
918	0.00181452	0.0194675	0.0346269	0.0131151	0.0266106	0.0346269	0.0233112	0.0269369	0.0344214	PSMD2
918	0.000356387	0.00462201	0.0631552	0.0352777	0.01297	0.0766042	0.0551417	0.0631552	0.0423175	NDUFA13
919	0.000870141	0.0102684	0.00608598	0.00608598	0.00410253	0.00523552	0.00707955	0.00498247	0.00465869	AC116667.1
921	4.79064e-09	1.33224e-07	0.0295459	0.00804223	0.0295459	0.014684	0.0109143	0.00624992	0.0228055	C3orf70
922	0.00186059	0.0198843	0.0393435	0.0101424	0.00453874	0.0393435	0.0260902	0.0204986	0.0170897	NDUFA8
923	0.000448168	0.00568482	0.0373632	0.029014	0.0373632	0.0283517	0.0365203	0.0312697	0.033016	STRAP
927	5.03268e-09	1.39724e-07	0.0502691	0.00919995	0.0502691	0.00576971	0.014448	0.00513954	0.0281411	DTX3
929	5.26575e-09	1.45839e-07	0.0334335	0.00500346	0.0334335	0.0136603	0.000678329	0.00446686	0.0241761	MICAL2
930	3.11339e-06	6.07781e-05	0.0278643	0.0121221	0.0162819	0.011201	0.00715927	0.019185	0.0278643	PLPBP
930	5.26599e-09	1.45839e-07	0.0328075	0.0112305	0.0328075	0.0100913	0.00797888	0.0105699	0.0201639	ATP8B1
931	0.00121186	0.0136938	0.0726047	0.0321576	0.02383	0.0726047	0.0504177	0.0504095	0.0198546	PGAM1
931	0.000131874	0.00190802	0.0114854	0.00307487	0.00380924	0.00481441	0.00829173	0.0114854	0.00460045	MCRIP2
933	0.00044229	0.00562302	0.0209004	0.01142	0.0209004	0.00916368	0.0108188	0.00421093	0.017425	DPH3
935	1.58806e-05	0.000276821	0.0278712	0.0126614	0.0189809	0.0229954	0.0226976	0.0361726	0.0278712	DNAJC27
936	0.00206361	0.0217434	0.0574918	0.00285727	0.00876315	0.0574918	0.0413333	0.0341011	0.0190443	SARS
940	6.66833e-09	1.81528e-07	0.0496959	0.00463432	0.0496959	0.00143709	0.0116085	0.0153151	0.0362273	NES
942	6.33543e-09	1.72887e-07	0.0541193	0.0111435	0.0541193	0.0206805	0.00823576	0.0155933	0.03563	RALBP1
944	6.49204e-09	1.76872e-07	0.0943614	0.0328897	0.0943614	0.056552	0.0312349	0.0288039	0.0720744	CDC42
945	6.80507e-06	0.000125194	0.0132659	0.00695531	0.0158563	0.00682353	0.00296419	0.00719409	0.0132659	P2RX1
950	7.39404e-09	2.00308e-07	0.0334155	0.0111686	0.0334155	0.00197021	0.00916015	0.000922656	0.0242634	EXTL3
952	0.0011868	0.0134606	0.0277917	9.98397e-05	0.01597	0.0234663	0.0277917	0.0147483	0.0133379	SNHG10
956	0.0023716	0.0244961	0.0318835	0.0143673	0.0213836	0.0318835	0.0224298	0.0110374	0.0303454	EIF4E
958	0.000603536	0.00743076	0.00784708	0.00702072	0.00896637	0.0137535	0.0102987	0.00984647	0.00784708	DGKB
958	0.000165806	0.00233713	0.0353818	0.0214569	0.0242526	0.0391015	0.0405084	0.0353818	0.0216667	TRIP6
958	0.00240581	0.0248112	0.033608	0.0134024	0.0064802	0.033608	0.0113383	0.02147	0.0200941	PSMD7
959	0.000167532	0.00235782	0.0319191	0.0178693	0.0157863	0.0176695	0.0011247	0.0319191	0.0329239	PMVK
959	0.000146258	0.00208784	0.0456541	0.0260104	0.038203	0.0273867	0.0265648	0.0388751	0.0456541	OPTN
960	0.00121397	0.0137131	0.0198765	0.0198765	0.0108454	0.0223959	0.017431	0.0235311	0.0189489	MED4
961	4.94354e-06	9.27792e-05	0.0387996	0.0154974	0.0399777	0.0388666	0.0312167	0.031291	0.0387996	GYG1
961	1.01059e-08	2.70497e-07	0.089252	0.00572727	0.089252	0.0116802	0.00839102	0.00153993	0.0381966	SET
962	0.00242082	0.0249353	0.0233713	0.0120821	0.0221179	0.0233713	0.0237419	0.0225623	0.02057	HYI
962	0.000168167	0.00236477	0.00772985	0.00408485	0.00762807	0.00773472	0.00769175	0.00772985	0.00719565	IL17B
962	0.000322569	0.00424748	0.026854	0.0152142	0.026854	0.00914325	0.00142419	0.0138609	0.0268343	JMJD6
967	7.11031e-05	0.00109388	0.0475049	0.0201182	0.0475049	0.0137638	0.011572	0.0414744	0.0424306	SSB
967	5.76034e-06	0.000107268	0.0151595	0.000132699	0.0183959	0.00346531	0.00174707	0.00354739	0.0151595	ANGPT4
969	8.91375e-05	0.00133878	0.0140994	0.00452044	0.0168586	0.010153	0.0141082	0.0122739	0.0140994	OR51E1
971	6.12259e-06	0.000113447	0.0159101	0.0105905	0.0164466	0.016003	0.0144026	0.0108264	0.0159101	RAB6B
973	0.00135714	0.0151366	0.0236298	0.0236298	0.0175297	0.00161977	0.0118379	0.0166811	0.0124967	EIF5A
976	0.00256829	0.0262288	0.030356	0.0137879	0.0135699	0.030356	0.0231093	0.0173733	0.0135037	CBWD1
977	1.57015e-08	4.10122e-07	0.0925121	0.0339952	0.0925121	0.0037564	0.0233171	0.0304134	0.0557118	MBNL1
977	0.000188562	0.00261972	0.0165442	0.0137962	0.0006011	0.013105	0.00773722	0.0165442	0.0121606	NAP1L5
980	1.86181e-08	4.84041e-07	0.120937	0.0146125	0.120937	0.0378727	0.0148878	0.00605014	0.0620848	H3F3A
980	0.00142238	0.0157496	0.00555076	0.00555076	0.00720731	0.00484472	0.00406704	0.0060063	0.00643554	ACAN
981	0.00264203	0.0268999	0.0257322	0.0245091	0.0114467	0.0257322	0.027965	0.0190361	0.0161538	PGK1
981	1.39318e-06	2.87711e-05	0.0908758	0.0177804	0.0908758	0.0798932	0.0348612	0.0329385	0.0917064	SLC25A3
983	0.000228932	0.00311604	0.0138817	0.00233846	0.0126218	0.0158939	0.0208608	0.0138817	0.00668562	TMC6
984	0.00135998	0.0151568	0.0214003	0.0214003	0.00175251	0.0387439	0.0416819	0.0328274	0.0279046	ATP5F1C
989	0.000210916	0.00289431	0.0152348	0.00867674	0.0171502	0.0230823	0.0190581	0.0152348	0.00265666	NKD1
990	0.00281961	0.0284333	0.0370972	0.0182831	0.0285301	0.0370972	0.0268494	0.0244352	0.0208596	CHORDC1
991	8.64925e-06	0.000157054	0.0282619	0.00837805	0.0298238	0.00442454	0.0012115	0.00392704	0.0282619	ZBTB10
991	0.000106711	0.00157937	0.0664122	0.0257271	0.0664122	0.0603238	0.0463819	0.0525623	0.0553352	CBX6
993	8.7931e-06	0.000159235	0.0230541	0.00610996	0.0273854	0.0175229	0.0133043	0.0128403	0.0230541	ATP10A
994	0.000335301	0.00439022	0.0634476	0.033759	0.0309724	0.0697305	0.0567106	0.0634476	0.0433353	NDUFB10
995	8.94037e-06	0.000161727	0.0319463	0.00931395	0.0308542	0.00858226	0.00438973	0.00733564	0.0319463	ERF
996	2.73306e-08	6.99706e-07	0.0707943	0.0105239	0.0707943	0.0680695	0.0476986	0.0487334	0.0476598	RHOC
997	0.00160447	0.0174938	0.0203759	0.0203759	0.0215479	0.0340068	0.0414436	0.0290902	0.0201101	ATP6V0B
997	0.000224931	0.00306781	0.0197549	0.0137732	0.0078665	0.0186541	0.00681639	0.0197549	0.00765327	NSMCE1
998	0.00167665	0.0181802	0.0172284	0.00411759	0.013098	0.00246276	0.0172284	0.0227478	0.0200189	DPY30
1001	0.000180154	0.00251732	0.0112906	0.00725052	0.0139432	0.00438486	0.00340039	0.00351132	0.0112906	CTNNA3
1004	3.61672e-06	6.97915e-05	0.0409878	0.0229502	0.0409878	0.0200873	0.0150893	0.0163582	0.0368153	CORO1B
1005	3.25139e-07	7.36791e-06	0.0860122	0.0310291	0.0860122	0.0604113	0.0476297	0.0521051	0.074981	ANXA6
1006	3.2111e-07	7.29138e-06	0.0573358	0.0201754	0.0573358	0.0121845	0.00659759	0.0155201	0.0476509	YPEL5
1007	0.000253097	0.00340761	0.0177269	0.00512433	0.00538834	0.0220056	0.0225946	0.0177269	0.00507124	CNGA1
1008	3.27871e-08	8.29896e-07	0.0315346	0.00723576	0.0315346	0.0150695	0.00738398	0.0115343	0.0138034	RNF150
1009	8.29182e-07	1.77921e-05	0.0579492	0.0118966	0.0579492	0.0184527	0.00698682	0.00745964	0.0412076	CBX7
1010	0.00320792	0.0318139	0.0295176	0.00602486	0.0178031	0.0295176	0.011502	0.0147894	0.00675843	DAZAP1
1013	3.80317e-08	9.56871e-07	0.0345597	9.81783e-05	0.0345597	0.00716363	0.00101682	0.00428611	0.0148087	GRAMD2B
1013	0.00329693	0.0325396	0.015944	0.00874337	0.0138749	0.015944	0.00303883	0.0100289	0.0099839	SS18
1016	1.38397e-05	0.00024378	0.011541	0.0062714	0.0136844	0.00216046	0.00135396	0.00114028	0.011541	ITIH4
1019	2.30943e-05	0.000389607	0.0814875	0.0524919	0.0814875	0.0622678	0.0838921	0.0509219	0.0751678	DBI
1020	1.45525e-05	0.000255263	0.0346012	0.00750341	0.0244468	0.0245842	0.0265535	0.0152101	0.0346012	COQ10B
1021	0.00181866	0.0194932	0.00734441	0.00734441	0.00468096	0.00863797	0.0119037	0.00868762	0.00536525	AMPH
1022	0.00215606	0.0225619	0.0271675	0.00663936	0.00238158	0.0271675	0.023401	0.014993	0.00267286	ITPKB
1023	1.50769e-05	0.000264047	0.0237714	0.0137886	0.0227616	0.0151506	0.0114953	0.00746622	0.0237714	FAM20B
1023	0.00183839	0.0196732	0.0106919	0.0106919	0.0163138	0.00076572	0.00532962	0.00739976	0.0124004	DEF8
1024	1.96334e-06	3.97144e-05	0.0268807	0.0130859	0.0268807	0.0145312	0.00956398	0.0175637	0.0218287	ANAPC15
1025	0.00354225	0.0345952	0.0737961	0.0156836	0.000130475	0.0737961	0.0554346	0.0426203	0.0158931	RHEB
1025	0.000288897	0.00384791	0.0204161	0.00258028	0.00614786	0.0242089	0.027389	0.0204161	0.0102032	CCDC153
1025	0.0018672	0.019937	0.0226339	0.0226339	0.0265136	0.0136769	0.0105586	0.0214532	0.0182168	CYFIP1
1026	0.00356068	0.0347549	0.0395937	0.0135267	0.0111919	0.0395937	0.0362778	0.0214334	0.00746711	LSM1
1027	7.05921e-08	1.71684e-06	0.0519401	0.0169795	0.0519401	0.0266207	0.0115252	0.0172666	0.0310974	MAPKAPK2
1028	0.000398623	0.00512813	0.0371413	0.000458326	0.0338127	0.0265236	0.0284658	0.0187864	0.0371413	UBE2N
1029	0.00189948	0.0202623	0.00853666	0.00853666	0.00428569	0.00256716	0.000669533	0.00410465	0.00717107	ENPP4
1029	7.13003e-08	1.73222e-06	0.044734	0.0180694	0.044734	0.0111524	0.00524683	0.0113805	0.0236216	TP53I11
1035	0.00196812	0.0209147	0.0108843	0.0108843	0.000982029	0.0128193	0.0179286	0.0143219	0.000468004	BCL2L13
1037	0.00374749	0.0362827	0.0348501	0.00359156	0.000303854	0.0348501	0.0295652	0.00737845	0.0042625	NEMF
1040	0.000133358	0.00192465	0.0200701	0.00797457	0.0157193	0.0169356	0.00566462	0.0012402	0.0200701	RIMKLB
1041	0.00384291	0.0370781	0.0206311	0.00312088	0.0177756	0.0206311	0.0186697	0.00662845	0.0138243	MIER1
1043	9.59915e-08	2.30283e-06	0.0373308	0.0108653	0.0373308	0.0181822	0.0202449	0.0134456	0.0301615	HIP1
1043	0.000333888	0.0043759	0.0599644	0.0260684	0.0344258	0.0574263	0.058447	0.0599644	0.0181865	NDUFA12
1044	0.00390765	0.0376161	0.0333535	1.00821e-05	0.00303838	0.0333535	3.09943e-06	0.0297439	0.0101947	ESD
1048	0.00214385	0.022483	0.0134889	0.0134889	0.00298931	0.00263741	0.00306685	0.00496994	0.00821972	CASP9
1048	4.89161e-06	9.19075e-05	0.0242468	0.00199891	0.0242468	0.00697751	0.0186527	0.0194476	0.0184348	PLCB4
1049	1.11406e-07	2.65364e-06	0.0668503	0.00123499	0.0668503	0.0144795	0.00344643	0.00254219	0.0500528	NPTN
1052	0.000350356	0.00455789	0.016867	0.0159845	0.025816	0.0117297	0.00677009	0.016867	0.0159215	LZTS2
1052	0.00402025	0.0385452	0.0966848	0.0392519	0.0234428	0.0966848	0.00358813	0.0733569	0.0653907	LITAF
1054	0.000422615	0.00540979	0.0607485	0.032581	0.0607485	0.0494928	0.0388336	0.0420733	0.0361811	ACADVL
1055	0.000358798	0.00464788	0.0329192	0.0197852	0.00954619	0.02493	0.0341188	0.0329192	0.0275364	GLO1
1055	0.00237614	0.0245354	0.0401163	0.0401163	0.034386	0.0383149	0.0327227	0.029	0.0376957	HNRNPH3
1056	0.00411839	0.0393512	0.0177815	0.000212252	0.000231409	0.0177815	0.00777622	0.0116698	0.000643783	AP1G1
1059	0.0024503	0.0251772	0.00903287	0.00903287	0.00504574	0.0136539	0.0149414	0.0106043	0.00679032	PPT2
1061	0.0021177	0.0222714	0.0212108	0.00440202	0.0212108	0.0187908	0.0164604	0.00035358	0.0100336	NAB1
1062	2.89537e-05	0.000478821	0.0115188	0.00905647	0.011092	0.00312597	0.00910354	0.00786107	0.0115188	FCMR
1064	1.51887e-07	3.56721e-06	0.0857618	0.0499261	0.0857618	0.0812622	0.0770582	0.0784932	0.0778748	MINOS1
1065	9.95427e-05	0.00148113	0.0574987	0.0434959	0.0499239	0.0512655	0.0102925	0.02316	0.0574987	C4orf3
1070	1.04876e-05	0.000188194	0.0321133	0.00193529	0.0321133	0.00913174	0.00432054	0.00452562	0.0252947	CTDSPL
1070	0.000394607	0.00508035	0.075001	0.0247935	0.0271269	0.0956283	0.0619004	0.075001	0.028679	CCL8
1071	4.84172e-05	0.000769582	0.0154046	0.000917945	0.0162235	0.00794669	0.000479808	0.00670568	0.0154046	LCLAT1
1072	0.00396498	0.0380806	0.0140173	0.0081476	0.0135237	0.0140173	0.0135256	0.00941436	0.0114802	MYO1E
1075	0.00041574	0.00532788	0.00555063	0.00441445	0.00474585	0.00447008	0.00429212	0.00555063	0.0048374	SLC6A17
1075	4.22292e-07	9.49251e-06	0.0610907	0.0258772	0.0610907	0.0586265	0.057785	0.0410414	0.0229134	PCSK7
1075	3.14619e-05	0.00051648	0.00991661	0.00352252	0.0100198	0.00792	0.00880927	0.00223851	0.00991661	AC100830.1
1076	0.00139387	0.0154845	0.0559829	0.0206031	0.0209805	0.0347175	0.0494377	0.0374829	0.0559829	ATP5PD
1077	0.0014978	0.0164645	0.00440723	0.00440723	0.00417824	0.00962568	0.00877752	0.00805189	0.00408883	AC147651.4
1079	0.000426303	0.00544246	0.0199116	0.00939581	0.00511819	0.00237601	0.0113491	0.0199116	0.00745165	PHF1
1081	0.00139658	0.0155094	0.0152412	0.0104502	0.0135073	0.00616106	0.0048354	0.00446134	0.0152412	NADK2
1082	0.0027963	0.0282477	0.00957216	0.00957216	0.010582	0.012735	0.00927956	0.00899844	0.00658903	SLC22A18
1082	2.5317e-06	5.02118e-05	0.0201697	0.00713655	0.0201697	0.00862156	0.00460882	0.00857811	0.0151034	MYEF2
1086	1.87302e-05	0.000321645	0.0372538	0.0175836	0.042039	0.0283737	0.0335865	0.0280589	0.0372538	PITPNB
1090	0.00302416	0.0301768	0.028675	0.0220862	0.0161587	0.028675	0.0164082	0.0232812	0.0113176	MOB4
1092	7.49376e-05	0.00114656	0.0117998	0.00653385	0.0153123	0.00508371	0.00586283	0.00727305	0.0117998	PPP2R2B
1092	0.00143921	0.0159144	0.00440824	0.00506358	0.00630366	0.00270327	0.00374197	0.00440824	0.0028878	GPER1
1092	0.00489729	0.0456872	0.0145701	0.00988575	0.0150822	0.0145701	0.0173165	0.0128745	0.0131207	HTATSF1
1094	0.000465034	0.00588763	0.0317379	0.00979175	0.0259675	0.0228344	0.0228309	0.0317379	0.0270344	PM20D2
1097	4.8278e-06	9.09122e-05	0.0444916	0.0107106	0.0444916	0.0253638	0.023962	0.014326	0.0380762	CISD3
1099	0.00506535	0.046972	0.022156	0.0161916	0.00997971	0.022156	0.00569933	0.0230071	0.012424	MRPL55
1104	0.000407442	0.00523154	0.028433	0.0121604	0.028433	0.0252151	0.0145546	0.0141632	0.0229449	BCL2L1
1105	4.07142e-07	9.1704e-06	0.107022	0.0249088	0.107022	0.00764111	0.00381741	0.00839273	0.048028	HNRNPA2B1
1105	0.000121293	0.00177097	0.0180601	0.00454406	0.0180601	0.0165249	0.024434	0.0167369	0.0131191	PACSIN3
1105	0.0010885	0.0124978	0.00808444	0.00476419	0.00902631	0.00327815	0.00336675	0.00336911	0.00808444	CTXN1
1107	0.000538193	0.0067175	0.0179551	0.00913515	0.01045	0.017101	0.0147805	0.0179551	0.0144049	SCX
1109	0.000550142	0.00685312	0.0338182	0.0157589	0.0267447	0.0209271	0.0219847	0.0144665	0.0338182	ZSCAN16-AS1
1110	0.000549942	0.00685312	0.0289846	0.0195869	0.0166305	0.00232496	0.0123363	0.0289846	0.0271447	IDI1
1111	4.41934e-07	9.90087e-06	0.0358128	0.0169587	0.0358128	0.00782906	0.00602716	0.0171999	0.0263129	HAGH
1112	0.000554966	0.00690885	0.0132863	0.00542077	0.00249317	0.0124773	0.0126035	0.0132863	0.00724561	KIF5C
1112	0.000184364	0.00256884	0.0242242	0.00778052	0.0242242	0.0241961	0.0182976	0.0102397	0.0149245	TEAD2
1113	4.71197e-05	0.000750737	0.0267474	0.0101246	0.0260309	0.016086	0.0164331	0.0165645	0.0267474	KLF11
1113	0.000555221	0.00690946	0.0518076	0.0134563	0.00793746	0.0126897	0.0377103	0.0518076	0.00708217	DDX24
1114	4.79751e-05	0.000763641	0.0641682	0.0264906	0.0290295	0.0483636	0.0279132	0.0393528	0.0641682	PSMB6
1117	4.77691e-07	1.06592e-05	0.034851	0.00267819	0.034851	0.0167062	0.0144258	0.00812451	0.0262129	EHD1
1121	0.00279026	0.0281952	0.0271425	0.0100112	0.00637701	0.0292515	0.0271425	0.0170129	0.0134561	NT5C3B
1123	0.000593466	0.0073256	0.0221202	0.0136136	0.00186	0.0250368	0.0221141	0.0221202	0.012383	MRPL21
1123	0.00560843	0.0511685	0.0185769	0.00511437	0.0179962	0.0185769	0.011625	0.0115404	0.0220247	CS
1124	0.00361798	0.0351914	0.0146198	0.0146198	0.0095864	0.017883	0.0184179	0.0160301	0.0164181	MDH1
1125	0.00281596	0.0284121	0.0255657	0.00995579	0.0255657	0.0194188	0.00922966	0.00401012	0.01641	PEF1
1126	0.00395396	0.0379966	0.0261122	0.0114859	0.0153857	0.0185585	0.0261122	0.018933	0.011126	GPCPD1
1128	0.000613787	0.00754865	0.0256498	0.00428357	0.0272221	0.0288784	0.0195584	0.0256498	0.0152112	PDHB
1128	8.98981e-07	1.90944e-05	0.0296271	0.010016	0.0296271	0.035333	0.0261856	0.0209474	0.0203775	SMIM10
1128	0.00367067	0.0356316	0.00345664	0.00345664	0.00106739	0.00264193	0.000924271	0.00188786	0.00100629	LYPD3
1132	5.7154e-07	1.25859e-05	0.0601124	0.025646	0.0601124	0.0478513	0.0512432	0.0254198	0.0508799	ARPP19
1133	0.0001133	0.00166587	0.0250111	0.0128422	0.0292629	0.00332984	0.00745305	0.00861709	0.0250111	FOXP4
1137	6.45705e-05	0.00100119	0.0347546	0.011809	0.0314272	0.0175399	0.021996	0.0227683	0.0347546	ELOVL5
1137	6.30285e-07	1.3771e-05	0.0352551	0.0127775	0.0352551	0.00488176	0.00690831	0.00882553	0.0204117	AL035071.1
1139	6.56848e-05	0.00101591	0.0148689	0.000259989	0.00840809	0.017696	0.014458	0.0183098	0.0148689	RIC8A
1142	0.00605732	0.0545748	0.0274008	0.00956077	0.00641836	0.0274008	0.0130669	0.0178141	0.00902084	TIMM8B
1143	0.00447517	0.04223	0.0253951	0.0183019	0.00922077	0.0300623	0.0253951	0.0291573	0.0177176	EIF1AY
1147	8.22753e-07	1.76768e-05	0.0338117	0.0180732	0.0338117	0.0234589	0.00431944	0.0209383	0.0154771	ENTPD1
1148	8.24188e-07	1.76963e-05	0.0292261	0.00696261	0.0292261	0.00775684	0.00941151	0.0132182	0.0206382	AK4
1149	0.00460129	0.0432506	0.0186247	0.00529102	0.00679651	0.0171951	0.0186247	0.00651762	0.00284569	RARB
1156	8.36506e-05	0.00126601	0.0256826	0.00907617	0.0276176	0.0153546	0.024408	0.0190219	0.0256826	COBLL1
1156	0.0047654	0.0446088	0.0706433	0.0374536	0.0239919	0.0456793	0.0706433	0.0312637	0.0343569	RASD1
1157	0.000779862	0.00933774	0.00924008	0.00742167	0.00879357	0.012732	0.0120999	0.00924008	0.00662784	C17orf82
1158	1.9545e-05	0.000333929	0.0562882	0.0287386	0.0562882	0.0666534	0.0691055	0.0471875	0.0620644	TAX1BP1
1159	0.0041425	0.0395364	0.034429	0.034429	0.0274026	0.0146699	0.0083654	0.00908639	0.0288747	NDFIP1
1160	8.74021e-05	0.00131507	0.0111402	0.00512187	0.0135402	0.0026284	0.00151165	0.00105187	0.0111402	ZNF154
1162	6.36202e-05	0.000988736	0.0181676	0.00707178	0.0181676	0.00676499	0.00689959	0.00836455	0.0138097	AC002546.1
1165	0.000803824	0.00959725	0.0507302	0.0381201	0.0211871	0.0371851	0.0315014	0.0507302	0.037507	ZNRD1
1167	0.000809286	0.00965214	0.00462472	0.00638018	0.021092	0.00733283	0.00105306	0.00462472	0.00620414	CPT1A
1168	2.59633e-05	0.000433428	0.018658	0.0057434	0.018658	0.00333209	0.00155363	0.00217993	0.0146691	ADRA1D
1174	0.000826696	0.00982834	0.0150233	0.00672667	0.0072007	0.0127355	0.00694818	0.0150233	0.0125363	LINC00473
1175	0.000833391	0.0098939	0.0039696	0.00390589	0.00559633	0.000367586	0.00514084	0.0039696	0.00811479	CCDC22
1177	0.00708671	0.0620883	0.0325859	0.00562575	0.016735	0.0325859	0.0244959	0.0176549	0.0180976	MRPL34
1178	0.00473016	0.04435	0.01189	0.01189	0.0127157	0.0216938	0.00912896	0.0101561	0.0104207	AATF
1179	0.000578068	0.00715397	0.0249449	0.0158043	0.0249449	0.00979381	0.000491956	0.00846173	0.0155695	BCL7B
1179	0.00010718	0.00158562	0.0196126	0.010154	0.0104943	0.0149525	0.00887527	0.00904339	0.0196126	SPRYD3
1179	0.00710063	0.0621454	0.0299102	0.00296413	0.00794819	0.0299102	0.0134223	0.0220892	0.0102836	EIF2S1
1181	2.58181e-05	0.000431434	0.032315	0.00421227	0.032315	0.00612518	0.0193026	0.0140612	0.0287756	UNC45A
1185	0.00011159	0.00164217	0.0106026	0.00364846	0.0112119	0.00655494	0.00893927	0.0047054	0.0106026	LRRC8B
1187	1.53714e-06	3.15499e-05	0.0505352	0.0221117	0.0505352	0.044456	0.0110479	0.0416736	0.0345808	HIST1H4C
1189	0.00108296	0.0124597	0.0177888	0.0110508	0.0177888	0.0166101	0.0156054	0.0129674	0.0147744	CDK18
1190	0.00267018	0.0271618	0.0252292	0.00346052	0.0252292	0.0161148	0.0144704	0.0197821	0.0195655	MAP3K8
1190	0.000916492	0.0107473	0.00537681	0.00777604	0.0120682	0.00650365	0.00169513	0.00537681	0.00490564	JOSD1
1196	0.000948438	0.0110793	0.0274518	0.0131432	0.0124984	0.0281778	0.0203046	0.0274518	0.00214043	SDHB
1197	2.01539e-06	4.06691e-05	0.051145	0.0156728	0.051145	0.0179766	0.0184769	0.00807492	0.00159878	GLS
1199	0.0079078	0.0682656	0.0221608	0.015108	0.0122836	0.0221608	0.0091423	0.0176233	0.00892802	NDUFS1
1199	0.00616839	0.0554031	0.0185492	0.00863078	0.000554881	0.0188317	0.0185492	0.00514162	0.00181573	INPP5K
1201	0.000259836	0.00348994	0.0478078	0.00855059	0.0478078	0.0542369	0.033058	0.0310854	0.040092	SORBS3
1201	2.13119e-06	4.2746e-05	0.0453931	0.00642585	0.0453931	0.0177371	0.0067731	0.00799907	0.0274635	IMPAD1
1201	0.000981853	0.0114219	0.00837411	0.00195465	0.00292917	0.00876693	0.0116487	0.00837411	0.00200227	TMEM25
1204	0.000943699	0.0110316	0.0130173	0.0106884	0.0101065	0.00686724	0.0104368	0.0102063	0.0130173	RELT
1206	0.0081815	0.0701873	0.0237084	0.0112915	0.00703832	0.0237084	0.0146559	0.0157422	0.0136615	HAT1
1208	0.00410856	0.0392908	0.0220041	0.00964084	0.0222982	0.0146765	0.018319	0.0138996	0.0220041	ARHGEF2
1210	2.41049e-06	4.79781e-05	0.0476233	0.013334	0.0476233	0.0131481	0.0126595	0.024389	0.0250102	BCAP29
1213	0.00103122	0.0119424	0.0104096	0.0055807	0.00378523	0.0125699	0.010056	0.0104096	0.00320595	TRIM7
1214	0.000132198	0.00191106	0.0146901	0.00518494	0.0171106	0.000144276	0.00264858	0.00386729	0.0146901	ALDH4A1
1216	0.00104245	0.0120558	0.00690722	0.00241452	0.0086249	0.0088346	0.00813424	0.00690722	0.00868404	CENPV
1218	0.00667312	0.059051	0.0280492	0.00417729	0.00863256	0.00993504	0.0280492	0.0138841	0.00249173	EPS8L1
1219	2.90176e-06	5.7072e-05	0.0360021	0.00672785	0.0360021	0.0120478	0.00758305	0.0112979	0.0248832	TEAD3
1225	3.04181e-06	5.95194e-05	0.0205941	0.00646475	0.0205941	0.00194441	0.00494887	0.00401613	0.0147669	PDE1B
1226	0.00477757	0.0446932	0.0126001	0.00504024	0.0190462	0.0126001	0.00502421	0.00470319	0.0109897	MMGT1
1230	0.0011397	0.0130144	0.0704339	0.036374	0.035216	0.0540231	0.0597738	0.0704339	0.0273108	HMGN2
1231	0.00246875	0.0253589	0.0271615	0.0187979	0.0271615	0.02321	0.0253477	0.00816493	0.021123	DBNL
1231	3.33975e-06	6.48198e-05	0.0236367	0.00961831	0.0236367	0.0105204	0.0094129	0.0114352	0.0191416	NIPSNAP3A
1232	3.34698e-06	6.49225e-05	0.0221026	0.00512497	0.0221026	0.0189173	0.0164853	0.0156229	0.0125445	MARK1
1233	0.00525002	0.0484389	0.0316064	0.0108903	0.00606586	0.0316064	0.020134	0.0279135	0.0143595	RNF11
1234	0.000249554	0.00336481	0.0103273	0.0055069	0.0117278	0.00555584	0.00808079	0.00668972	0.0103273	PALD1
1234	0.00648792	0.0577191	0.0190439	0.0190439	0.0125585	0.0122096	0.0220544	0.0137716	0.0163587	NXT1
1235	0.00600934	0.0542799	0.0841441	0.041048	0.0345295	0.0881784	0.0841441	0.047791	0.0343404	EIF4A2
1235	0.00115072	0.0131196	0.0357469	0.0190408	0.0191752	0.0253186	0.0250023	0.0357469	0.0256347	WDR45B
1235	0.000160395	0.00227071	0.029147	0.0139636	0.019158	0.0246513	0.0178486	0.0239931	0.029147	NR1H2
1237	0.000150947	0.00214784	0.012289	0.00711856	0.012289	0.00512207	0.00418657	0.00402275	0.00683819	OR51E2
1238	0.00943517	0.0790302	0.041757	0.0132479	0.0248983	0.041757	0.0185992	0.0308391	0.0171815	PCMT1
1241	0.000597146	0.00736381	0.0135881	0.00653508	0.0135881	0.00463316	0.00292105	0.00498453	0.00684472	STUM
1243	0.001211	0.0136906	0.0121201	0.00234907	0.00561767	0.00646072	0.0126663	0.0121201	0.00669366	RTN2
1247	0.000179047	0.00250412	0.0238022	0.00272417	0.00988225	0.00206843	0.00885455	0.00137018	0.0238022	BECN1
1248	0.00696152	0.0611993	0.0271862	0.0271862	0.0187851	0.0313211	0.013139	0.0147548	0.0248954	MRPL51
1248	0.00127532	0.0143145	0.00999206	0.0104079	0.012436	0.00230039	0.00125433	0.00999206	0.00878685	BCKDK
1249	0.000180216	0.00251732	0.0200477	0.00671964	0.0168678	0.0110836	0.0106292	0.00504519	0.0200477	STK11
1253	0.00988775	0.081941	0.0261942	0.00167867	0.0144757	0.0261942	0.0223156	0.00809569	0.0104557	STX12
1254	0.00704245	0.0617328	0.0191264	0.0130578	0.0216916	0.0191264	0.0162904	0.0151398	0.0151479	MIEN1
1256	0.00671544	0.0593627	0.0104184	0.0104184	0.0075598	0.0118614	0.0166217	0.0189722	0.00642284	TRAPPC4
1258	0.00270937	0.0275187	0.00804083	0.00577239	0.00814309	0.00689276	0.00583524	0.00558391	0.00804083	NCF2
1261	0.00040315	0.0051804	0.0176427	0.00749602	0.0176427	0.0234741	0.0210676	0.0151876	0.0179216	CYFIP2
1268	0.000208543	0.00286879	0.010948	0.00169215	0.013254	0.00143285	0.00808207	0.00535895	0.010948	RNF180
1269	0.000211114	0.00289467	0.00810089	0.00394298	0.0072571	0.00234741	0.00653857	0.000431864	0.00810089	SAMD14
1270	0.00778712	0.0673451	0.00928231	0.00928231	0.0120236	0.0104504	0.00430989	0.00553333	0.0121587	MTRF1L
1270	0.0084899	0.0723962	0.0235585	0.0128517	0.0138401	0.0249322	0.0235585	0.0204643	0.00749841	RTF2
1275	0.00241605	0.0248991	0.0134113	0.0110852	0.00995701	0.0140448	0.00443013	0.0134113	0.00513041	TRAPPC2B
1279	0.000245261	0.00331542	0.0153724	0.0061364	0.0132879	0.0169208	0.0115712	0.0103262	0.0153724	NHS
1280	0.0109685	0.0895259	0.023438	0.000769425	0.000339433	0.023438	0.0137911	0.0189371	0.0119083	GRPEL1
1286	0.0055969	0.0511051	0.0128474	0.000450143	0.0108749	0.00250689	0.0128474	0.00327164	0.00471743	SLC6A9
1287	0.0032223	0.0319448	0.0235646	0.00691247	0.0235646	0.00587029	0.0146333	0.00812181	0.013576	MFN2
1287	0.00845732	0.0721918	0.00914347	0.00914347	0.0104508	0.00567283	0.00625869	0.00615321	0.00989185	COQ10A
1289	0.000264423	0.00354587	0.0188725	0.00838214	0.019866	0.00383762	0.00686789	0.000480071	0.0188725	APOOL
1291	0.00167823	0.0181856	0.00997315	0.00162564	0.00109325	0.0116396	0.00947503	0.00997315	0.000419377	ARHGAP26
1293	0.00858434	0.0730159	0.0134303	0.0134303	0.00311329	0.00805605	0.00255297	0.00589806	0.0148594	HAX1
1294	0.00937569	0.0785908	0.0179406	0.00392822	0.0144513	0.00172563	0.0179406	0.0109622	0.0131285	DNAJC21
1296	3.80669e-05	0.000616162	0.0316872	0.00933934	0.0316872	0.000499942	0.00544842	0.00577538	0.0208918	SNX7
1296	0.000447641	0.00568029	0.0117089	0.000568848	0.014166	0.00159325	0.0107408	0.0078082	0.0117089	DOCK8
1297	0.00878391	0.0745055	0.00654174	0.00654174	0.00810933	0.00650847	0.0052682	0.00848864	0.00591344	ACOT11
1297	0.00172618	0.0186269	0.00491126	0.00141085	0.00410937	0.00545028	0.00618939	0.00491126	0.00333793	PTGES3L
1300	0.000100204	0.00149031	0.0397327	0.0150063	0.0397327	0.0243434	0.0204927	0.027832	0.033156	NMD3
1303	0.00905911	0.0763901	0.00265417	0.00265417	0.00503544	0.00150463	0.00189796	0.00289462	0.00403197	GABRA4
1303	0.000297885	0.00396072	0.0141293	0.00547373	0.013773	0.00457657	0.00501252	0.00261599	0.0141293	RUSC2
1305	0.00403506	0.0386651	0.0120422	0.00666711	0.0120422	0.0125561	0.016963	0.0111984	0.0077263	HS3ST1
1307	0.00605003	0.0545636	0.0275354	0.00777445	0.0275354	0.0175932	0.0109059	0.00429389	0.0176551	DCTN1
1307	0.000320767	0.0042254	0.0517727	0.0237916	0.0459211	0.000101956	0.0313421	0.011739	0.0517727	MAGED2
1308	0.000337307	0.00441381	0.106636	0.0421988	0.019618	0.127986	0.0251423	0.0785504	0.106636	COX7C
1311	0.00185771	0.0198673	0.0145233	0.00828652	0.0124077	0.0113456	0.0112395	0.0145233	0.0128284	SNRNP25
1312	0.00831114	0.071125	0.0167031	0.0144859	0.0144649	0.0206249	0.0167031	0.013294	0.0241679	AAMDC
1312	1.96987e-05	0.00033621	0.0427255	0.0145036	0.0427255	0.0360858	0.0288065	0.0138857	0.036651	MIR22HG
1315	0.00187563	0.0200207	0.0151343	0.00468109	0.0116946	0.0167405	0.0131774	0.0151343	0.0101127	PPFIA2
1316	0.00669852	0.0592444	0.0243153	0.0056803	0.00315603	0.0266177	0.0243153	0.0118854	0.0106944	FBXO8
1317	0.000534906	0.00668145	0.0134713	0.00679945	0.0134713	0.0143395	0.00981648	0.0107615	0.0116798	DYSF
1317	0.00543667	0.0498592	0.017639	0.017639	0.0120452	0.0221479	0.0208202	0.00108124	0.016475	CTNNBL1
1320	0.000348498	0.00454253	0.0319384	0.0127216	0.0226273	0.0165593	0.000692137	0.0149112	0.0319384	TUBB6
1321	0.00985343	0.0817374	0.0132161	0.0196264	0.0199045	0.000766371	0.0132161	0.009041	0.0183097	IAH1
1322	0.00198423	0.0210525	0.0347842	0.0160058	0.0208594	0.0398524	0.0312735	0.0347842	0.034205	PIN1
1324	0.00728282	0.0635409	0.0249167	0.0249167	0.0303259	0.0492888	0.0504572	0.0488392	0.0421611	CDK11B
1324	0.0106742	0.0875284	0.0179599	0.0029926	0.00797551	0.0147756	0.0179599	0.0124868	0.00720263	BCAS3
1332	0.00211921	0.0222803	0.00947386	0.0074543	0.00650411	0.0121086	0.0131965	0.00947386	0.00638275	WIZ
1334	0.00060138	0.00740693	0.0183451	0.00322496	0.0183451	0.00990885	0.0145447	0.00482108	0.00662418	ARHGEF9
1338	0.000401056	0.00515745	0.00897737	0.000206563	0.0113026	0.00271926	0.00127318	0.000531234	0.00897737	STARD4
1338	0.00215057	0.0225303	0.022411	0.00835053	0.0199493	0.0131354	0.00878079	0.022411	0.00676419	CD2BP2
1341	0.00378234	0.0365676	0.0286467	0.00679313	0.0254064	0.0239627	0.0283197	0.00837565	0.0286467	C9orf78
1350	0.0121297	0.0972757	0.0158878	0.00192268	0.0104152	0.00595629	0.0158878	0.0118355	0.0081394	MAP1S
1355	0.00236954	0.0244823	0.0132027	0.00527742	0.00737088	0.00507155	0.00662744	0.0132027	0.0106921	BEX1
1356	0.000469321	0.00593294	0.0141444	0.00128448	0.00861999	0.00955335	0.0143338	0.00964683	0.0141444	RUBCN
1358	0.000479256	0.00605169	0.0216271	0.010052	0.00881886	0.0082408	0.0124717	0.00188005	0.0216271	RHBDF1
1362	0.000488859	0.00615904	0.0098938	0.00284249	0.0106922	0.00582866	0.00282347	0.00664641	0.0098938	MPP7
1363	0.00247808	0.0254392	0.00816606	0.00589498	0.00138774	0.00941884	0.00593977	0.00816606	0.00157001	TRAPPC13
1367	1.88227e-05	0.000323069	0.0428285	0.0171985	0.0428285	0.0305964	0.0257929	0.0175363	0.0301722	ARHGAP10
1369	0.0114558	0.0926914	0.0176831	0.0176831	0.00358631	0.00323667	0.00812325	0.00339054	0.0201246	RANBP2
1371	0.00255704	0.0261298	0.00483578	0.000986803	0.00719753	0.00490589	0.00415117	0.00483578	0.00478821	RIMS3
1373	0.000530575	0.00663724	0.0280798	0.0029154	0.0257614	0.0116932	0.00973124	0.00955888	0.0280798	PRKAG2
1373	0.00258305	0.0263557	0.00645926	0.00114547	0.0102584	0.00356399	0.00483739	0.00645926	0.00643689	ARHGAP44
1374	3.37768e-05	0.0005513	0.0389865	0.00980743	0.0389865	0.0199003	0.0186916	0.0024794	0.0290364	YPEL2
1374	0.00258308	0.0263557	0.0140711	0.00775549	0.00889814	0.0179002	0.0142722	0.0140711	0.0107221	EIF4ENIF1
1375	0.000114983	0.00168672	0.0248716	0.0142081	0.0248716	0.0096129	0.00915556	0.00408822	0.0121273	FADS1
1376	0.00322477	0.0319505	0.010783	0.00314993	0.00522069	0.00263494	0.0152849	0.010783	0.0083846	MFSD14A
1377	0.0120247	0.0965947	0.0736632	0.00825866	0.0192835	0.0736632	0.0188771	0.0320687	0.0447514	ATP5PO
1378	0.00262983	0.0267946	0.00762949	0.0027254	0.00534227	0.00988649	0.00920432	0.00762949	0.00922782	MSRA
1380	0.00264008	0.0268883	0.00399741	0.0063986	0.010712	0.00411128	0.000348703	0.00399741	0.00807477	MCF2L
1381	3.65164e-05	0.000592495	0.0330481	0.00510564	0.0330481	0.017463	0.011273	0.007142	0.0265633	SUDS3
1385	0.00148978	0.0163978	0.0423726	0.0124683	0.0327503	0.0460706	0.0654073	0.0219996	0.0423726	SLC25A5
1394	0.00059445	0.00733505	0.0128456	0.0098373	0.00865145	0.00533316	0.00696896	0.0107983	0.0128456	RNF41
1395	0.00533603	0.0491108	0.006112	0.00341086	0.00748484	0.00134375	0.000725931	0.00113156	0.006112	KCNT1
1397	0.00832329	0.0711745	0.0213938	0.00936692	0.0123046	0.0209273	0.0167588	0.0213938	0.0101981	HADHB
1400	0.000614634	0.0075563	0.0493444	0.0324619	0.0132589	0.0756402	0.0143998	0.0308352	0.0493444	PARK7
1403	0.000523098	0.00655838	0.014628	0.00779729	0.0164289	0.00649751	0.0124836	0.00288756	0.014628	HIST2H2BE
1404	0.00857604	0.0729823	0.0298989	0.00911598	0.0298989	0.0111653	0.0223792	0.00528192	0.021166	GDI1
1406	0.00809766	0.0696179	0.0089037	0.0089037	0.0131297	0.0036934	0.00253175	0.00488591	0.0134893	SLC27A5
1409	0.000838153	0.00993988	0.021392	0.00180421	0.0169048	0.0247594	0.0258834	0.00905483	0.021392	COMMD7
1413	0.00741992	0.0646026	0.0130052	0.00829655	0.0108381	0.00638793	0.0121227	0.00964404	0.0130052	MPRIP-AS1
1415	0.012531	0.0999202	0.0166968	0.0166968	0.00883882	0.024659	0.00475335	6.83662e-07	0.0170327	ETFB
1422	0.000786943	0.00941445	0.0153713	0.00938215	0.0148668	0.0170452	0.0101883	0.017555	0.0153713	VPS37B
1423	0.00306728	0.0305889	0.0073745	0.00612418	0.00288818	0.00330009	0.0062515	0.0073745	0.00469555	CCNK
1423	3.17222e-05	0.000520243	0.0219407	0.00930297	0.0219407	0.0232155	0.0206993	0.0148302	0.0134546	MKL2
1426	0.000751532	0.00905261	0.00990768	0.00627193	0.011846	0.0111492	0.0113975	0.00836029	0.00990768	TRIM36
1427	0.00313342	0.0311559	0.00581008	0.00605439	0.022809	0.00481064	0.00236676	0.00581008	0.00613779	TENT4B
1429	0.000776602	0.00931201	0.010886	0.00347707	0.0134877	0.00231162	0.00124812	0.00179825	0.010886	KCNQ4
1430	0.00398419	0.0382432	0.0144879	0.00923895	0.0144879	0.00672634	0.015703	0.00981478	0.00911614	CPNE2
1431	3.52488e-05	0.000573314	0.0243863	4.37906e-05	0.0243863	0.000518176	0.00857614	0.001323	0.0115258	ZNF768
1434	0.000234036	0.00318164	0.0155337	0.00654333	0.0155337	0.00743354	0.00497548	0.00308194	0.0130349	TPPP
1435	0.0061746	0.0554293	0.0124925	0.00139059	0.0124925	0.0153767	0.0116494	0.00796563	0.00745112	MEOX2
1440	0.0032756	0.0323775	0.00810199	0.000423531	0.00603636	0.00959746	0.00989296	0.00810199	0.00452362	TGFBR3L
1446	0.00334901	0.0329618	0.02435	0.0151475	0.00588265	0.0300037	0.0190291	0.02435	0.00151963	LSM10
1451	0.0125478	0.0999825	0.00767178	0.00767178	0.005211	0.00794327	0.0130098	0.0103263	0.0108445	OGFOD1
1453	0.000884335	0.0104103	0.00629884	0.00185694	0.0071742	0.00176911	0.00189616	0.00213446	0.00629884	TBXA2R
1454	0.00906076	0.0763901	0.0145948	0.00845764	0.00561764	0.0143562	0.014031	0.0145948	0.00607626	CDC14B
1459	0.000898107	0.0105576	0.0101009	0.00014269	0.00985933	0.0080529	0.00330867	0.000562468	0.0101009	RCAN3
1461	0.00357842	0.0349078	0.0327709	0.0097354	0.0107291	0.0392399	0.022181	0.0327709	0.0276679	RANBP1
1463	0.00891428	0.0754586	0.0034152	0.0034152	0.00381106	0.000642278	0.000560085	0.00111334	0.00387725	AC010457.1
1464	0.000914141	0.0107272	0.0108839	0.00679075	0.012178	0.0182715	0.00300501	0.0092626	0.0108839	DTNBP1
1465	5.05837e-05	0.000800603	0.0470038	0.0159836	0.0470038	0.0292645	0.0315565	0.0183129	0.0412746	UQCRC1
1465	0.000918638	0.010765	0.0134773	0.00700584	0.00600319	0.00680203	0.00486997	0.00473868	0.0134773	DXO
1465	0.00360315	0.0350879	0.00569811	0.00131475	0.00443657	0.00663359	0.00290124	0.00569811	0.00266259	ZNF304
1469	0.000968793	0.0112935	0.0381915	0.0115581	0.0173869	0.0138266	0.010816	0.0163913	0.0381915	ADD1
1472	0.00384596	0.0370968	0.00704315	0.00266936	0.00351143	0.00478783	0.0048383	0.00704315	0.00595442	LINC01303
1475	5.64036e-05	0.000887271	0.0215142	0.0057329	0.0215142	0.00494853	0.00178888	0.000563346	0.0079379	BCL2L2
1477	5.80321e-05	0.000908627	0.0159028	0.00359818	0.0159028	0.00252588	0.00179081	0.00268352	0.0108722	DMTN
1478	0.000735375	0.00887478	0.0325408	0.0183303	0.0325408	0.0298514	0.00905725	0.0102936	0.0357952	CHMP2A
1479	0.000679203	0.00827729	0.00853484	0.000103119	0.0109288	0.00199823	0.00154849	0.00178373	0.00853484	PRPH
1484	0.00406605	0.0389287	0.0146392	0.00511814	0.00677511	0.00621631	0.0153005	0.0146392	0.00650036	RAB11FIP1
1484	0.00831861	0.0711526	0.0257138	0.0257138	0.0145593	0.0565374	0.0239792	0.0375244	0.010994	SNRPN
1487	0.0109592	0.089509	0.0216966	0.00732626	0.0216966	0.0138298	0.0108114	0.00553362	0.00549634	HUWE1
1489	0.00948716	0.079327	0.00704614	0.00461795	0.00872346	0.00551759	0.00585362	0.00496588	0.00704614	MRAP2
1491	0.000169852	0.00238446	0.0147132	0.00485326	0.0147132	0.00408401	0.00603059	0.00626652	0.011778	CASZ1
1491	0.00957004	0.0799203	0.0122228	0.0105479	0.00650947	0.0112532	0.0043975	0.00600373	0.0122228	EBNA1BP2
1492	0.00642682	0.0572644	0.0185642	0.00368671	0.0153829	0.0144611	0.00278182	0.00260875	0.0185642	IARS2
1492	0.00422115	0.0401614	0.0158338	0.00371816	0.00837737	0.0228842	0.0170279	0.0158338	0.00870393	FGF1
1492	0.00503293	0.0467126	0.0268748	0.00564224	0.00280779	0.0238564	0.0287262	0.0268748	0.0123214	ALDOA
1495	0.00119969	0.013593	0.0163638	0.00640421	0.014769	0.013501	0.0112024	0.00464577	0.0163638	CWC27
1496	0.00430445	0.0408497	0.00880311	0.00265673	0.00719695	0.00923332	0.00875924	0.00880311	0.00756086	SEMA6C
1497	0.00124236	0.0139866	0.015849	0.00265227	0.0156451	0.00897752	0.00125936	0.00580482	0.015849	SOX13
1502	0.0012969	0.0145227	0.028111	0.0191314	0.0195785	0.0190355	0.00327367	0.0217375	0.028111	MAP3K13
1505	0.00130417	0.0145944	0.0295467	0.0159632	0.0311089	0.0119707	0.013266	0.0143192	0.0295467	HSPB2
1518	0.00110502	0.0126701	0.00718742	0.00390542	0.00894781	0.00226611	0.00206701	0.000308775	0.00718742	CAV3
1518	0.000122377	0.00178447	0.0291803	0.0123117	0.0291803	0.00647767	0.00939202	0.00989576	0.016793	GLRX5
1521	0.0047674	0.0446119	0.00727903	0.000251073	0.0027647	0.0104499	0.0102521	0.00727903	0.00576478	GYS1
1522	0.00145797	0.0160899	0.00764434	0.00403181	0.00800372	0.00127736	0.00203647	0.00191463	0.00764434	U91328.1
1524	9.19197e-05	0.0013781	0.0285584	0.00721422	0.0285584	0.02077	0.0220285	0.0104178	0.0155659	LGALSL
1524	0.00148303	0.0163342	0.0343975	0.00685539	0.0343626	0.0162831	0.0193795	0.0203134	0.0343975	ABTB1
1526	0.00221845	0.0231207	0.0185149	0.00882811	0.0185149	0.0312118	0.0281372	0.0124854	0.0128669	IDH2
1527	0.0015267	0.0167438	0.00892332	0.00475031	0.0103142	0.00367512	0.00234883	0.00422922	0.00892332	KBTBD12
1529	9.40277e-05	0.00140656	0.0367319	0.0131684	0.0367319	0.0114061	0.00550052	0.0119881	0.0212544	FBXW5
1532	9.66593e-05	0.00144271	0.0240278	0.0034964	0.0240278	0.0119584	0.000233589	0.00501431	0.0103477	AKTIP
1533	0.000777632	0.00931769	0.0199431	0.00228284	0.0199431	0.00561204	0.0101804	0.00526601	0.0194455	TSR3
1537	0.00978906	0.0813442	0.00562022	0.00386499	0.00637965	0.0064883	0.00680368	0.00380192	0.00562022	EFHC2
1538	0.00158116	0.0172845	0.0301896	0.0129396	0.0224957	0.0106493	0.0109253	0.00965399	0.0301896	CCDC124
1539	0.00159459	0.0174086	0.0422465	0.0219369	0.0314262	0.0262178	0.0280133	0.0236226	0.0422465	PJA2
1540	0.0003956	0.00509119	0.0137503	0.00395628	0.0137503	0.00297704	0.00402032	0.00320805	0.00726733	PITPNM1
1540	0.00159557	0.0174137	0.00919831	0.00173555	0.00875385	0.00392047	0.00377823	0.00407209	0.00919831	TMCC3
1542	0.00228294	0.0236965	0.0123465	0.0082951	0.0128837	0.00733004	0.00320337	0.00129177	0.0123465	FEM1A
1545	0.00204499	0.0216152	0.0066864	0.00221254	0.00731084	0.00140719	0.00213733	0.00260209	0.0066864	RANBP3L
1545	0.00447155	0.0422085	0.016025	0.009001	0.0180057	0.0152701	0.00765955	0.00441039	0.016025	CSE1L
1550	0.00530269	0.0488844	0.0260671	0.0025333	0.0146943	0.0211872	0.0253291	0.0260671	0.0118137	PRPSAP1
1552	0.00532637	0.0490488	0.00796473	0.00200383	0.0024927	0.012515	0.010874	0.00796473	0.00167721	AL445524.1
1555	0.00168236	0.0182079	0.0254569	0.00657582	0.0209477	0.0118909	0.0129205	0.00250712	0.0254569	TBL1X
1558	0.001689	0.018261	0.00993242	0.00199781	0.0109543	0.00361517	0.00600598	0.00264832	0.00993242	FAM219A
1566	0.00268928	0.0273395	0.014717	0.00950548	0.0150947	0.0264112	0.0131253	0.0147604	0.014717	R3HCC1
1576	0.00585139	0.053105	0.0677665	0.0342285	0.0224016	0.0669184	0.0332454	0.0677665	0.0296659	PABPC4
1577	0.000138442	0.00199274	0.0145946	0.00407523	0.0145946	0.00805545	0.017798	0.00487686	0.0110029	ROGDI
1578	0.000139815	0.00201077	0.0518274	0.017591	0.0518274	0.040277	0.00391	0.0149552	0.0399451	ANP32B
1581	0.000695118	0.00844669	0.0462358	0.0111448	0.0462358	0.0231958	0.0320091	0.0257573	0.0440232	CTNNA1
1584	0.00198554	0.0210598	0.0164618	0.0080419	0.0096835	0.0102262	0.0108937	0.00682508	0.0164618	SYT11
1588	0.000150469	0.00214286	0.0235182	0.00332462	0.0235182	0.00718728	0.00427565	0.00383993	0.0156795	ADARB1
1589	0.00651429	0.0578291	0.0226254	0.0114188	0.0226254	0.0219965	0.0205025	0.0119846	0.0126758	RGS4
1592	0.002039	0.0215586	0.0174614	0.00848192	0.0121812	0.0156014	0.0174655	0.0126454	0.0174614	EFNA1
1613	0.000174952	0.00245094	0.032346	0.000151386	0.032346	0.00736051	0.00344237	0.00828209	0.0183054	PURB
1615	0.000177885	0.00249099	0.064015	0.00693474	0.064015	0.00936793	0.0144483	0.00509078	0.0133333	HNRNPA3
1617	0.00662771	0.0586646	0.007958	0.00636651	0.00621704	0.00391308	0.00560999	0.00349038	0.007958	RUNDC1
1625	0.00243963	0.0250829	0.00967156	3.1596e-05	0.0100859	0.0042759	0.00454105	0.00659618	0.00967156	ADRA2B
1629	0.00698409	0.0613495	0.00837355	0.00491565	0.00698217	0.00744676	0.00768664	0.00837355	0.00465763	LINC00893
1632	0.00703283	0.0616646	0.00883039	0.0070007	0.0091766	0.0119424	0.0129017	0.00883039	0.012065	CNNM2
1633	0.000201604	0.00278476	0.020424	0.00685279	0.020424	0.00837349	0.00416129	0.00191995	0.00748825	INAFM2
1636	0.00719821	0.0629173	0.0441901	0.0226858	0.00971366	0.0259403	0.0371411	0.0441901	0.0299781	ARF1
1637	0.000219282	0.00299564	0.0509663	0.00459955	0.0509663	0.0271152	0.0121436	0.00563793	0.0303643	HNRNPM
1642	0.00742413	0.0646225	0.00712529	0.000653096	0.00489586	0.0122983	0.0128389	0.00712529	0.00550691	KTI12
1646	0.00272024	0.0276124	0.0171913	0.00779804	0.0143874	0.00696945	0.007642	0.0110988	0.0171913	EVA1C
1652	0.00276442	0.0279846	0.00900367	0.00249704	0.00480731	0.00317866	0.00222869	0.00270291	0.00900367	ZNF585A
1661	0.0106026	0.0870267	0.0242737	0.0223354	0.026606	0.0127964	0.0105701	0.0242737	0.0109817	POLR2J
1662	0.00288904	0.0290272	0.0245363	0.014706	0.0124423	0.0280751	0.0275676	0.0248868	0.0245363	AIG1
1664	0.000273182	0.00365601	0.022968	0.00986704	0.022968	0.00323797	0.00648287	0.00444335	0.0122993	FCHSD2
1670	0.000281647	0.0037603	0.0237867	0.00848414	0.0237867	0.0150318	0.0155412	0.0128726	0.0140057	MICU3
1670	0.00308403	0.0307377	0.0183191	0.00594553	0.00510269	0.00531651	0.000435692	0.000302938	0.0183191	NCOA4
1674	0.0012042	0.0136302	0.0168225	0.00475381	0.0168225	0.00444428	0.00852447	0.00737799	0.0158728	SPIRE1
1678	0.00315567	0.0313492	0.00846415	0.000516169	0.00973161	0.00158476	0.000962583	0.0017662	0.00846415	RTN4RL1
1679	0.00316833	0.0314404	0.00603595	0.00187843	0.00660513	0.00259571	0.00280379	0.00198254	0.00603595	TK1
1681	0.00323248	0.0320029	0.0149588	0.00677975	0.0140211	0.00850972	0.00626011	0.00310871	0.0149588	BTBD6
1692	0.00894354	0.075649	0.0285013	0.0120889	0.0252359	0.00272387	0.0150383	0.0285013	0.0283086	HSPD1
1695	0.00900876	0.0760664	0.00458067	0.00199075	0.000775784	0.00313168	0.00282763	0.00458067	0.00541144	FARP2
1699	0.000323349	0.00425608	0.0340797	0.0164626	0.0340797	0.0266828	0.0209839	0.0135858	0.0284163	IQSEC1
1701	0.00922074	0.0775423	0.0212453	0.00777443	0.00877685	0.0225883	0.0219775	0.0212453	0.0146278	ARC
1703	0.00498278	0.0463558	0.0115394	0.0102743	0.0121317	0.013489	0.0188866	0.00958392	0.0115394	TSEN15
1711	0.00359661	0.0350444	0.023878	0.0103117	0.0228484	0.0133611	0.000923303	0.00976639	0.023878	LRRFIP2
1713	0.00954557	0.0797739	0.0121093	0.00277095	0.00894633	0.00960121	0.00416182	0.0121093	0.0131513	MRPS23
1718	0.00120384	0.0136302	0.034905	0.0166321	0.034905	0.026163	0.0243833	0.0214037	0.0300092	AC068888.1
1728	0.00194587	0.0207045	0.0194471	0.00692091	0.0194471	0.00446676	0.0092408	0.00271654	0.00708175	DMWD
1732	0.00141062	0.0156395	0.0280789	0.00444522	0.0280789	0.0156187	0.0181304	0.014545	0.0267761	PLEKHA3
1753	0.00428565	0.0407058	0.00972473	0.00437233	0.00372815	0.00840069	0.00271568	0.0086544	0.00972473	THAP2
1762	0.000531559	0.00664707	0.030114	0.0143628	0.030114	0.0211592	0.0064637	0.0159507	0.00988804	ANP32A
1764	0.00228359	0.0236965	0.0399559	0.0276052	0.0399559	0.055687	0.0350405	0.0285004	0.0273457	PCNP
1767	0.0109611	0.089509	0.00508644	0.00618204	0.0113349	0.00859488	0.0108814	0.00508644	0.0060234	NAA35
1773	0.0119042	0.0959258	0.00459386	0.00278427	0.00323598	0.00397915	0.00601389	0.00459386	0.0033367	LRRC8C-DT
1779	0.0120671	0.0968425	0.00324528	0.00235793	0.00336321	0.00145772	0.00289571	0.00324528	0.0020188	ZP3
1783	0.0122393	0.0980142	0.0245559	0.0144586	0.00423023	0.0109796	0.01787	0.0245559	0.0211377	HSF1
1790	0.0041508	0.0395841	0.0174984	0.00888262	0.0181611	0.0113447	0.0118489	0.0137122	0.0174984	PLCB1
1791	0.00506582	0.046972	0.0120136	0.00639329	0.0120031	0.00301424	0.00935471	0.000337366	0.0120136	JAK2
1798	0.000714941	0.00866247	0.0597177	0.0128628	0.0597177	0.00529679	0.0283739	0.0141863	0.0438706	CTNNB1
1805	0.000743032	0.0089603	0.0284425	0.00892948	0.0284425	0.00242833	0.00809108	0.0127397	0.00721411	ILF3-DT
1810	0.0101315	0.0836512	0.00417558	0.00339032	0.0047151	0.000731028	0.000563627	0.00151017	0.00417558	ZNF367
1813	0.000795001	0.00950543	0.0407096	0.0214962	0.0407096	0.0554669	0.0230418	0.0281499	0.0186634	COPS9
1816	0.00554823	0.0507021	0.0145351	0.00245231	0.0135523	0.0162296	0.017035	0.0117002	0.0145351	SMAP2
1831	0.000922904	0.0108112	0.0194624	0.00149053	0.0194624	0.0103805	0.00524371	0.00970819	0.00455044	TSPAN14
1834	0.00593046	0.0537411	0.0243281	0.00827772	0.0246058	0.014685	0.00890706	0.00382698	0.0243281	KIAA0232
1842	0.00102162	0.0118393	0.042687	0.0124928	0.042687	0.00737961	0.01063	0.00599759	0.00453382	PURA
1849	0.0032921	0.0325127	0.034871	0.0255071	0.034871	0.0467858	0.0348538	0.0267658	0.0290194	RBBP7
1864	0.00107777	0.0124128	0.0195852	0.00678023	0.0195852	0.00372697	0.00671459	0.00464371	0.011603	PRKAB2
1874	0.0068307	0.060223	0.0128838	0.0071765	0.00623881	0.00294935	0.00215975	0.0053827	0.0128838	AKT1S1
1875	0.00293937	0.0294622	0.015186	0.00501779	0.015186	0.0170996	0.0160942	0.0129163	0.0126147	GPRIN3
1876	0.00181687	0.0194803	0.0150376	0.00459612	0.0150376	0.00543766	0.0120838	0.0115973	0.0110742	SCN3A
1888	0.00532176	0.0490199	0.00822562	0.00401986	0.0140957	0.0134022	0.0081741	0.00353319	0.00822562	PLCB3
1889	0.00118541	0.0134493	0.010952	0.00436848	0.010952	0.00226662	0.000269507	0.00194913	0.00713263	ANK1
1891	0.00725306	0.0633307	0.0120266	0.00429683	0.00299115	0.00565523	0.00975151	0.00140702	0.0120266	NSMCE2
1904	0.00231017	0.0239501	0.0307321	0.00587707	0.0307321	0.0144886	0.0102413	0.00558365	0.0152852	NAP1L4
1919	0.00137205	0.0152684	0.0172107	0.00446685	0.0172107	0.00594031	0.00472883	0.00848112	0.00968145	TAF9B
1921	0.00802925	0.0691183	0.0129774	0.00740092	0.0117905	0.0144763	0.0144531	0.0119483	0.0129774	NRARP
1928	0.00316306	0.031404	0.0140804	0.00178734	0.0140804	0.00580878	0.00433951	0.00505252	0.00899893	IL17RE
1940	0.00887989	0.0752625	0.00567456	0.00150669	0.00183341	0.00863207	0.00846237	0.00539024	0.00567456	TOM1L1
1943	0.00895967	0.0757473	0.0049989	0.000232478	0.00503407	0.00515908	0.00208782	0.00147578	0.0049989	NKAPL
1948	0.00459133	0.0431691	0.0172234	0.00128807	0.0172234	0.00636884	0.000141341	0.00324659	0.0157096	FAM207A
1949	0.00163568	0.0178051	0.011901	0.00160546	0.011901	0.00246234	0.00133195	0.000225296	0.00724074	SARM1
1951	0.00167749	0.0181834	0.0121588	0.00416156	0.0121588	0.00382863	0.00609346	0.00377067	0.00708257	ATP2A3
1954	0.00168173	0.0182079	0.0332397	0.018205	0.0332397	0.00971722	0.00549706	0.0105569	0.0177569	PPM1A
1963	0.0098319	0.0815992	0.00616908	0.00392267	0.00335116	0.0118283	0.0114633	0.00630668	0.00616908	TCAIM
1964	0.00176328	0.0189785	0.0131325	0.0024139	0.0131325	0.000211201	0.00131516	0.00153774	0.00504961	RCBTB1
1966	0.00992878	0.0822404	0.0330325	0.00751911	0.0292971	0.0340301	0.0301986	0.0229813	0.0330325	HIPK1
1981	0.00193134	0.020576	0.0213896	0.0125785	0.0213896	0.0173827	0.0227149	0.00748391	0.0155005	LSM4
1982	0.0019335	0.0205925	0.0162532	0.0013734	0.0162532	0.00279567	0.00140385	0.00171913	0.00799041	CAND2
1993	0.00204958	0.0216405	0.0269791	0.0143278	0.0269791	0.00995112	0.00826393	0.005176	0.0144953	PPP1R18
1997	0.00549733	0.0502839	0.0489444	0.0115233	0.0489444	0.013243	0.015169	0.0257331	0.0451578	DEK
1998	0.00215105	0.0225303	0.0230991	0.0100045	0.0230991	0.0119128	0.032245	0.0223273	0.0155911	SMIM30
2013	0.0114214	0.0924794	0.0146342	0.00318004	0.00990193	0.00831801	0.00896154	0.00582742	0.0146342	CAB39L
2015	0.0114545	0.0926914	0.0128281	0.00273392	0.011768	0.00168404	0.0045153	0.00496249	0.0128281	ZNF264
2024	0.00234686	0.0242772	0.0244247	0.00856612	0.0244247	0.0101268	0.00923671	0.0122816	0.0149288	NAV2
2025	0.0117546	0.0948569	0.00588437	0.00286561	0.00659922	0.00529122	0.00430151	0.00328148	0.00588437	KLHL30
2042	0.00251758	0.0257737	0.0153349	0.00695168	0.0153349	0.0060896	0.0114981	0.00799319	0.00436365	ZNF143
2046	0.00800464	0.0689471	0.0252389	0.00672102	0.0252389	0.00842474	0.015317	0.019296	0.0222024	PCGF5
2054	0.0075321	0.0655113	0.00604652	0.00354541	0.00767835	0.00121808	0.000644067	0.000954659	0.00604652	PLIN4
2092	0.0068507	0.0603675	0.0210774	0.00501899	0.0210774	0.0165948	0.0184672	0.0124337	0.00733454	FGD4
2114	0.0035338	0.0345428	0.0405736	0.00695258	0.0405736	0.0208065	0.0125528	0.0309371	0.0326527	MAF1
2120	0.00817122	0.0701424	0.0183138	0.00936458	0.0183138	0.00655792	0.00203722	0.00137959	0.0183051	UBE2Q2
2123	0.0105041	0.0863232	0.0240447	0.00648337	0.0235141	0.0231745	0.0220412	0.016546	0.0240447	KANK1
2129	0.00368185	0.035709	0.0202503	0.0040768	0.0202503	0.00696872	0.00737327	0.0108725	0.0133994	MUS81
2166	0.00429188	0.0407419	0.0324427	0.010616	0.0324427	0.012206	0.0168148	0.0138958	0.0215831	PRKAR2A
2172	0.00919715	0.0773843	0.0262127	0.00983272	0.0262127	0.0125783	0.0111438	0.00664571	0.0220488	ZFAND1
2173	0.00435622	0.0412825	0.0166294	0.00935948	0.0166294	0.00752186	0.0100822	0.00852732	0.0127594	FAM117A
2188	0.00458947	0.0431636	0.014546	0.00525798	0.014546	0.00487176	0.00689779	0.00309537	0.00929934	KLF8
2192	0.00947277	0.0792683	0.0124609	0.00489927	0.0124609	0.00686552	0.00698424	0.00409487	0.00801478	BLZF1
2222	0.00804613	0.0692459	0.0136062	0.00213345	0.0136062	0.0059838	0.00694383	0.00485982	0.0108795	RAPGEF5
2236	0.00588728	0.0533931	0.0249023	0.0126533	0.0249023	0.00496148	0.00133315	0.00808486	0.0225819	UBE2M
2244	0.00610363	0.0548803	0.00917566	0.00300553	0.00917566	0.00680474	0.0037846	0.00175162	0.00685904	FAM27C
2253	0.00622428	0.0557707	0.0239681	0.0035943	0.0239681	0.00650408	0.0121512	0.000626649	0.0148796	CREB1
2262	0.00642854	0.0572644	0.023723	0.00330761	0.023723	0.00441722	0.0064262	0.0033027	0.00977158	IPO7
2295	0.00735521	0.0640891	0.0218529	0.0040497	0.0218529	0.011885	0.0147362	0.0148535	0.012499	ENO2
2324	0.0082148	0.0704444	0.0368293	0.0108374	0.0368293	0.0221582	0.0203116	0.00458355	0.0265712	TCEA1
2342	0.00870534	0.0739326	0.0180028	0.00975222	0.0180028	0.0121894	0.00783884	0.0113822	0.0107467	AFTPH
2359	0.00908478	0.0765349	0.0151678	0.00833718	0.0151678	0.0183248	0.0102667	0.00308752	0.0125131	STAMBP
2361	0.00911856	0.0767809	0.0102333	0.00250322	0.0102333	0.00162925	0.00143653	0.000821518	0.00598877	MFAP3L
2368	0.00930498	0.0780957	0.0205702	0.0118742	0.0205702	0.023319	0.021074	0.0124756	0.0205204	PPHLN1
2435	0.0113146	0.0917479	0.0125802	0.00572817	0.0125802	0.0070152	0.0032857	0.00370384	0.00768595	BARD1
2458	0.0125013	0.0997787	0.0153712	0.00234901	0.0153712	0.0106039	0.00524979	0.00756293	0.0101807	TP53BP2

## Sheet: 4
Top	p.value	FDR	summary.logFC	logFC.1	logFC.2	logFC.3	logFC.5	logFC.6	logFC.7	GeneName
1	5.42302e-57	6.99528e-54	0.907478	0.893197	0.87201	0.465754	0.392939	0.907478	1.07118	FOS
2	2.8425e-51	2.64811e-48	0.781904	0.861162	0.75069	0.667774	0.538788	0.781904	0.903953	JUN
3	1.32807e-45	1.03584e-42	0.64928	0.632763	0.398916	0.177399	0.301471	0.64928	0.618346	ZFP36
5	1.54157e-41	1.07711e-38	0.52015	0.533734	0.446799	0.481925	0.296806	0.52015	0.559534	FOSB
6	1.43776e-41	1.02595e-38	0.413729	0.271434	0.0501802	0.219324	0.413729	0.194292	0.12586	ID1
6	3.59525e-35	1.85504e-32	0.459179	0.440789	0.434848	0.417985	0.144625	0.459179	0.48904	DNAJB1
7	1.35922e-32	5.99808e-30	0.416247	0.451174	0.388207	0.114219	0.217623	0.416247	0.469137	EGR1
7	1.334e-40	8.44146e-38	0.880013	0.264641	1.14028	0.334573	0.880013	0.287751	0.722929	MALAT1
8	3.04645e-32	1.32691e-29	0.473091	0.575565	0.253971	0.224287	0.501506	0.473091	0.436286	IER2
16	2.08058e-21	4.65189e-19	0.396188	0.429683	0.620494	0.465908	0.348807	0.396188	0.462317	HSPA1A
18	2.28573e-41	1.56446e-38	0.293457	0.220407	0.230041	0.293457	0.224961	0.00760039	0.235189	F3
19	6.28198e-23	1.57228e-20	0.37473	0.37473	0.467737	0.416317	0.267218	0.314371	0.401373	HSPA1B
32	9.68267e-23	2.40546e-20	0.406666	0.195404	0.0837086	0.285093	0.406666	0.285248	0.243829	ID3
32	2.97178e-30	1.1456e-27	0.136272	0.139664	0.0877132	0.136272	0.101058	0.00646255	0.0486359	TSHZ2
33	1.5593e-15	1.92264e-13	0.219148	0.2005	0.355042	0.0217762	0.204677	0.219148	0.36234	PPP1R15A
36	4.25612e-15	4.95631e-13	0.285102	0.232252	0.513917	0.298008	0.211104	0.285102	0.434164	HSP90AA1
54	1.01968e-24	2.89815e-22	0.487745	0.310046	0.287449	0.487745	0.171137	0.00130633	0.203107	SAT1
56	3.28821e-19	6.12667e-17	0.269891	0.269891	0.227962	0.231118	0.167947	0.0559131	0.243759	TSC22D3
62	1.67249e-11	1.24097e-09	0.211264	0.273035	0.121193	0.0637071	0.0805826	0.211264	0.242515	SOCS3
63	9.91272e-17	1.42684e-14	0.0826541	0.0634305	0.0679749	0.0518466	0.0826541	0.0309675	0.0669334	HSPA2
64	6.03836e-22	1.42616e-19	0.100951	0.0727718	0.0662889	0.100951	0.0866867	0.00479203	0.0649471	ENPP2
64	8.0539e-18	1.35056e-15	0.106284	0.106284	0.060195	0.0757348	0.0819174	0.00526701	0.0694258	RBP4
65	2.27064e-16	3.02193e-14	0.106853	0.120095	0.151568	0.122848	0.106853	0.0378864	0.128762	ATP1B1
66	1.35108e-17	2.19963e-15	0.0815078	0.0815078	0.0532576	0.0723349	0.0653798	0.0406877	0.0610945	BHLHE40
67	1.4455e-17	2.33072e-15	0.259508	0.259508	0.210698	0.247473	0.0924595	0.12207	0.206007	IER3
70	2.08848e-20	4.29715e-18	0.0929506	0.104627	0.0424115	0.0929506	0.0380361	0.0102827	0.051038	TMEM100
80	1.77024e-14	1.91517e-12	0.211371	0.0648183	0.145684	0.148984	0.211371	0.0493183	0.158564	SOX4
83	4.15061e-09	2.24884e-07	0.141749	0.0821379	0.111391	0.103421	0.0924178	0.141749	0.169286	HSPA8
84	5.53188e-09	2.97321e-07	0.0741479	0.0754367	0.0262438	0.0373134	0.0593657	0.0741479	0.0498117	INTS6
85	9.70824e-11	6.48595e-09	0.169087	0.0996005	0.233218	0.0796482	0.169087	0.15354	0.217029	HES1
86	5.86011e-14	5.88432e-12	0.273195	0.273195	0.278045	0.216605	0.183743	0.166246	0.278487	IRF1
95	3.66967e-08	1.77852e-06	0.16996	0.250531	0.112371	0.254181	0.187754	0.16996	0.314716	UBC
98	6.83007e-13	6.1412e-11	0.054835	0.0418522	0.0478151	0.0578638	0.054835	0.000244524	0.0314088	PTPRE
101	1.7455e-09	9.97284e-08	0.198838	0.163677	0.0956711	0.130284	0.198838	0.177936	0.314581	H3F3B
102	1.6524e-09	9.47317e-08	0.13208	0.119958	0.0631798	0.0799202	0.13208	0.106645	0.140054	DDIT4
115	3.56219e-13	3.33712e-11	0.152819	0.152819	0.0807868	0.0826997	0.102027	0.0814078	0.130327	CCNL1
122	8.52703e-13	7.42804e-11	0.0531102	0.0531102	0.0425212	0.0459216	0.0494497	0.000590246	0.0395004	PROM1
122	3.38119e-12	2.76581e-10	0.0445146	0.043598	0.0231847	0.0445146	0.0511301	0.00408177	0.0448656	INSC
129	1.72512e-08	8.84666e-07	0.0871232	0.0780319	0.051288	0.0871232	0.0197713	0.0598339	0.0955829	NFKBIZ
131	1.80248e-09	1.02634e-07	0.0994577	0.0789368	0.0328079	0.0736119	0.0994577	0.0771764	0.0930855	BRD2
132	9.83439e-06	0.000287055	0.115593	0.123086	0.156801	0.0744225	0.073865	0.115593	0.168212	TRA2B
132	1.29738e-10	8.51499e-09	0.0855397	0.0917098	0.0978348	0.10493	0.0855397	0.0671383	0.121268	AC020916.1
134	7.44781e-12	5.83609e-10	0.10099	0.10099	0.0618825	0.0613791	0.0645938	0.0411098	0.0653422	MAFB
143	1.88433e-11	1.38894e-09	0.0573887	0.0573887	0.119769	0.0695247	0.0261573	0.00478753	0.0627316	GPC1
144	2.51666e-05	0.000656327	0.0328416	0.0302696	0.0294634	0.0342975	0.0263424	0.0328416	0.0402461	SNAI1
147	4.50854e-11	3.13708e-09	0.149855	0.149855	0.155595	0.0945009	0.0649823	0.0128519	0.139708	GADD45G
149	3.558e-05	0.000885225	0.0951306	0.0402718	0.0571684	0.0898574	0.0337996	0.0951306	0.104978	DNAJA1
161	3.19553e-10	2.01072e-08	0.0728899	0.0728899	0.00434311	0.0701059	0.0153455	0.0282226	0.00610282	ICAM1
164	4.96184e-10	3.06464e-08	0.0616352	0.0616352	0.0429255	0.0502443	0.0305987	0.0408307	0.0427506	AL391121.1
172	1.33415e-09	7.7146e-08	0.134588	0.134588	0.242662	0.130742	0.0602025	0.0637206	0.223988	CEBPD
173	5.87753e-06	0.000182013	0.0652222	0.0584873	0.0315439	0.0242824	0.0652222	0.053246	0.0381032	HEXIM1
174	5.70946e-12	4.54831e-10	0.0847573	0.0471114	0.0960628	0.0847573	0.0222706	0.00656221	0.0397934	LAMB1
175	2.12796e-09	1.19744e-07	0.136898	0.136898	0.0136447	0.0994598	0.00149003	0.0532667	0.00824692	ID2
179	2.57334e-11	1.85203e-09	0.0369422	0.0398869	0.00346997	0.0369422	0.0326648	0.0145819	0.0226542	STXBP6
184	1.804e-11	1.33559e-09	0.11234	0.0612794	0.0747054	0.11234	0.00973581	0.0311053	0.0571463	SAMHD1
190	0.000271185	0.00523605	0.110509	0.0771495	0.0701287	0.0446302	0.0340003	0.110509	0.124357	TUBA1A
196	0.000343112	0.00637523	0.0303993	0.0148485	0.0307473	0.0148322	0.0366548	0.0303993	0.0233957	AFF4
197	1.49582e-07	6.54919e-06	0.0741245	0.103778	0.117297	0.125709	0.0741245	0.0493661	0.118662	CEBPB
198	1.49883e-08	7.7454e-07	0.184546	0.184546	0.216704	0.14889	0.0845377	0.0975755	0.158865	MCL1
201	0.000399899	0.00727322	0.0301248	0.0361327	0.037917	0.029966	0.0278709	0.0301248	0.0335018	SEMA4A
203	6.40894e-06	0.000197377	0.0435344	0.104757	0.125157	0.107669	0.0435344	0.0580133	0.0627637	CITED2
207	3.16135e-08	1.55235e-06	0.0785446	0.0785446	0.0940075	0.10096	0.0582891	0.0322437	0.0913316	KCNQ1OT1
208	4.55271e-08	2.17505e-06	0.0877834	0.0877834	0.0538211	0.104777	0.00528264	0.0327159	0.0554072	ALDH1A1
210	5.55987e-08	2.63744e-06	0.0438225	0.0438225	0.0756711	0.0578626	0.0355923	0.0213456	0.0558444	MCTP2
215	0.000228757	0.00453968	0.0962348	0.0341401	0.0983705	0.0139042	0.0429049	0.0414995	0.0962348	DNAJB4
216	0.000595967	0.0101925	0.0915751	0.0990572	0.0772303	0.0735997	0.0485593	0.0915751	0.241637	UBB
221	7.05023e-07	2.69921e-05	0.152894	0.04712	0.20489	0.0567083	0.152894	0.00999374	0.247046	CD9
222	6.6375e-05	0.00152996	0.0416268	0.0338895	0.0336158	0.0416268	0.0166412	0.0243783	0.0352416	PLK3
224	0.000757934	0.0124301	0.024208	0.00776967	0.011466	0.0116527	0.025224	0.024208	0.0142654	EGR2
224	0.000257909	0.005013	0.0707424	0.0362451	0.070012	0.00195308	0.0480067	0.0167697	0.0707424	ANGPTL4
227	0.000831377	0.0134699	0.117325	0.11149	0.0339939	0.0804545	0.117432	0.117325	0.0459448	GKN1
230	1.13996e-06	4.18292e-05	0.0535246	0.0453821	0.0487196	0.0652546	0.0535246	0.0300355	0.043117	CFAP20
236	5.92384e-08	2.80217e-06	0.0337861	0.0262087	0.0142747	0.0337861	0.0348202	0.00824309	0.00957121	SEMA4D
237	1.73777e-06	6.10276e-05	0.031933	0.014778	0.0445266	0.0329316	0.031933	0.00083497	0.0354242	SLC5A3
243	5.44226e-07	2.12235e-05	0.0316129	0.0316129	0.0471646	0.0322842	0.02902	0.00400528	0.0399418	ITGA10
249	7.70185e-07	2.922e-05	0.04013	0.04013	0.0312986	0.0381865	0.0351443	0.00247924	0.0338909	FIP1L1
257	0.00048093	0.00848031	0.215907	0.0984719	0.245966	0.01119	0.0609582	0.0714812	0.215907	PDK4
259	2.62677e-09	1.45855e-07	0.0595784	0.0380883	0.0833735	0.0595784	0.0118774	0.0151632	0.0787586	ANTXR2
260	2.78105e-09	1.53406e-07	0.070086	0.0293634	0.0452837	0.070086	0.0212151	0.0035087	0.0411955	SGK1
260	5.57946e-06	0.000174069	0.118414	0.0549221	0.0123825	0.0351537	0.118414	0.045038	0.0493933	GAST
264	1.57077e-05	0.000433585	0.126932	0.093988	0.242468	0.0921545	0.126932	0.0948934	0.210743	KLF6
265	0.00195042	0.0274961	0.0480823	0.0361932	0.0676461	0.0539167	0.0526191	0.0480823	0.0603071	STAT3
269	6.81743e-06	0.000207292	0.0198157	0.0090863	1.72455e-05	0.00731476	0.0198157	0.0157865	0.00525432	AC026979.2
269	6.1417e-09	3.29568e-07	0.048394	0.0312768	0.0374873	0.048394	0.033082	0.0026393	0.025607	GATM
275	3.39125e-06	0.000112166	0.0586845	0.0586845	0.0288558	0.0440732	0.0284236	0.0262948	0.0193105	RSRP1
279	0.000526064	0.00915155	0.150742	0.078808	0.245472	0.150742	0.042522	0.037485	0.184954	CDH19
282	1.21111e-05	0.000342481	0.0297549	0.0208998	0.0709487	0.048668	0.0297549	0.00838552	0.0439535	RPS6KA5
283	0.000733398	0.0120987	0.0645292	0.0645292	0.151624	0.0960121	0.0313219	0.0335855	0.11754	NRXN1
283	4.20963e-06	0.000135753	0.0276613	0.0276613	0.00775854	0.0186552	0.0316644	0.0178658	0.00949755	ZSWIM4
286	0.000503479	0.00882681	0.0672029	0.0672029	0.128124	0.114735	0.0583534	0.0582262	0.0824026	FUS
287	0.000801405	0.0130473	0.151373	0.151373	0.2338	0.145366	0.0438987	0.105146	0.206764	JUND
288	2.36712e-05	0.000621679	0.0689907	0.0558598	0.0659483	0.0418323	0.0689907	0.0638278	0.0668221	SRSF7
288	5.08649e-06	0.000159879	0.0240093	0.0240093	0.0305562	0.0209535	0.00743155	0.00474786	0.0201762	EFCC1
288	1.93269e-05	0.000519795	0.0442375	0.0322017	0.0564479	0.0359617	0.0442375	0.00368869	0.0230428	TMEM204
291	2.30809e-05	0.000608558	0.0385726	0.0182531	0.0314282	0.0108852	0.0385726	0.0200009	0.0263645	AC023157.3
296	0.00309619	0.0398159	0.0612549	0.0350629	0.298344	0.0694623	0.0638899	0.0612549	0.228347	LGI4
297	4.01519e-08	1.93758e-06	0.0669335	0.0419617	0.10035	0.0669335	0.021575	0.0160724	0.0676692	GNG2
299	3.06398e-05	0.000775546	0.0353735	0.0293824	0.00735543	0.016835	0.0353735	0.000726485	0.0223963	AL118516.1
300	0.000348798	0.00645571	0.0147457	0.019918	0.021858	0.0147457	0.0261034	0.0195808	0.0188376	IRF9
308	6.83914e-08	3.19904e-06	0.0411087	0.0369869	0.017587	0.0411087	0.0235225	0.0118954	0.00448722	FRMD6
310	8.79343e-06	0.000260065	0.0714599	0.0714599	0.063727	0.0836649	0.020569	0.0344774	0.0874314	SEMA3B
311	1.53904e-06	5.49694e-05	0.163407	0.11065	0.265557	0.163407	0.035655	0.0457819	0.139931	SCN7A
320	0.00219309	0.0301566	0.053883	0.018262	0.0439916	0.0143107	0.017701	0.0262741	0.053883	H2AFX
322	1.01276e-07	4.5838e-06	0.0370269	0.0277537	0.0219355	0.0370269	0.000823192	0.0105541	0.00276739	FSCN1
325	1.52131e-07	6.6348e-06	0.0640318	0.0485862	0.0391485	0.0640318	0.0431553	0.00462562	0.033971	STMN1
330	1.64538e-05	0.000450839	0.025872	0.025872	0.0224032	0.0200824	0.00626526	0.0133459	0.0178603	PRX
331	1.4526e-07	6.37659e-06	0.0456576	0.0156955	0.0387624	0.0456576	0.029756	0.000324161	0.0341831	PMAIP1
333	3.72391e-06	0.000122444	0.118679	0.0999335	0.0264308	0.118679	0.018407	0.0548019	0.043049	SQSTM1
334	1.87424e-05	0.000505292	0.0154794	0.0154794	0.00623306	0.00377662	0.00894363	0.00330195	0.00880043	IMMP1L
339	2.92612e-05	0.000747068	0.137494	0.107668	0.139143	0.137494	0.0600514	0.0798434	0.129694	SLC2A3
340	1.17721e-05	0.000334588	0.0530974	0.0413449	0.0690465	0.0530974	0.0364072	0.0163479	0.0655908	AC058791.1
345	2.79341e-07	1.16524e-05	0.0408973	0.0202632	0.043357	0.0408973	0.018528	0.00117634	0.0326902	CCND3
345	1.08961e-05	0.000313676	0.0539133	0.0315035	0.0722938	0.0539133	0.0011038	0.015223	0.0394061	MMP19
352	0.000261102	0.00506468	0.0451625	0.074293	0.151457	0.107354	0.0451625	0.0408261	0.113361	PLP1
354	0.000146685	0.00307087	0.0406351	0.0406351	0.056041	0.0473069	0.0366059	0.0208948	0.0443626	AC016831.5
358	3.24748e-05	0.000817673	0.0703425	0.0703425	0.144759	0.0873419	0.0382412	0.0480785	0.0999435	PHLDB1
362	0.00013452	0.00284999	0.33946	0.0652583	0.33946	0.0608894	0.0584263	0.0505227	0.206041	HSPA6
362	3.71584e-05	0.000918363	0.0190737	0.0190737	0.00397501	0.0166765	0.0124568	0.000880533	0.00367171	EGOT
369	0.000426309	0.00766213	0.0384834	0.0380453	0.00214111	0.0169303	0.0384834	0.0311711	0.0111011	MRNIP
380	0.000523515	0.00912673	0.0859725	0.0513943	0.0197055	0.0117682	0.0859725	0.0539326	0.0416648	TFF2
382	0.00271265	0.03586	0.0549636	0.0320236	0.0832267	0.00122372	0.0549636	0.0475917	0.0731641	SNHG9
383	1.26956e-06	4.62308e-05	0.0401923	0.0387338	0.0660446	0.0401923	0.00901799	0.0105552	0.03494	AC245297.3
386	0.000601636	0.010279	0.0687171	0.0643309	0.0842025	0.0890247	0.0687171	0.0550604	0.0699131	SLC38A2
390	0.000640364	0.0108249	0.040406	0.0369731	0.0313737	0.00554456	0.040406	0.0362212	0.068671	IFRD1
396	0.000686099	0.0114594	0.0517089	0.0295322	0.0119067	0.00926043	0.0517089	0.00646566	0.030034	PLK2
405	2.06457e-06	7.13829e-05	0.0459716	0.0271282	0.0490244	0.0459716	0.0240877	0.00207413	0.0303812	PITX1
406	8.92174e-05	0.00198948	0.0404808	0.0404808	0.0170561	0.0563058	0.0363731	0.0106037	0.0160921	VEGFA
406	0.000278638	0.00535836	0.0646289	0.0646289	0.124456	0.088792	0.0432654	0.036578	0.0994037	S100B
412	3.82984e-05	0.000939614	0.0184884	0.0204698	0.0306798	0.0184884	0.0103486	0.00125588	0.0296514	FAM89A
419	3.06098e-06	0.000102556	0.017003	0.0195172	0.0113655	0.017003	0.0119541	0.000320608	0.019293	RGS17
420	0.000136618	0.00288896	0.0582716	0.0582716	0.0398765	0.0685949	0.0246528	0.0369555	0.0236304	RPL22L1
425	0.000148774	0.00310684	0.0865418	0.0865418	0.0947068	0.0737205	0.046278	0.0383979	0.100389	DDX3X
430	3.79713e-06	0.000124121	0.0471156	0.0171714	0.0296692	0.0471156	0.0244794	0.0123904	0.0276795	PTPA
432	0.00107439	0.0166511	0.0133737	0.0133497	0.00039537	0.0181075	0.0133737	0.00598424	0.00450409	NDST4
432	0.00015987	0.00330561	0.0309917	0.0309917	0.0241568	0.037407	0.01062	0.0115913	0.0182297	PCDH9
436	4.16736e-06	0.000134648	0.0243401	0.0109757	0.0179731	0.0243401	0.00989517	0.00815409	0.00980938	PREX2
439	0.000180444	0.00367217	0.0354287	0.0354287	0.0138688	0.0399128	0.00864736	0.0138862	0.0180574	RIN2
440	4.39717e-06	0.000140545	0.0657462	0.0399813	0.0632768	0.0657462	0.0139957	0.00625376	0.0441868	GAS7
441	0.00018395	0.00373445	0.0254534	0.0254534	0.0209818	0.0237555	0.0132577	0.0206137	0.033431	CD83
442	4.69786e-06	0.000149085	0.0304495	0.00888656	0.0511914	0.0304495	0.00965556	0.0096367	0.0418766	ANKRD44
448	0.00192038	0.0271754	0.0239975	0.0182838	0.0395016	0.0218775	0.0239975	0.0149635	0.018299	POLR2J3
449	0.000227698	0.00452401	0.0272259	0.0272259	0.0218961	0.0172023	0.0152685	0.0112432	0.0123832	LUC7L
452	0.00174411	0.0251047	0.0217708	0.0216548	0.00963583	0.0189426	0.0217708	0.000246153	0.0132082	HOMER1
453	0.000231261	0.00457853	0.0201042	0.0201042	0.0403251	0.0233169	0.0140226	0.00453184	0.0324296	SCAP
454	7.88619e-05	0.00178346	0.0279684	0.0224892	0.0322596	0.0279684	0.00857311	0.0117734	0.028978	RNF216
454	6.68713e-06	0.000204256	0.0294424	0.0117651	0.013588	0.0294424	0.0115501	0.0126054	0.0223407	RALA
456	2.35321e-05	0.000618997	0.0385005	0.0213377	0.0570181	0.0385005	0.012114	0.020415	0.0411256	TMEM168
457	6.74071e-06	0.000205145	0.0431351	0.0136351	0.0697362	0.0431351	0.00509333	0.000740326	0.0502011	ADGRL3
460	0.000685497	0.011455	0.0134212	0.0107661	0.0107368	0.0134212	0.0115076	0.00504181	0.0120599	LINC01915
461	0.00205739	0.0287264	0.00953796	0.00645843	0.00840107	0.0124479	0.00953796	5.05657e-05	0.00912679	CYTL1
463	0.000140125	0.0029464	0.0192843	0.0179381	0.0118875	0.0192843	0.0171723	0.00625873	0.0174058	EGLN3
465	0.000286662	0.00547499	0.0239378	0.0239378	0.031534	0.0196231	0.0178391	0.0122469	0.0235926	SDR42E2
471	8.53895e-06	0.000253433	0.0184511	0.0145056	0.0186428	0.0184511	0.0149465	0.00913526	0.00759801	PON3
477	1.01908e-05	0.000296169	0.0558612	0.0387263	0.0201508	0.0558612	0.0182398	0.0172611	0.0649753	FOXO3
481	1.08468e-05	0.000312527	0.0340031	0.00489795	0.0506578	0.0340031	0.00915327	0.0116643	0.0272221	PSMA3-AS1
482	0.000357849	0.00659063	0.0206944	0.0206944	0.0106473	0.0140689	0.0224344	0.00212108	0.00714132	PPM1N
484	0.000189916	0.00384626	0.0559422	0.0365236	0.0806955	0.0559422	0.00664787	0.00928013	0.0543819	NCAM1
485	1.122e-05	0.000321895	0.0238448	0.017078	0.0154282	0.0238448	0.0150928	0.00251153	0.0186531	ABCC4
489	0.0075655	0.0817171	0.0149867	0.0149867	0.0215766	0.0188971	0.0115601	0.0111196	0.0185248	MIA
502	0.00116773	0.0178421	0.0492533	0.0492533	0.0717853	0.0568661	0.0380707	0.0321495	0.0622461	SPP1
509	1.56968e-05	0.000433585	0.0476689	0.0260545	0.042094	0.0476689	0.00260006	0.0115083	0.0157524	IL11RA
509	0.000564919	0.00971603	0.075219	0.075219	0.0650495	0.0631152	0.0236265	0.0330373	0.0710888	WSB1
522	1.84269e-05	0.000497586	0.0284269	0.023073	0.0313239	0.0284269	0.00924952	0.00340864	0.0289315	C1QL1
523	1.93461e-05	0.000519896	0.0236012	0.0116859	0.027479	0.0236012	0.0169849	0.00863867	0.0252935	HPCAL1
531	0.00933777	0.0965085	0.037849	0.0279118	0.0613567	0.037849	0.0178678	0.019906	0.0511738	XKR4
534	0.00274157	0.0361426	0.0138955	0.00425888	0.000826444	0.0165599	0.0138955	0.00682451	0.0036646	SEMA3A
536	2.43785e-05	0.000638256	0.030378	0.0192105	0.0197572	0.030378	0.0135354	0.00925124	0.00158496	HIC1
538	0.00479938	0.0563	0.0279461	0.0161213	0.0711152	0.0212034	0.0279461	0.00518553	0.0616	BCL6
553	0.00575995	0.0652625	0.0181847	0.0121607	0.00321175	0.0187667	0.0181847	0.0071622	0.0128508	TBC1D2B
557	0.00105244	0.0163639	0.0157591	0.0157591	0.0113339	0.00777807	0.00980731	0.00910702	0.0184354	YIPF1
558	0.00597422	0.0673038	0.0113366	0.0174974	0.0522919	0.0240385	0.0113366	0.0115046	0.0426611	PER1
561	0.000427917	0.00768692	0.0213662	0.0267101	0.00559652	0.0213662	0.000760985	0.00210202	0.0233769	SLITRK6
568	0.00120755	0.0183418	0.0107635	0.0107635	0.00926758	0.00918564	0.00542878	0.00311002	0.00965341	AC104506.1
574	0.00325715	0.0415712	0.0404263	0.0404263	0.0852596	0.0491675	0.0210821	0.0171334	0.0641793	MAL
575	0.00138255	0.0205714	0.0245543	0.0245543	0.03142	0.0130404	0.00588727	0.0050989	0.0163857	FOXF2
577	0.00140352	0.020828	0.0174596	0.0174596	0.0185468	0.0107295	0.00458234	0.00508091	0.00961792	AMMECR1
578	0.00144785	0.0213724	0.0216982	0.0216982	0.0160302	0.0191855	0.00591076	0.013271	0.0123391	HLA-DRB5
581	0.00690742	0.0758798	0.0135085	0.00356283	0.0271031	0.00776515	0.0135085	0.0070609	0.011532	FAM131A
583	0.00147822	0.0217489	0.0230983	0.0230983	0.015308	0.0228353	0.010625	0.0104897	0.0237898	TLE3
588	0.0078604	0.0840364	0.0145119	0.0135351	0.0146983	0.025	0.0145119	0.00706291	0.0165855	IVNS1ABP
595	0.00823171	0.0871449	0.0311155	0.0316234	0.0581539	0.03787	0.0311155	0.0102167	0.0567641	PMEPA1
598	0.00448454	0.0534859	0.0189395	0.0189395	0.037233	0.0234775	0.0131202	0.0104089	0.0309273	NRN1
600	0.00616918	0.0690133	0.0924073	0.0109956	0.0771969	0.0293909	0.0429622	0.045247	0.0924073	HERPUD1
603	0.00917426	0.0951705	0.0378824	0.0234416	0.0632501	0.0499864	0.0378824	0.0277193	0.0313071	SF1
604	0.000920052	0.014624	0.0158178	0.0131285	0.00795277	0.0158178	0.0111353	0.00336475	0.00912721	ZNF521
608	0.00187633	0.0266306	0.0152829	0.0152829	0.0249694	0.0194723	0.0101612	0.0064488	0.022085	WDR27
612	0.00194581	0.0274541	0.0132234	0.0132234	0.0063044	0.013654	0.0113072	0.00326449	0.00781298	CHST1
615	0.00347545	0.0437373	0.02082	0.0126005	0.0241244	0.02082	0.0112864	0.00395291	0.0121805	SCUBE2
616	8.9864e-05	0.00200123	0.0195111	0.0123332	0.0129286	0.0195111	0.000250719	0.00864028	0.00518675	LTBR
618	0.000607693	0.0103772	0.0432505	0.0263608	0.017529	0.0432505	0.00379814	0.0180747	0.00442985	DUSP6
620	0.00213086	0.0294821	0.0204106	0.0204106	0.0423854	0.0217631	0.00913959	0.00384726	0.0293442	C19orf25
625	0.00126178	0.0189936	0.0324474	0.0324474	0.0458362	0.0350678	0.0233654	0.00140194	0.0508762	CPED1
630	0.000549922	0.00949705	0.0432226	0.0297913	0.0921005	0.0432226	0.0183293	0.0125299	0.0614922	COL27A1
636	0.00233495	0.0317943	0.0874915	0.0874915	0.174358	0.0643043	0.0250026	0.0277624	0.126549	SON
640	0.000126583	0.00270749	0.0552257	0.0348718	0.0758762	0.0552257	0.0167877	0.0150044	0.05406	TSPAN11
643	0.00256748	0.0342078	0.0117172	0.0117172	0.00823378	0.00683532	0.00559365	0.00408617	0.000397406	SFXN5
645	0.000133368	0.00283094	0.0285361	0.0206573	0.0347086	0.0285361	0.0173341	0.00283536	0.0252479	OBSCN
645	0.00261177	0.034718	0.0345634	0.0345634	0.00143096	0.0311625	0.00693356	0.0129963	0.0287728	SLC20A1
646	0.000133873	0.00283806	0.0303802	0.0134962	0.0459538	0.0303802	0.0135026	0.002594	0.0313714	CASK
648	0.000136463	0.00288751	0.0436683	0.0199952	0.0448529	0.0436683	0.0139587	0.0199595	0.0332822	RING1
652	0.00305782	0.0393829	0.024105	0.024105	0.0169171	0.0250005	0.016711	0.0106317	0.00488035	ERBB2
664	0.00346018	0.0435778	0.0227831	0.0227831	0.0200813	0.0199165	0.0107492	0.0104127	0.0125287	ATM
666	0.000181669	0.00369485	0.0365131	0.011687	0.0113627	0.0365131	0.00967159	0.0118015	0.00439965	APOL6
672	0.00373527	0.0463059	0.0161728	0.0161728	0.00894014	0.00946223	0.00918319	0.0078043	0.008936	NFKB2
675	0.00378934	0.046861	0.0360003	0.0360003	0.00800218	0.0333758	0.0137158	0.00230491	0.0218851	TGIF1
679	0.000207903	0.00417524	0.0194418	0.0125913	0.0198525	0.0194418	0.00930604	0.00116194	0.0135038	FGGY
686	0.00423496	0.051225	0.0183947	0.0183947	0.0379547	0.0137164	0.0111288	0.00598708	0.0166164	KIAA1217
688	0.00022082	0.00440302	0.154115	0.0974146	0.24114	0.154115	0.0481334	0.0503715	0.179624	GPM6B
690	0.00441676	0.0527658	0.0217104	0.0217104	0.0437179	0.0331252	0.00857148	0.00720318	0.0317026	PRIMA1
693	0.000235324	0.00465622	0.0414717	0.020308	0.0252503	0.0414717	0.0154127	0.00208838	0.0269028	ASL
710	0.000295052	0.00561479	0.0370142	0.0162944	0.0402625	0.0370142	0.0141021	0.0115816	0.0347027	HSPA12A
713	0.00510528	0.0592665	0.0570583	0.0570583	0.0940704	0.0169462	0.0106069	0.0136356	0.0303071	PNISR
718	0.00748115	0.0809364	0.0279309	0.0279309	0.067068	0.0379424	0.0154573	0.0138023	0.0483488	KCNMB4
718	0.00032365	0.00605387	0.0195531	0.00226542	0.00031829	0.0195531	0.00476189	0.00210689	0.00649986	DACH1
720	0.0053223	0.0613575	0.0122833	0.0122833	0.0164782	0.0113187	0.000357653	0.00381678	0.00242994	PIAS3
720	0.000327792	0.0061177	0.0180363	0.00744857	0.00108525	0.0180363	0.00128856	0.00340783	0.000202598	FAM43A
724	0.000345752	0.00641717	0.0391334	0.0212823	0.0636396	0.0391334	0.0135635	0.00930136	0.0183035	XAF1
728	0.0003502	0.00647108	0.0313103	0.0153352	0.0347528	0.0313103	0.0118776	0.00456528	0.0280516	SFXN3
735	0.00210849	0.029245	0.0131082	0.00698671	0.0173738	0.0131082	0.0104342	1.55413e-05	0.011275	ANPEP
741	0.00625821	0.0699195	0.0175754	0.0175754	0.0136915	0.00318621	0.00809768	0.0014027	0.011502	ANKRD40
743	0.00242653	0.0328017	0.0311191	0.0337153	0.0140429	0.0311191	0.0190835	0.0158014	0.0247494	TRIM8
748	0.000432557	0.00776195	0.0312333	0.0231642	0.0262433	0.0312333	0.0169675	0.0118574	0.0305902	DNAJC1
751	0.00724748	0.0788407	0.00893109	0.00893109	0.014808	0.00176313	0.00730324	0.00630885	0.00525223	SRBD1
755	0.0047497	0.0557758	0.00983999	0.00983999	0.0108187	0.0124578	0.00201786	0.00499101	0.00651801	AC114284.1
759	0.000496787	0.00872773	0.0246077	0.0214288	0.0163493	0.0246077	0.0167253	0.0154085	0.0391514	NARF
776	0.0086478	0.0907194	0.0147752	0.0147752	0.0137122	0.00251245	0.00658754	0.00297666	0.00997833	NKAPD1
789	0.000649029	0.0109273	0.026432	0.0144334	0.0110307	0.026432	0.0094001	0.00565378	0.00319064	SREBF1
799	0.000707617	0.0117719	0.0327396	0.0111043	0.0457827	0.0327396	0.0182655	0.00675626	0.0355572	SMCR5
801	0.000711126	0.0118126	0.0342509	0.00190962	0.0350007	0.0342509	0.00578152	0.00913733	0.013849	KIDINS220
820	0.000825665	0.0133838	0.0174034	0.0175809	0.0167714	0.0174034	0.00834552	0.00632619	0.00759231	AC116366.1
820	0.00640028	0.071197	0.0190275	0.0162714	0.0160296	0.0190275	0.0156856	0.00871583	0.00170723	AL135925.1
837	0.000941857	0.0149	0.0198605	0.0139419	0.0141018	0.0198605	0.00968207	0.0052522	0.0176322	LCP2
839	0.000962721	0.0151886	0.0232299	0.0003452	0.0270046	0.0232299	0.00588013	0.0090178	0.020234	NTMT1
847	0.0010186	0.0159262	0.0225964	0.00851421	0.0306203	0.0225964	0.00999625	0.0077863	0.020196	ATXN2L
863	0.00249864	0.0335332	0.0263544	0.0205443	0.0494895	0.0263544	0.0152202	0.0142539	0.0456259	ACAP3
871	0.00123651	0.0187139	0.0229864	0.00429316	0.0127852	0.0229864	0.00849819	0.00744885	0.0084567	ZFAND3
889	0.00141424	0.0209593	0.0277302	0.0186629	0.0347608	0.0277302	0.00189031	0.00743032	0.0363528	IGSF8
894	0.00147502	0.0217177	0.0480393	0.0228238	0.0379334	0.0480393	0.0060009	0.0111382	0.0233798	CHPT1
895	0.00149285	0.0219497	0.0148623	0.00888525	0.00701186	0.0148623	0.0101752	0.00374141	0.00492963	ANGPTL6
897	0.00514527	0.0596275	0.0146936	0.0119816	0.0219789	0.0146936	0.0109228	0.00876149	0.0187365	IRX3
907	0.00160386	0.0232255	0.0276197	0.0170176	0.0488109	0.0276197	0.00999534	0.0151187	0.0356751	KHDRBS3
913	0.00715789	0.0781449	0.0623294	0.0274011	0.0623294	0.0301056	0.0173911	0.0182631	0.0615212	RASSF4
929	0.00197062	0.0277132	0.0344289	0.0118645	0.0344914	0.0344289	0.0136492	0.0103439	0.0388897	ABCD4
932	0.00201572	0.0282269	0.0163781	0.0116677	0.00780598	0.0163781	0.0128987	0.00867165	0.0116201	USP34
935	0.00960187	0.0986821	0.00630654	0.0122653	0.0127176	0.00630654	0.0104546	0.0067122	0.0109731	GDNF
947	0.00215609	0.0297453	0.0204239	0.0132154	0.0121835	0.0204239	0.00149649	0.00405632	0.0167656	UBR5
951	0.00220861	0.0303375	0.0394128	0.0261792	0.00697006	0.0394128	0.0156109	0.0181494	0.0342594	NTM
955	0.00236711	0.032167	0.0208808	0.00954953	0.0137981	0.0208808	0.0114771	0.00928932	0.0284662	MED29
957	0.00239006	0.0324262	0.0379585	0.0120946	0.0443575	0.0379585	0.0151515	0.0141528	0.0182789	FTX
972	0.00252789	0.0338715	0.0153395	0.00121367	0.00488634	0.0153395	0.00214636	4.61356e-05	0.00229629	FPGS
1012	0.00325872	0.0415712	0.0202023	0.00941439	0.0244032	0.0202023	0.00564357	0.00410907	0.00938535	S100PBP
1023	0.00352878	0.0443085	0.0135077	0.00961854	0.0126804	0.0135077	0.0113161	0.00141167	0.0122119	UBE2G1
1068	0.00433159	0.051976	0.0275547	0.00642906	0.00102133	0.0275547	0.00580926	0.00578692	0.0012728	MAPK6
1074	0.00450657	0.0536533	0.0146112	0.0139212	0.0158189	0.0146112	0.00780033	0.00898661	0.00853874	GSE1
1081	0.00465629	0.0549649	0.0257547	0.017599	0.0147556	0.0257547	0.00837598	0.00228979	0.00687545	FAXDC2
1083	0.00469533	0.0553699	0.0335117	0.00219706	0.00261828	0.0335117	0.003041	0.00324654	0.011259	TXNDC12
1088	0.00482845	0.0565619	0.141347	0.100135	0.14737	0.141347	0.117519	0.0822091	0.0606435	IGKC
1094	0.00496173	0.0578604	0.0329818	0.0288549	0.0274081	0.0329818	0.0220114	0.00713056	0.0231219	FAM20C
1097	0.00586744	0.0662789	0.00951919	0.00612169	0.00881955	0.00951919	0.00593132	0.0023342	0.0073377	AC005165.1
1127	0.00565721	0.0644031	0.0483342	0.0370248	0.0548576	0.0483342	0.0127787	0.0187722	0.0545364	FNDC3B
1130	0.00571719	0.0648877	0.0156354	0.01198	0.00560284	0.0156354	0.00647364	0.00603999	0.00312097	CYB5D2
1131	0.00572199	0.0649202	0.0166981	0.0105428	0.00284589	0.0166981	0.00484254	0.0042256	0.0205857	SMURF2
1134	0.00581176	0.0657607	0.0151147	0.00628003	0.00679882	0.0151147	0.0120443	0.00856677	0.00960092	SCN4B
1146	0.00622418	0.0696054	0.0428265	0.0136722	0.0272073	0.0428265	0.000493055	0.00571018	0.0228886	PLSCR4
1149	0.00626895	0.0699945	0.0229842	0.00356136	0.0146891	0.0229842	0.00795842	0.00256776	0.0220069	ATP13A3
1152	0.00631783	0.0704178	0.0202357	0.00832893	0.0264523	0.0202357	0.00493978	0.0094811	0.0187016	ARSD
1153	0.00633169	0.0705489	0.0501482	0.0181375	0.0734129	0.0501482	0.0144579	0.00898189	0.047835	VWA1
1162	0.00103244	0.0161052	0.00266923	0.00089052	0.00266923	0.00718791	0.001565	0.000704235	0.00336416	CRKL
1164	0.00679332	0.0748962	0.0244241	0.00428689	0.0146643	0.0244241	0.00801381	0.006835	0.0117269	PHKB
1188	0.00735323	0.0797583	0.0193295	0.00750172	0.00221009	0.0193295	0.0071693	0.003438	0.00646171	DHRSX
1213	0.00836443	0.0883547	0.0125968	0.00552274	0.0206293	0.0125968	0.00993674	0.0055427	0.0120848	SRGAP2C
1216	0.00844293	0.0889598	0.0110747	0.00464654	0.00670865	0.0110747	0.00154374	0.00140062	0.00981385	PRKD2
1236	0.00926019	0.095884	0.0128921	0.0069375	0.016027	0.0128921	0.00291658	0.00307524	0.0135988	C16orf58
1237	0.00936162	0.0967252	0.0115529	0.00437143	0.00965779	0.0115529	0.00713886	0.00596024	0.00158068	POM121
1273	0.00158104	0.0229445	0.0159048	0.00813505	0.0159048	0.0117557	0.00635983	0.00599157	0.00900276	ATF2
1303	0.00593127	0.0669324	0.00116441	0.00828127	0.00116441	0.0117229	0.00911953	0.00644513	0.00611624	YLPM1
1630	0.00509864	0.0592099	0.00084915	0.0120132	0.00084915	0.0132979	0.00492608	0.00658372	0.00108825	TPP2

## Sheet: 5
Top	p.value	FDR	summary.logFC	logFC.1	logFC.2	logFC.3	logFC.4	logFC.6	logFC.7	GeneName
4	4.58049e-77	1.70689e-73	0.939493	0.413085	0.312431	0.64281	0.939493	0.807205	0.357038	TMSB4X
5	1.00606e-63	2.41008e-60	1.08909	1.25167	0.389777	1.08909	1.15103	1.09411	0.0233941	CCL11
10	1.58955e-58	2.4232e-55	0.608381	0.503864	0.0416599	0.608381	0.136389	0.0161112	0.116062	TMEM176B
11	1.30018e-32	6.60687e-30	0.472337	0.2677	0.130045	0.222289	0.472337	0.0832796	0.14125	RPL3
12	2.21622e-52	3.09698e-49	0.430504	0.377047	0.0951915	0.430504	0.146401	0.0848377	0.114488	TMEM176A
16	4.5055e-61	8.39475e-58	0.503828	0.432791	0.183577	0.503828	0.0472957	0.0776581	0.176432	DPT
17	8.7198e-60	1.53918e-56	0.464236	0.378983	0.0352126	0.464236	0.0945921	0.170334	0.0536218	MEG3
17	1.703e-25	5.54516e-23	0.531014	0.524623	0.315191	0.403994	0.506465	0.531014	0.217902	CCL2
21	1.36327e-26	4.86397e-24	0.399707	0.464013	0.133008	0.532509	0.399707	0.0904621	0.0775202	RPL13
22	1.60612e-26	5.67012e-24	0.469913	0.326896	0.113878	0.408688	0.469913	0.0523478	0.184365	RPL10
23	1.83764e-26	6.41987e-24	0.423777	0.400743	0.292366	0.327456	0.423777	0.153917	0.225498	RPL21
25	1.52118e-28	6.0735e-26	0.6553	0.512426	0.0782641	0.6553	0.444077	0.14287	0.0048843	RPS12
25	0.000464341	0.0107031	0.0540937	0.0332876	0.0479056	0.0216974	0.0265649	0.0186515	0.0540937	VPS51
31	8.31282e-23	2.34282e-20	0.266573	0.214598	0.0286796	0.266573	0.197815	0.190404	0.0180265	SELENOP
31	3.03273e-23	8.92208e-21	0.432835	0.36742	0.101922	0.545913	0.432835	0.0963095	0.0084725	RPL13A
33	1.08612e-42	9.58582e-40	0.683532	0.504252	0.268083	0.683532	0.27381	0.139969	0.0151647	COL3A1
34	8.93519e-22	2.23633e-19	0.41614	0.319816	0.0651309	0.279011	0.41614	0.066322	0.235634	EEF1A1
35	2.73394e-36	1.76329e-33	0.364295	0.222284	0.0805031	0.364295	0.317678	0.215882	0.0542	CTSC
37	1.88679e-21	4.51995e-19	0.362086	0.245607	0.144548	0.133328	0.362086	0.0670189	0.117188	RPS8
38	2.20166e-21	5.16359e-19	0.353759	0.261961	0.062422	0.246187	0.353759	0.145461	0.0495359	RPL27A
39	0.00117208	0.0230147	0.0592401	0.00474714	0.0579478	0.0214992	0.00223802	0.0116128	0.0592401	WAC
41	4.34847e-37	2.97631e-34	0.221278	0.170472	0.0372747	0.221278	0.0285316	0.00523922	0.0183655	VCAN
42	1.58645e-36	1.06413e-33	0.267831	0.219485	0.100953	0.267831	0.171205	0.167488	0.0530899	TCF21
45	1.28495e-19	2.62773e-17	0.339715	0.253829	0.116886	0.296017	0.339715	0.00894014	0.087054	RPS3A
49	5.83199e-15	7.437e-13	0.189332	0.0319588	0.0538149	0.0915286	0.189332	0.152825	0.0607914	ASPN
50	3.72618e-21	8.5595e-19	0.435597	0.435597	0.100926	0.319689	0.384205	0.0952514	0.101538	RPS27
51	5.03498e-19	9.81762e-17	0.313739	0.256491	0.0561429	0.214693	0.313739	0.0803586	0.0360075	RPL31
52	1.07504e-19	2.21194e-17	0.348588	0.348588	0.0554492	0.307626	0.33868	0.0755264	0.0381415	RPL32
53	8.27112e-19	1.59423e-16	0.337122	0.333145	0.0664532	0.285515	0.337122	0.0450339	0.0730155	RPS4X
55	2.74246e-18	5.02605e-16	0.402255	0.423956	0.106944	0.371432	0.402255	0.0776801	0.0367022	RPL34
56	4.29419e-18	7.70154e-16	0.308184	0.203539	0.110407	0.260845	0.308184	0.08373	0.0939474	RPS5
57	4.72624e-19	9.26951e-17	0.35342	0.35342	0.0867299	0.336435	0.285026	0.0802519	0.0890514	RPL18A
58	3.45821e-29	1.44977e-26	0.206903	0.221003	0.079865	0.206903	0.150776	0.145949	0.0825418	PLPP3
59	3.32066e-29	1.4278e-26	0.185687	0.163305	0.0948451	0.185687	0.0951522	0.00107052	0.0756113	TGFBI
63	3.52554e-16	5.1633e-14	0.228152	0.0898832	0.100403	0.228152	0.0501307	0.0337747	0.145921	HSP90B1
68	0.00408289	0.0625261	0.043074	0.00548925	0.0470793	0.0203909	0.00723174	0.00947856	0.043074	HSPA9
70	1.71486e-22	4.56452e-20	0.129915	0.0926258	0.0355858	0.129915	0.116055	0.0956594	0.013411	LINC01082
72	0.00223209	0.0387473	0.100033	0.0552935	0.154772	0.100033	0.0215013	0.0493398	0.132923	HSPA5
73	9.57861e-15	1.19868e-12	0.311895	0.326506	0.183272	0.247912	0.311895	0.0500493	0.147832	RPS27A
73	3.79993e-12	3.40754e-10	0.260946	0.21148	0.35584	0.260946	0.139795	0.192005	0.0754755	C7
78	8.23913e-18	1.45434e-15	0.340266	0.340266	0.0443089	0.191583	0.24698	0.00240781	0.100381	RPL41
79	3.50343e-10	2.57107e-08	0.224681	0.169286	0.367215	0.284271	0.0750975	0.224681	0.235391	CYR61
79	9.05623e-18	1.57372e-15	0.316261	0.316261	0.112022	0.35597	0.294269	0.0517201	0.0549252	RPS23
80	0.00236156	0.0403763	0.250439	0.0570066	0.250439	0.14097	0.0170279	0.057328	0.178909	RGS2
81	3.40849e-15	4.41366e-13	0.295604	0.295604	0.0660227	0.254548	0.277273	0.0672398	0.086319	RPL30
82	3.49726e-14	4.05852e-12	0.324103	0.277068	0.0949601	0.238325	0.324103	0.029071	0.126885	RPL7
83	3.62211e-14	4.17451e-12	0.242576	0.047457	0.207591	0.0840571	0.242576	0.0183856	0.0925301	RPS7
84	7.69523e-15	9.73896e-13	0.0922263	0.0922263	0.019024	0.0867441	0.0800301	0.0693725	0.0158197	VCAM1
88	0.0027996	0.0462528	0.0378933	0.0234784	0.0225938	0.0378933	0.0113152	0.0144473	0.0426024	IGBP1
89	8.98475e-23	2.49034e-20	0.20948	0.178313	0.0837581	0.20948	0.125842	0.107544	0.0638783	PLPP1
90	1.161e-22	3.16566e-20	0.38315	0.362715	0.277838	0.38315	0.229895	0.176153	0.157989	APOE
91	5.52362e-13	5.52989e-11	0.110991	0.100713	0.0340813	0.0957	0.110991	0.0888611	0.00712593	DKK3
92	2.92899e-12	2.66936e-10	0.349753	0.125537	0.51805	0.349753	0.0238724	0.0794698	0.200315	CTGF
94	2.21759e-22	5.81171e-20	0.123353	0.0989856	0.0485163	0.123353	0.0631848	0.0397597	0.0384299	HAPLN1
100	9.01812e-13	8.92182e-11	0.219032	0.168968	0.114078	0.107949	0.219032	0.0800852	0.140825	RPL27
103	1.32443e-12	1.26549e-10	0.210269	0.170786	0.153236	0.180307	0.210269	0.0976211	0.0427416	EEF1D
105	1.15483e-14	1.42918e-12	0.301234	0.301234	0.0291776	0.376386	0.198105	0.0220379	0.0904526	RPS9
106	2.95935e-21	6.84488e-19	0.179886	0.149553	0.00589241	0.179886	0.0114266	0.0310995	0.0241388	SOD2
110	5.75176e-12	5.07638e-10	0.192098	0.167475	0.0585812	0.192153	0.192098	0.0600027	0.0292629	RPSA
111	0.00723129	0.0977127	0.0427212	0.00849573	0.0178958	0.00592844	0.025154	0.0107336	0.0427212	MRPL54
115	1.59407e-11	1.36036e-09	0.262528	0.155777	0.0620652	0.182781	0.262528	0.00088657	0.0493752	RPS3
120	2.6275e-11	2.18121e-09	0.179813	0.150349	0.0159661	0.107388	0.179813	0.0155143	0.0431178	RPS10
123	2.77698e-18	5.06165e-16	0.386462	0.269013	0.04658	0.386462	0.177367	0.0685627	0.0351269	RPLP0
128	6.15072e-08	3.29e-06	0.0627833	0.0423979	0.0435768	0.0627833	0.0156519	0.0232296	0.0425958	SNAI2
129	1.83276e-07	9.27103e-06	0.0467523	0.0467523	0.00717248	0.0355709	0.0490691	0.0439947	0.0111073	OMG
135	2.08459e-10	1.57817e-08	0.235855	0.223344	0.150793	0.145467	0.235855	0.0738583	0.0872835	RPL9
137	1.17917e-12	1.13683e-10	0.105963	0.105963	0.0428273	0.0915601	0.0270591	0.0289348	0.0405853	HAAO
138	3.1732e-16	4.66767e-14	0.216831	0.137524	0.0232007	0.216831	0.140401	0.112476	0.0221559	PTN
138	1.56629e-17	2.62652e-15	0.220411	0.10465	0.0250952	0.220411	0.0190225	0.0360981	0.0876578	EMP1
140	8.70194e-11	6.91578e-09	0.148179	0.0985172	0.0597077	0.148179	0.0752724	0.0788127	0.0116768	TFPI2
143	8.95947e-10	6.20832e-08	0.261975	0.236278	0.107455	0.308961	0.261975	0.00611344	0.00947122	RPL26
144	0.0018661	0.0337387	0.0323858	0.00605279	0.0267179	0.0323858	0.0181328	0.0191436	0.0381877	PHIP
147	1.31644e-09	8.99201e-08	0.165424	0.0887776	0.15306	0.11813	0.165424	0.0671044	0.0873973	PFDN5
149	1.56469e-09	1.06228e-07	0.252645	0.173419	0.0932432	0.175314	0.252645	0.00227799	0.159606	RPL15
152	2.55914e-11	2.13503e-09	0.0934927	0.0891927	0.0896964	0.0934927	0.020429	0.027971	0.0754712	PTGS2
155	3.86898e-13	3.96813e-11	0.0804914	0.0706469	0.0140293	0.0804914	0.0614266	0.0589468	0.0121442	TNFAIP6
158	1.05774e-08	6.22362e-07	0.0575411	0.0545409	0.0263364	0.0575411	0.045371	0.046009	0.0305503	STMN2
160	2.81122e-09	1.81662e-07	0.13684	0.109445	0.0551742	0.0728672	0.13684	0.0188486	0.0376195	RPL17
163	3.08787e-09	1.9651e-07	0.11449	0.0720802	0.0106274	0.0415618	0.11449	0.0336418	0.0343335	EIF3E
167	4.97669e-09	3.07381e-07	0.217599	0.145155	5.33821e-05	0.200252	0.217599	0.0221164	0.0046338	RPS11
176	4.7721e-06	0.000188512	0.0207389	0.0230043	0.00505293	0.0207389	0.0206307	0.0251652	0.0111479	PTHLH
184	1.22011e-14	1.4989e-12	0.149345	0.0429452	0.0248547	0.149345	0.0575134	0.00689073	0.0350607	SSR2
189	7.12408e-08	3.7925e-06	0.127287	0.0852326	0.110782	0.170701	0.127287	0.0842105	0.0138987	A2M
192	2.60653e-08	1.4594e-06	0.235347	0.180375	0.0468241	0.235347	0.206955	0.0198661	0.10053	RACK1
194	9.16446e-08	4.80998e-06	0.11062	0.0733599	0.0123946	0.00858462	0.11062	0.0248822	0.0247104	COMMD6
195	1.79993e-08	1.03366e-06	0.292062	0.22111	0.12283	0.292062	0.236417	0.0403517	0.0826521	RPS15
196	1.1926e-07	6.19153e-06	0.110754	0.0667304	0.0433056	0.0710796	0.110754	0.0549766	0.0512691	NUCKS1
199	1.78965e-07	9.08037e-06	0.175995	0.0837719	0.1501	0.0952154	0.175995	0.0465592	0.0893142	RPL23
200	6.54286e-14	7.31449e-12	0.405369	0.250721	0.202782	0.405369	0.180179	0.0283775	0.169361	TPT1
201	1.02162e-07	5.34527e-06	0.178495	0.178495	0.101651	0.226458	0.16955	0.0114197	0.0728025	RPL18
204	1.43735e-07	7.38221e-06	0.18858	0.18858	0.105334	0.266821	0.1914	0.0350769	0.0447589	RPS24
205	1.12634e-13	1.22646e-11	0.0675868	0.0641678	0.0232046	0.0675868	0.0374567	0.0138744	0.0210634	ALDH1A3
210	0.00653509	0.0902322	0.0259478	0.0162928	0.0259861	0.0259478	0.00906632	0.00497012	0.0289982	MICU1
217	0.00014072	0.00385578	0.0195349	0.0184723	0.0220067	0.0214646	0.00969617	0.0195349	0.0124009	CADM1
217	5.97853e-07	2.78871e-05	0.128002	0.0958107	0.033503	0.110254	0.128002	0.0385542	0.0686351	RPS4Y1
226	9.45402e-13	9.32556e-11	0.110761	0.0626637	0.0474883	0.110761	0.0374862	0.0392049	0.0112669	MDK
227	0.000609678	0.0134257	0.0309838	0.0309838	0.0225988	0.0265806	0.0127334	0.0163681	0.0335722	MED28
228	8.65136e-07	3.90511e-05	0.19248	0.175211	0.0723844	0.176791	0.19248	0.0634534	0.0550236	RPL35
236	2.23289e-08	1.26284e-06	0.143678	0.143678	0.0344935	0.119349	0.0773821	0.0662449	0.0483401	TMA7
238	1.78374e-06	7.59175e-05	0.120532	0.104341	0.0858215	0.065385	0.120532	0.0253854	0.0634785	NPM1
239	3.5739e-11	2.93059e-09	0.0595562	0.0576195	0.0238056	0.0595562	0.0247966	0.00855633	0.00502141	MAMDC2
239	2.89445e-12	2.64507e-10	0.054215	0.0349271	0.0113324	0.054215	0.0325077	0.0194278	0.0327662	CASP4
246	2.32255e-06	9.61652e-05	0.17778	0.129761	0.0134651	0.14257	0.17778	0.000673604	0.0506298	RPL7A
278	4.60942e-07	2.20215e-05	0.14723	0.14723	0.082909	0.08332	0.147063	0.0205687	0.0303034	RPL22
279	1.42799e-10	1.11118e-08	0.167905	0.0494412	0.145295	0.167905	0.00882485	0.032519	0.0173273	SPRY1
279	0.000461484	0.010674	0.0495628	0.0495628	0.00997092	0.0535682	0.0214256	0.0160133	0.0198415	STMP1
286	3.20189e-06	0.000129692	0.112852	0.112852	0.0463745	0.187677	0.154065	0.028268	0.032881	RPS17
287	3.51661e-07	1.71176e-05	0.0542967	0.029002	0.0201115	0.0542967	0.0409619	0.0334978	0.0240551	G0S2
288	1.86129e-10	1.42196e-08	0.0747609	0.0426564	0.0218193	0.0747609	0.0479624	0.0317423	0.0379561	RCN1
293	0.00044012	0.0102363	0.0302938	0.00485419	0.00982246	0.0302938	0.00773767	0.0234278	0.00127353	ARHGAP24
295	2.55252e-05	0.000861233	0.0997803	0.113555	0.0334778	0.109459	0.0997803	0.0635291	0.0224832	BEX3
295	6.52981e-06	0.000249427	0.0274897	0.0121869	0.0117693	0.0274897	0.0172246	0.0243731	0.0195658	TRIM22
295	5.14331e-08	2.79573e-06	0.0515784	0.05098	0.0227185	0.0515784	0.0304799	0.0077292	0.030419	GLT8D2
304	2.90642e-09	1.86022e-07	0.0927848	0.0447607	0.0279752	0.0927848	0.059957	0.0617955	0.0561778	GSTM3
311	5.76554e-10	4.08805e-08	0.0458732	0.0374699	0.0292005	0.0458732	0.00271396	0.00387182	0.021251	BICC1
315	4.11421e-05	0.00131037	0.0782601	0.0329186	0.0254986	0.0782601	0.0649437	0.0321453	0.0165432	FHL2
316	1.33002e-06	5.83087e-05	0.035173	0.035173	0.018863	0.0322562	0.00749082	0.0078402	0.0157548	PTGER4
320	1.4333e-09	9.75049e-08	0.105942	0.0515778	0.0244545	0.105942	0.0430132	0.00389849	0.0398327	IL32
322	0.00171352	0.0314721	0.0193554	0.0132931	0.021771	0.0151773	0.0158653	0.0193554	0.00674242	DYNC2LI1
328	0.000116428	0.00327914	0.0887307	0.0022492	0.0601257	0.00315057	0.0887307	0.0242524	0.00473207	SUMO2
331	2.30034e-06	9.5363e-05	0.0365247	0.0298913	0.0113602	0.0365247	0.0254399	0.0259025	0.0100342	KITLG
339	2.55999e-09	1.66068e-07	0.0740681	0.00657653	0.0401548	0.0740681	0.0201882	0.0234514	0.0177636	TNFAIP3
342	0.00019421	0.00514488	0.0974148	0.0358884	0.0453967	0.0974148	0.0319667	0.0415524	0.0285678	SPTBN1
344	3.16311e-08	1.75057e-06	0.0550953	0.0133966	0.0328513	0.0550953	0.0252564	0.0252344	0.04884	PRKCSH
345	0.000237586	0.00609186	0.0511673	0.0237148	0.0123751	0.0195353	0.0511673	0.0153096	0.0284949	RAB13
347	0.000152848	0.00414743	0.0241928	0.0159224	0.00243006	0.0193098	0.0241928	0.0106713	0.000829417	FLT3LG
354	5.40618e-06	0.000211074	0.0498492	0.0440574	0.0272553	0.0498492	0.0176134	0.0306013	0.00463901	COL16A1
357	0.000855155	0.0176238	0.0352362	0.0352362	0.0112417	0.00860751	0.0291267	0.0320099	0.00464282	ARRDC3
357	0.000320771	0.00788132	0.0228206	0.0172821	0.0296789	0.0198823	0.0228206	0.0176229	0.0271693	FAM110B
358	0.000328077	0.00803143	0.008002	0.00348628	0.008002	0.0372974	0.00766879	0.00598327	0.0349539	TMEM248
362	5.88097e-09	3.5796e-07	0.0510152	0.0261436	0.00827361	0.0510152	0.0331793	0.0184982	0.0148901	UFM1
364	3.62696e-05	0.00117301	0.130161	0.130161	0.122062	0.155092	0.115057	0.0203389	0.0986416	HNRNPA1
368	1.10237e-05	0.000403176	0.0351705	0.0277567	0.0064348	0.0351705	0.0279478	0.0150607	0.00669993	APCDD1
371	0.000220442	0.00570902	0.0548903	0.0548903	0.0343015	0.048218	0.0600266	0.028052	0.0613198	EIF3F
376	0.00272064	0.0452602	0.0470943	0.0289244	0.0351261	0.0592841	0.0408584	0.0470943	0.0116478	CLTA
377	9.41902e-09	5.59106e-07	0.0588258	0.0257361	0.0158239	0.0588258	0.00204852	0.00336882	0.0248827	TENT5A
378	0.000491558	0.0112477	0.0869991	0.0584526	0.0674997	0.095364	0.0869991	0.0178348	0.0554549	SEC62
378	9.60953e-09	5.69407e-07	0.100814	0.0694448	0.0382667	0.100814	0.0394268	0.0228274	0.0021198	SGCE
379	0.00106312	0.0212866	0.0430565	0.0430565	0.0074839	0.0409044	0.0130341	0.0305054	0.0350955	NEU1
379	3.72817e-06	0.000149029	0.019412	0.0222294	0.00893461	0.019412	0.010147	0.00217011	0.025432	SCT
380	9.43463e-05	0.00273719	0.0665806	0.0665806	0.0916937	0.0570351	0.0413215	0.0487588	0.0521897	ZNF106
383	0.000547395	0.0122636	0.0241167	0.0142818	0.015544	0.0188583	0.0241167	0.0108222	0.0116161	SCD5
383	1.98152e-06	8.34878e-05	0.0742881	0.0380495	0.0112575	0.0742881	0.024841	0.0108423	0.0409083	CALU
387	0.000193767	0.00513719	0.0816377	0.0441884	0.0640026	0.0816377	0.0610066	0.063093	0.018745	CXCL2
398	0.000160782	0.00434862	0.0201818	0.0241188	0.0223896	0.0201818	0.0190395	0.0197541	0.0141539	MYH10
399	0.000383449	0.00911418	0.0249581	0.0249581	0.0125525	0.0235327	0.0174866	0.0193258	0.000670404	NTAN1
401	2.82707e-05	0.000942488	0.107884	0.107884	0.0990618	0.116058	0.0982143	0.0342964	0.0725632	EEF1B2
401	0.0026326	0.0440799	0.0123916	0.0123916	0.00020418	0.00793907	0.0121118	0.0111474	0.00151613	MCTP1
407	3.06752e-08	1.70047e-06	0.100089	0.0306302	0.0608901	0.100089	0.0272079	0.017233	0.000286679	COL5A2
409	0.00204997	0.0362807	0.0149689	0.00852718	0.0149009	0.0149689	0.00206169	0.0038034	0.0161004	ANKRD49
426	0.00279823	0.0462528	0.0319019	0.000393632	0.000695827	0.00449138	0.0319019	0.0260491	0.00484101	FAM162A
427	0.000109263	0.00309239	0.02756	0.023066	0.0186188	0.02756	0.0241155	0.0204211	0.0239857	CDKN2C
431	0.00135727	0.025805	0.0230029	0.0139591	0.0199414	0.0221942	0.0230029	0.0180749	0.0321755	PEPD
432	1.18641e-07	6.16898e-06	0.0610432	0.0374659	0.0213834	0.0610432	0.0353414	0.0135341	0.0297215	PYCARD
439	5.03639e-06	0.000197787	0.0369971	0.0344884	0.0135032	0.0369971	0.0033608	0.0100527	0.0131968	TCEAL7
445	0.000849661	0.017536	0.0131017	0.0111656	0.00520251	0.0131017	0.00918593	0.00967262	0.00011772	FGF10
447	5.83836e-07	2.73092e-05	0.0383185	0.0306659	0.0222531	0.0383185	0.00780595	0.00300143	0.0300631	PIEZO2
454	2.47883e-07	1.22799e-05	0.0608002	0.0320184	0.0342604	0.0608002	0.0241154	0.0135955	0.0182833	SCARB2
462	0.00207904	0.036679	0.0444802	0.0341505	0.0223857	0.0218467	0.0444802	0.028463	0.0133918	GRK5
469	0.000152563	0.00414303	0.0685087	0.020819	0.022228	0.0685087	0.0296167	0.0374741	0.0177635	DPYSL2
475	0.000364326	0.00869664	0.0349314	0.0349314	0.0270439	0.0357302	0.01621	0.0110069	0.0310038	ASPH
477	0.000144855	0.00396259	0.0195731	0.0195731	0.0190702	0.0194604	0.018937	0.0129257	0.0211441	CPNE8
479	0.00242883	0.041203	0.0248125	0.00756473	0.0107339	0.00719149	0.0248125	0.0149291	0.0311835	PFDN6
485	0.000160116	0.00433412	0.026594	0.026594	0.020465	0.022662	0.0113832	0.00715478	0.0155299	NOB1
488	0.00273965	0.0454413	0.0336199	0.0181877	0.00749031	0.0222899	0.0336199	0.00180953	0.0214167	GRHPR
496	3.44671e-06	0.000138771	0.0575242	0.0344465	0.0437533	0.0575242	0.0288838	0.0251443	0.0254077	PLEKHA5
499	9.67153e-07	4.34222e-05	0.101502	0.0455494	0.0713522	0.101502	0.0441326	0.0199425	0.0677988	NFE2L2
503	0.00335653	0.0537803	0.105765	0.0484348	0.0751786	0.00963575	0.105765	0.00410122	0.0640295	BTF3
505	0.00341474	0.0544055	0.0622412	0.057063	0.0472083	0.0712389	0.0622412	0.0300151	0.0682217	PHPT1
506	0.00223818	0.0388329	0.0885669	0.0803404	0.0119439	0.109754	0.0885669	0.0376917	0.0811068	TMEM59
508	1.38428e-06	6.02934e-05	0.052306	0.0268788	0.00764496	0.052306	0.00960472	0.00404462	0.016515	C2
513	1.49711e-06	6.48709e-05	0.0629076	0.022379	0.00697628	0.0629076	0.0242391	0.02636	0.0049896	TRAM1
514	0.00381391	0.0591244	0.0135211	0.00802186	0.022887	0.0135211	0.00820795	0.00648623	0.0211639	YTHDC2
516	0.000360339	0.00862603	0.0780881	0.0780881	0.0561639	0.0846949	0.0770161	0.0243695	0.0230479	RPL36A
517	0.000362693	0.0086638	0.095566	0.095566	0.0313428	0.0698732	0.0196426	0.0230716	0.0549043	TCEAL9
520	0.000369531	0.00880209	0.0379655	0.0379655	0.00847346	0.0411779	0.0227061	0.0137386	0.0212946	P4HA2
523	1.64789e-06	7.05837e-05	0.0453854	0.0341437	0.0276996	0.0453854	0.0189516	0.00811547	0.00864145	KCTD12
528	0.00445151	0.0669783	0.0250803	0.0184256	0.0368592	0.0250214	0.0250803	0.0294598	0.0564488	INMT
529	0.00441786	0.0667115	0.0452171	0.018357	0.0656928	0.0174306	0.0452171	0.0245379	0.0420056	TCEAL4
536	2.11722e-06	8.84276e-05	0.0315576	0.0187991	0.0169551	0.0315576	0.0198774	0.0121499	0.0174661	NEO1
537	0.000307728	0.00762228	0.0412024	0.0412024	0.0147168	0.0404098	0.00463369	0.00540277	0.00215582	BDH2
551	0.000345604	0.00834475	0.0322182	0.0316346	0.00384849	0.0322182	0.0237178	0.017601	0.000703263	ABCA10
552	0.00318393	0.0516107	0.0367729	0.0367729	0.0117893	0.0164924	0.0160304	0.0323984	0.0103685	NAMPT
553	3.05833e-06	0.000124328	0.0266089	0.0184288	0.00471907	0.0266089	0.00931472	0.00672642	0.00692658	ISOC1
556	0.000615555	0.0135196	0.0629241	0.0629241	0.00173959	0.0476067	0.0475377	0.034686	0.019115	NFIC
559	3.55862e-06	0.000142933	0.0225902	0.0178625	0.014531	0.0225902	0.0114334	0.000945914	0.0105591	SYCE1L
563	0.00272662	0.0452925	0.062271	0.062271	0.00454058	0.0560604	0.049645	0.00467628	0.0306788	SEC11A
578	6.34589e-06	0.000243232	0.0398482	0.00581247	0.0150144	0.0398482	0.0219924	0.00708502	0.0256811	YIPF3
590	0.00100671	0.0203025	0.0282588	0.0282588	0.0312246	0.024211	0.00489981	0.00255884	0.003596	DAAM1
611	0.00237299	0.0405014	0.0376486	0.0246841	0.0225359	0.0376486	0.0164836	0.0227537	0.00652812	TNFSF13B
612	0.00127109	0.0244437	0.0151767	0.0151767	0.00663705	0.00507058	0.0100206	0.00559742	0.0125024	GEMIN8
616	0.00107189	0.0214238	0.0407504	0.0427334	0.0109721	0.0407504	0.0440581	0.0264488	0.0252866	REX1BD
617	1.68552e-05	0.00059567	0.0346383	0.028669	0.0242212	0.0346383	0.0135206	0.0130021	0.0240292	BOC
621	1.92805e-05	0.000674978	0.0251651	0.0143637	0.00252966	0.0251651	0.0126836	0.0145177	0.00202006	LPAR1
631	2.27001e-05	0.000778343	0.0314169	0.023891	0.0210635	0.0314169	0.0173577	0.0135919	0.0288864	SMPD1
638	2.56902e-05	0.000865927	0.0776075	0.0278462	0.104438	0.0776075	0.035381	0.0330179	0.0429883	SERPINE1
656	3.7377e-05	0.00120534	0.033164	0.0235492	0.0233706	0.033164	0.00947899	0.0140235	0.0195108	TMEM9B
656	0.000730957	0.0155551	0.0258842	0.0264477	0.0280228	0.0258842	0.0124487	0.0166311	0.00460228	EPSTI1
657	0.00228685	0.0394927	0.040438	0.040438	0.0107053	0.0106358	0.0135471	0.0135978	0.0389184	SAT2
666	4.51688e-05	0.00142778	0.0265734	0.00423368	0.00790489	0.0265734	0.0173342	0.0117164	0.0178475	CASP1
667	0.00709341	0.0962374	0.0132484	0.00507984	0.000211699	0.0132484	0.0104507	0.0031726	0.00510532	KRCC1
672	7.33035e-05	0.00219309	0.0959866	0.0379481	0.0832959	0.0959866	0.0506653	0.0425945	0.0588722	CTSL
676	0.000144725	0.00396227	0.0312298	0.0247941	0.000941142	0.0312298	0.0101066	0.00370223	0.0181578	SRP72
679	5.4887e-05	0.00169972	0.0559908	0.0297113	0.0475319	0.0559908	0.0326107	0.0170192	0.0291194	SLC9A3R2
689	5.7968e-05	0.00178197	0.040605	0.0222899	0.00754829	0.040605	0.0193108	0.0147658	0.00541996	HSD17B11
689	0.000988607	0.0199614	0.016121	0.0172194	0.00557028	0.016121	0.012713	0.00992344	0.00384986	CHEK2
702	0.000798888	0.0167214	0.0663081	0.0379288	0.0122471	0.0663081	0.0444066	0.0141911	0.0248145	SELENOF
707	0.00571308	0.0810856	0.0150199	0.00357223	0.00781819	0.0150199	0.011837	0.00261685	0.00428404	PRCD
714	0.00465777	0.0693045	0.0242187	0.0242187	0.0127941	0.0259068	0.0143748	0.0139334	0.0165769	DTX4
720	0.00106863	0.0213841	0.0183933	0.0147321	0.0108802	0.0183933	0.00242063	0.0081213	0.00857351	ELANE
733	0.000965433	0.019576	0.0384397	0.0390958	0.0946213	0.0384397	0.0179776	0.0334895	0.0388186	KCNN3
737	0.0026753	0.0446611	0.00816136	0.0107492	0.00289981	0.00816136	0.00241171	0.00599428	0.00374226	GRIA3
743	0.000116449	0.00327914	0.0192752	0.00332567	0.0114135	0.0192752	0.000395979	0.00882965	0.00322026	RIPOR3
746	0.000118604	0.00332308	0.0362055	0.015165	0.0116263	0.0362055	0.0104974	0.016196	0.0186706	CTSS
752	0.00151079	0.0282592	0.0170314	0.0148403	0.00809633	0.0170314	0.00412308	0.00576881	0.00375763	MCOLN3
764	0.000147939	0.00403708	0.0229609	0.0167847	0.000447905	0.0229609	0.00976337	0.0102337	0.00783086	MAN1C1
788	0.000210174	0.0054812	0.0339582	0.0226705	0.00557936	0.0339582	0.00951313	0.0155375	0.0149542	IMP3
790	0.000213898	0.00556534	0.0403074	0.0225616	0.0243034	0.0403074	0.0151679	0.00206283	0.034302	TSEN34
798	0.00024205	0.00618088	0.0292788	0.00626415	0.0183416	0.0292788	0.017896	0.00287255	0.0174875	BNIP3
802	0.00464849	0.0692278	0.00743721	0.0185044	0.00743721	0.0201446	0.00956397	0.012077	0.000949191	ADAMTS2
807	0.00133919	0.0255337	0.0136952	0.00342223	0.00275704	0.0136952	0.00651281	0.002842	0.000551234	CBFB
812	0.00105013	0.021039	0.0139074	0.0097894	0.00576221	0.0139074	0.0065937	0.00138178	0.0079557	TEX11
818	0.0021208	0.037259	0.0316313	0.00928707	0.0118667	0.0316313	0.025002	0.0101368	0.0157414	GINM1
822	0.00598732	0.0843709	0.016085	0.0035631	0.0208753	0.016085	0.00808578	0.0111472	0.0213635	C11orf74
832	0.000355905	0.00854428	0.0167883	0.00368075	0.0103372	0.0167883	0.0106103	0.00686195	0.0119605	GTF3C5
841	0.000399825	0.00944319	0.0461427	0.0293156	0.0106039	0.0461427	0.0240782	0.0132328	0.0262005	FUCA2
892	0.00737967	0.0993176	0.0262769	0.0301944	0.00922803	0.0262769	0.0107148	0.00423877	0.0184929	GCSH
900	0.00075173	0.0158996	0.0249807	0.00919894	0.0181299	0.0249807	0.00019589	0.00636757	0.00833804	SBF2
901	0.000751884	0.0158996	0.0218681	0.0128374	0.00204682	0.0218681	0.0128572	0.000802443	0.0062683	CNPY4
903	0.000777226	0.016353	0.0204373	0.00877245	0.0217854	0.0204373	0.0112441	0.00235	0.0156155	HNRNPA1P48
906	0.000802606	0.0167608	0.0140367	0.010068	0.00993024	0.0140367	0.00751148	0.00754749	0.00865848	MBIP
927	0.000988593	0.0199614	0.0260145	0.0224636	0.00217596	0.0260145	0.0184414	0.0171913	0.00701719	FAM45A
929	0.000994895	0.0200763	0.0198647	0.0131519	0.0262607	0.0198647	0.00994545	0.00810702	0.0160954	NAALADL2
945	0.00113071	0.0223859	0.0171597	0.0123775	0.00214907	0.0171597	0.00927842	0.00761311	0.00486125	FLRT2
950	0.00117547	0.0230679	0.0362202	0.0138289	0.00437696	0.0362202	0.0245445	0.0239137	0.0029025	RNF13
957	0.00121525	0.0236822	0.02394	0.00704144	0.00615573	0.02394	0.0081168	0.00194639	0.0154463	RGS9
960	0.00124136	0.0240096	0.0192924	0.00448493	0.0197914	0.0192924	0.00554105	0.00499442	0.0194988	MRPL10
961	0.00125921	0.0242431	0.0268393	0.0156534	0.00564192	0.0268393	0.0091372	0.0141916	0.00522951	IQGAP2
965	0.0013228	0.0252499	0.0149607	0.00936447	0.00694583	0.0149607	0.0106515	0.00322622	0.0091074	SLC18B1
990	0.00160089	0.0297189	0.0177677	0.0117853	0.0176934	0.0177677	0.0110495	0.00370786	0.0136249	RRP9
1025	0.00630562	0.087901	0.00906336	0.00983972	0.0166748	0.00906336	0.00387281	0.0033582	0.00421311	AC244090.1
1032	0.00224228	0.038884	0.0212281	0.0143464	0.00801011	0.0212281	0.0103695	0.0106952	0.00808674	GABRA2
1033	0.00212992	0.03738	0.0173412	0.0085598	0.00868652	0.0173412	0.00777876	0.00206542	0.00266512	AP3B1
1044	0.00286855	0.0472059	0.0580879	0.0292035	0.0032456	0.0580879	0.0441973	0.0143769	0.0369794	ATP6AP2
1057	0.00246602	0.0417072	0.015696	0.0103041	0.000429191	0.015696	0.00821217	0.007505	0.00933642	GLB1
1060	0.00252275	0.0424952	0.0112858	0.00960244	0.00362352	0.0112858	0.0116233	0.00336629	0.00697062	GRIA4
1068	0.00263767	0.0441208	0.0115126	0.00845188	0.00743604	0.0115126	0.00890255	0.00252145	0.0113771	ZNF608
1077	0.0027902	0.0461657	0.0175714	0.00553249	0.00825522	0.0175714	0.00124559	0.0092784	0.0116208	INTS14
1085	0.00292372	0.0479418	0.0665925	0.0472571	0.0754656	0.0665925	0.0387987	0.0127696	0.026217	FXYD6
1127	0.00401925	0.0616923	0.0184785	0.0163661	0.0140051	0.0184785	0.00872244	0.00907725	0.00631127	FAM171B
1148	0.00457147	0.068293	0.0273821	0.0154419	0.00268981	0.0273821	0.0052452	0.0115756	0.00944525	SS18L2
1167	0.00523579	0.0754611	0.0493199	0.0248395	0.011475	0.0493199	0.00634118	0.00553569	0.010243	PROS1
1167	0.00491864	0.0718472	0.0363943	0.0168707	0.0276276	0.0363943	0.0118966	0.0257801	0.00458932	CXCL3
1185	0.00568717	0.0807863	0.0146972	0.0101044	0.0161623	0.0146972	0.00635592	0.00752633	0.0123917	LSG1
1196	0.00611133	0.0857581	0.0176938	0.00108659	0.00596857	0.0176938	0.010408	0.00403824	0.01214	ORAI3
1197	0.00614146	0.0860728	0.0357671	0.00318005	0.0209653	0.0357671	0.00613208	0.0063452	0.00974393	NKTR
1200	0.00619073	0.0866186	0.0294572	0.0165297	0.00262761	0.0294572	0.0101205	0.0102485	0.0128306	MRPS33
1220	0.00668836	0.0920075	0.0158009	0.00302397	0.00947118	0.0158009	0.00615208	0.00500383	0.00684992	APOL2

## Sheet: 6
Top	p.value	FDR	summary.logFC	logFC.1	logFC.2	logFC.3	logFC.4	logFC.5	logFC.7	GeneName
6	1.32517e-49	9.07009e-47	0.337339	0.327892	0.236005	0.337339	0.0765119	0.231791	0.14384	PDGFRA
7	1.32014e-84	3.40575e-81	1.3237	1.07507	1.24539	1.3237	0.409932	0.814606	1.02195	CXCL14
7	3.16555e-68	5.30831e-65	0.735233	0.621181	0.820084	0.735233	0.0738456	0.64046	0.56931	POSTN
10	1.17467e-34	4.06145e-32	0.194966	0.145904	0.129043	0.157224	0.0667354	0.194966	0.089731	NSG1
11	4.44799e-53	3.55183e-50	0.488164	0.420519	0.271282	0.488164	0.0674887	0.401999	0.232588	PLAT
11	3.13631e-27	7.35564e-25	0.393547	0.15364	0.081519	0.225644	0.393547	0.0289372	0.0679884	RPS6
12	3.53549e-24	7.31934e-22	0.3068	0.123454	0.00921576	0.115366	0.3068	0.0131858	0.00270801	RPL10A
13	2.85599e-31	8.25726e-29	0.180529	0.126427	0.0997444	0.119242	0.0350898	0.180529	0.0836597	VSTM2A
20	5.28742e-41	2.33328e-38	0.258454	0.235133	0.1357	0.258454	0.0454075	0.160065	0.095218	BMP4
21	1.47424e-23	2.94304e-21	0.135715	0.105351	0.0907527	0.115855	0.0155195	0.135715	0.0716681	ENHO
22	8.13636e-22	1.42124e-19	0.135714	0.104615	0.0968814	0.126934	0.0718413	0.135714	0.0679703	EDNRB
23	2.54925e-24	5.34355e-22	0.465954	0.465954	0.109424	0.41828	0.191889	0.101952	0.25803	IGFBP5
24	2.09345e-23	4.10586e-21	0.207345	0.181842	0.0966422	0.207345	0.0781197	0.201937	0.0791941	AGT
26	1.90862e-18	2.63422e-16	0.0945129	0.049586	0.0651028	0.0656638	0.00686276	0.0945129	0.0452289	TSPAN12
30	1.59837e-17	1.97514e-15	0.101722	0.0758913	0.0653067	0.104004	0.0317845	0.101722	0.0581452	FENDRR
32	4.61917e-24	9.44621e-22	0.100387	0.101901	0.105151	0.100387	0.0187733	0.0737303	0.0823838	PDGFD
33	1.35656e-32	4.30051e-30	0.190223	0.12984	0.0902862	0.190223	0.06943	0.147068	0.0698643	RGS10
34	2.57163e-20	4.12666e-18	0.121612	0.0918262	0.0588586	0.121612	0.0407782	0.118522	0.0422754	HSD17B2
35	4.13099e-15	4.18565e-13	0.278622	0.234212	0.190135	0.214798	0.278622	0.0352794	0.0675274	RPL6
35	1.26719e-14	1.22829e-12	0.465525	0.0558023	0.389194	0.465525	0.0851062	0.254862	0.409689	B2M
36	2.89951e-15	2.99211e-13	0.0758316	0.0542548	0.0924899	0.0681904	0.00903141	0.0758316	0.0603349	SOX6
37	1.46588e-15	1.55578e-13	0.0819168	0.0779641	0.0533768	0.0819168	0.023314	0.0834303	0.0516706	NRG1
43	1.12254e-14	1.09123e-12	0.129989	0.0981451	0.125791	0.138066	0.0601139	0.129989	0.0600574	DMKN
43	3.94706e-26	9.00521e-24	0.323331	0.235258	0.14082	0.323331	0.0760911	0.11089	0.0542509	COL6A1
47	7.69068e-39	3.10759e-36	0.240946	0.170041	0.04592	0.240946	0.0513654	0.0448375	0.0390329	LSP1
48	1.29702e-17	1.63531e-15	0.165881	0.15713	0.101069	0.165881	0.0868205	0.144959	0.0998772	APLP2
50	7.69604e-22	1.35136e-19	0.187954	0.132652	0.191279	0.187954	0.0559417	0.100347	0.132287	NBL1
50	9.4749e-18	1.23166e-15	0.0976323	0.0563732	0.0917366	0.0976323	0.0486808	0.0842641	0.06294	F2R
53	4.9577e-13	4.15679e-11	0.0458181	0.035692	0.0384012	0.0390064	0.00253478	0.0458181	0.0271998	COL4A6
54	5.94044e-14	5.48844e-12	0.24506	0.167043	0.0700812	0.24506	0.203907	0.038893	0.065296	RPL29
54	1.34587e-22	2.49381e-20	0.114025	0.0628333	0.109091	0.114025	0.013964	0.0710665	0.0595439	TRPA1
56	5.02484e-15	5.06075e-13	0.094988	0.0486497	0.126943	0.094988	0.0275733	0.0291696	0.0928121	PTCH1
56	1.53857e-12	1.21987e-10	0.110635	0.0422944	0.135076	0.071015	0.0386612	0.110635	0.0822409	CPM
56	3.62071e-12	2.76609e-10	0.290212	0.203226	0.178223	0.280668	0.290212	0.00279958	0.0477574	RPS19
66	6.33971e-08	2.85781e-06	0.0730575	0.0224107	0.0730575	0.0367164	0.00978772	0.026642	0.0657465	PRDM1
66	4.01968e-33	1.30885e-30	0.321695	0.16495	0.0801477	0.321695	0.00746504	0.0346303	0.0313058	COL1A1
67	4.07594e-11	2.81273e-09	0.0841978	0.0469266	0.0595423	0.0253205	0.0293605	0.0841978	0.0451402	MGLL
75	2.08201e-10	1.31253e-08	0.102025	0.0536182	0.0282865	0.0568227	0.033682	0.102025	0.0378666	NPY
76	1.25621e-29	3.39764e-27	0.168107	0.0665086	0.15601	0.168107	0.0884009	0.0635109	0.0733544	RBP1
78	2.53379e-10	1.57952e-08	0.0451166	0.0319909	0.0108322	0.0361264	0.0163224	0.0451166	0.00870317	TBXAS1
80	4.60269e-10	2.77635e-08	0.0488667	0.039007	0.0608599	0.0379511	0.00406464	0.0488667	0.0417079	COL4A5
80	5.88533e-08	2.66933e-06	0.0509152	0.0386206	0.0619366	0.0509152	0.000904264	0.0329518	0.0565127	RUNX1
85	7.19031e-10	4.22327e-08	0.143166	0.0671863	0.0296169	0.0823071	0.0742098	0.143166	0.0331338	AREG
88	2.49583e-09	1.36773e-07	0.0387154	0.0302554	0.0417189	0.0412638	0.0126982	0.0387154	0.0254118	WNT5A
89	2.47471e-16	2.7945e-14	0.252736	0.0558998	0.252736	0.247984	0.153562	0.151185	0.131419	TM4SF1
89	4.5556e-26	1.02541e-23	0.133621	0.0559389	0.0738102	0.133621	0.0162387	0.0458577	0.0191792	CYGB
91	2.20986e-23	4.30897e-21	0.1154	0.0878872	0.0988338	0.1154	0.00507306	0.0436198	0.0362633	COL5A1
95	6.71857e-09	3.46657e-07	0.0319973	0.0132051	0.0503029	0.0140804	0.00686363	0.0319973	0.0328178	BMP2
97	9.97298e-11	6.57564e-09	0.0778936	0.0122543	0.0778936	0.0140161	0.0132394	0.0248765	0.0480121	HIPK2
98	9.27708e-09	4.69283e-07	0.0495344	0.0276536	0.0494168	0.00620603	0.0149918	0.0495344	0.0372058	HOTAIRM1
101	2.09382e-08	1.01477e-06	0.106687	0.0462709	0.00605371	0.0684973	0.0931581	0.106687	0.000572691	STC1
103	6.96759e-24	1.4077e-21	0.098312	0.0445552	0.0104038	0.098312	0.0115293	0.0100881	0.0175134	MXRA8
105	8.30544e-17	9.67181e-15	0.0779983	0.0668647	0.0109573	0.0779983	0.027525	0.044696	0.00954905	IL1R1
106	7.26383e-06	0.000229176	0.04878	0.0228144	0.04878	0.0304232	0.00587633	0.0241709	0.0372649	RCSD1
106	4.12279e-23	7.9925e-21	0.200122	0.0634277	0.06413	0.200122	0.0487351	0.0603498	0.0821745	IFITM1
107	2.00094e-15	2.09711e-13	0.0608742	0.0492271	0.0532782	0.0608742	0.0256234	0.0362448	0.0326667	EMID1
112	1.08801e-07	4.73894e-06	0.0582862	0.0115624	0.0394362	0.0148916	0.0187674	0.0582862	0.0310118	MRPS6
114	1.35949e-07	5.82307e-06	0.0468657	0.0295804	0.0407251	0.0522296	0.0126426	0.0468657	0.0240093	PXDN
123	6.04364e-21	1.01855e-18	0.109463	0.0718099	0.107944	0.109463	0.00572208	0.0207854	0.0400383	EMILIN1
124	4.95799e-07	1.92902e-05	0.0446235	0.0265813	0.0153652	0.0127964	0.00612793	0.0446235	0.026933	PBXIP1
127	6.36147e-07	2.41895e-05	0.0205515	0.0183203	0.0335023	0.0108586	0.00971432	0.0205515	0.0237387	AFF3
130	0.000203779	0.00475597	0.0315197	0.0232104	0.0418408	0.0315197	0.00233028	0.0214309	0.035944	TSLP
136	1.14831e-06	4.15448e-05	0.0216453	0.0165057	0.0113999	0.0175696	0.0116904	0.0216453	0.0110441	LRP4
137	2.66757e-08	1.27262e-06	0.0567895	0.00836387	0.0475471	0.0567895	0.0148444	0.0499819	0.031033	GMFG
140	4.46403e-19	6.53775e-17	0.18804	0.106925	0.143468	0.18804	0.0931325	0.0312477	0.0860211	PDLIM1
142	3.03533e-06	0.000102003	0.0486033	0.0300839	0.0417386	0.0463235	0.0296546	0.0486033	0.037345	MMP11
149	1.03438e-18	1.4576e-16	0.0985324	0.0410612	0.00993078	0.0985324	0.0335389	0.0132689	0.0140181	ECM1
150	5.18075e-06	0.000166589	0.0161796	0.00276357	0.0158198	0.013017	0.00146396	0.0161796	0.0113193	CAMK4
152	2.36525e-09	1.30256e-07	0.039569	0.040479	0.00372593	0.039569	0.0118817	0.0313939	0.0248376	PCSK6
152	5.68615e-06	0.000181621	0.0410912	0.0103569	0.00695114	0.0290583	0.00799256	0.0410912	0.0151474	NQO1
153	4.53501e-06	0.000147379	0.0232519	0.0103408	0.039266	0.0313979	0.0118412	0.0232519	0.0179494	RPS6KA2
156	1.88624e-10	1.20267e-08	0.173046	0.0782159	0.173046	0.0962004	0.0232806	0.053852	0.0858112	TCF4
159	2.82431e-05	0.000800015	0.0727816	0.0518665	0.0121181	0.0531981	0.0669952	0.0727816	0.0132023	C9orf16
160	9.05404e-11	6.01296e-09	0.0661135	0.0567239	0.0613327	0.0661135	0.00826791	0.0120372	0.0175909	MXRA5
161	8.7201e-11	5.81421e-09	0.0492848	0.0366268	0.0415422	0.0492848	0.00770751	0.0402451	0.0309922	BMP5
162	9.97041e-06	0.000305656	0.0241912	0.0167065	0.0224287	0.0107481	0.0106326	0.0241912	0.0142693	ALKAL2
164	6.6901e-05	0.00174609	0.0418557	0.0165533	0.0136885	0.00174528	0.0418557	0.00904885	0.0232098	DCTN3
165	2.46121e-07	1.0178e-05	0.0451004	0.0414381	0.032196	0.0451004	0.0164252	0.0405601	0.0376667	LIMCH1
165	0.00226877	0.0379691	0.0286306	0.00150534	0.0222962	0.00467516	0.00669462	0.00213995	0.0286306	CCL4L2
167	3.52509e-09	1.90072e-07	0.0377555	0.0363358	0.0354128	0.0377555	0.0186984	0.002763	0.0225192	FGFR4
168	1.46789e-07	6.26336e-06	0.0357549	0.0300135	0.0115273	0.0357549	0.0197031	0.0138921	0.00903817	TMED1
172	1.91353e-05	0.000561962	0.0406603	0.0275304	0.0371965	0.0352463	0.00818037	0.0406603	0.0259548	FOXF1
173	3.8819e-09	2.07641e-07	0.051664	0.0513664	0.0297249	0.051664	0.0105422	0.0166395	0.0106858	CHIC2
175	6.84511e-06	0.000216986	0.0329093	0.0329093	0.0174109	0.0329814	0.00131944	0.0259877	0.00349587	DLL1
177	2.46021e-05	0.000705217	0.0243504	0.00702838	0.0115613	0.0136995	0.0108676	0.0243504	0.00517624	MGAT5
179	0.000166857	0.00399148	0.0470839	0.0277494	0.068065	0.0427862	0.0470839	0.0348264	0.0343196	LTBP1
179	6.50483e-06	0.000206786	0.0156849	0.00847688	0.0163173	0.0156849	0.00765351	0.0172964	0.0135337	ARHGAP28
180	4.18143e-11	2.87961e-09	0.0679103	0.0524606	0.0124955	0.0679103	0.0390399	0.0494408	0.0190487	FKBP10
187	0.003962	0.0600261	0.0308383	0.0138977	0.0184904	0.000363037	0.0178584	0.0176402	0.0308383	MFF
187	0.000257235	0.00580953	0.033517	0.0274789	0.00580633	0.0437833	0.033517	0.0220671	0.0158322	PERP
188	7.77189e-12	5.76667e-10	0.170171	0.115662	0.100838	0.170171	0.0589615	0.0807396	0.0473698	SDC2
188	0.000259658	0.00585636	0.0544663	0.0270718	0.0253429	0.0350059	0.0544663	0.00740378	0.00713016	EIF3L
190	7.9384e-07	2.94837e-05	0.0406012	0.0406012	0.0433235	0.0346402	0.00566375	0.037419	0.0136048	LY6H
192	0.000301629	0.00666845	0.0115475	0.00601996	0.00184024	0.00750678	0.0115475	0.00446779	0.00282541	BACE1
192	4.64387e-05	0.00125703	0.0492378	0.0281716	0.0138787	0.0248623	0.00249964	0.0492378	0.0151071	TXNDC17
193	2.50009e-16	2.81369e-14	0.0610612	0.0279556	0.0557771	0.0610612	0.00318636	0.0142768	0.0298562	PTGER2
194	5.36427e-08	2.45828e-06	0.0570957	0.00175668	0.0358065	0.0570957	0.0282663	0.055622	0.0239241	CARD16
195	1.81289e-14	1.7224e-12	0.0664398	0.0528142	0.0257493	0.0664398	0.0338911	0.0330517	0.0119029	TMEM119
196	5.45766e-05	0.00145728	0.0242789	0.0138825	0.00986106	0.0128169	0.0094387	0.0242789	0.0121272	KCNK17
197	1.14751e-06	4.15448e-05	0.037528	0.037528	0.0244697	0.0401796	0.00455167	0.0150846	0.0183877	RORA
199	0.000124462	0.00307153	0.0176878	0.0168119	0.000343556	0.0176878	0.0170493	0.0137906	0.00178259	TRAC
201	7.2034e-05	0.00186266	0.0184837	0.0122129	0.0297171	0.0173444	0.0120877	0.0184837	0.0172842	CHST2
203	4.3282e-05	0.00118208	0.0174118	0.0173432	0.00966831	0.0174118	0.00705155	0.0166927	0.0159165	ADGRL4
205	9.78268e-05	0.00246871	0.0149769	0.0148827	0.0115053	0.0113145	0.00533889	0.0149769	0.0129271	SUSD3
208	0.000120612	0.00299192	0.0738123	0.0131469	0.0738123	0.0247731	0.0453843	0.0189553	0.0417722	SYF2
208	0.000104792	0.00262472	0.0250693	0.0151739	0.0304834	0.00134221	0.00975176	0.0250693	0.0207665	OSBPL1A
209	3.59625e-09	1.93287e-07	0.0633435	0.0497728	0.0812943	0.0633435	0.00404286	0.0211885	0.0152277	PAPPA
210	0.000121325	0.00300516	0.0221549	0.0167303	0.0243378	0.0235089	0.00547797	0.0221549	0.017139	TOX
211	1.07683e-06	3.91699e-05	0.0705244	0.0249038	0.00679885	0.0705244	0.0479529	0.029629	0.0165737	TMED9
212	0.000127458	0.00313163	0.0158228	0.00966575	0.00229163	0.0115418	0.00678301	0.0158228	0.00249074	BMP7
213	0.000561889	0.0115187	0.0337356	0.0231023	0.0167736	0.0251369	0.0337356	0.0375725	0.0199796	CISD1
214	1.14098e-06	4.13689e-05	0.0577018	0.0375832	0.0895734	0.0577018	0.0227943	0.0286103	0.0505323	IL1RL1
214	0.000579015	0.011812	0.0297854	0.0157277	0.00158252	0.00631753	0.0297854	0.0235751	0.00926073	MMP24OS
215	4.24747e-08	1.98314e-06	0.0772017	0.0102221	0.0772017	0.0493222	0.0150817	0.00563983	0.0311735	EDIL3
215	0.000592545	0.0120587	0.0161839	7.98053e-06	0.0117902	0.000674822	0.0161839	0.00325311	0.00560477	DENR
216	2.55379e-05	0.000729548	0.0376185	0.0376185	0.046593	0.0368814	0.0151985	0.0154363	0.0293105	FAM92A
219	7.97634e-15	7.91451e-13	0.0884818	0.0674727	0.0703273	0.0884818	0.016751	0.0591182	0.0496071	CXCR4
220	6.61644e-09	3.41914e-07	0.0774471	0.0323631	0.0716491	0.0774471	0.0297447	0.0245603	0.0536924	PPP1CC
221	5.71324e-06	0.000182313	0.0258624	0.0217593	0.0064797	0.0258624	0.00573392	0.0260257	0.00903172	KREMEN1
223	2.2304e-10	1.39819e-08	0.122198	0.0404756	0.0982505	0.122198	0.0232338	0.0301317	0.0858035	IGFBP3
224	4.3347e-12	3.28165e-10	0.0602179	0.0396113	0.00838875	0.0602179	0.016111	0.0166475	0.00736379	GJA1
225	2.7085e-13	2.35942e-11	0.089165	0.0711323	0.027565	0.089165	0.0470404	0.0567726	0.0323111	PTGS1
230	0.00023559	0.00536794	0.0154935	0.00425232	0.00364502	0.00591391	0.004404	0.0154935	0.00467621	ACOT7
231	0.000161169	0.00386644	0.0260223	0.000547062	0.0472775	0.00738357	0.0132075	0.0260223	0.0339435	ZEB1
236	0.00052358	0.0108264	0.0444557	0.014868	0.0312926	0.0444557	0.0363761	0.0159584	0.0299117	HP1BP3
238	1.59553e-07	6.77355e-06	0.0626829	0.0410287	0.0583873	0.0626829	0.0259311	0.0133237	0.0492758	DEFB1
239	0.00301165	0.0478242	0.0652674	0.0195745	0.0652674	0.032758	0.00428844	0.0183158	0.0422604	PHF14
243	0.00118691	0.021776	0.0353732	0.0092141	0.00990293	0.0108272	0.0353732	0.0207659	0.0231984	DNAJC15
245	0.000346464	0.00753547	0.00797814	0.00538166	0.00426103	0.00730911	0.00202374	0.00797814	0.00686228	MTSS1
247	0.000348936	0.00758433	0.0241025	0.00339235	0.0118215	0.00162184	0.00945747	0.0241025	0.0128937	HOPX
247	1.13832e-09	6.48165e-08	0.0344881	0.00733347	0.0389007	0.0344881	0.00908066	0.0215463	0.0316022	PTGDR2
253	0.00136395	0.024554	0.00897142	0.00120428	0.00918357	0.00453194	0.00897142	0.0040111	0.00417277	ARFGEF2
254	0.000212447	0.00491382	0.0251883	0.0268869	0.0353247	0.0326584	0.00376179	0.0251883	0.0162496	DDHD1
257	0.000444559	0.00935358	0.0169914	0.0193922	0.0331688	0.00509014	0.00632762	0.0169914	0.0159471	SNTB1
258	0.00125493	0.0228118	0.0163717	0.0200831	0.0181408	0.00788953	0.0123225	0.0163717	0.0260463	COA1
262	0.000523596	0.0108264	0.0160532	0.0122587	0.00702057	0.013107	0.00371695	0.0160532	0.00622525	BDNF
264	0.00188854	0.0324311	0.0120068	0.0129368	0.0141844	0.00804908	0.0120068	0.0111604	0.00586822	ZNF330
266	0.000554189	0.0113887	0.0121913	0.00936631	0.0112754	0.00993022	0.0058161	0.0121913	0.00878609	LEF1
268	2.22802e-05	0.000646394	0.0217374	0.0217374	0.0192903	0.00313956	0.0102178	0.00859455	0.0135102	WDR26
268	0.000563959	0.011547	0.0179218	0.0133624	0.0140464	0.00572984	0.00582148	0.0179218	0.0104219	MATN3
269	0.000565981	0.0115814	0.0295149	0.0201203	0.00875287	0.0275717	0.0100242	0.0295149	0.0146846	DERL1
274	0.000695486	0.0138923	0.0142732	0.0130408	0.00163955	0.0126064	0.00948319	0.0142732	0.000322772	PGPEP1
281	3.24309e-12	2.5115e-10	0.10908	0.000208032	0.0522461	0.10908	0.0176794	0.017358	0.0349903	LAMA4
282	0.000818782	0.0159006	0.0288543	0.00448202	0.0260288	0.00971216	0.0163142	0.0288543	0.00743506	SVIL
282	3.33367e-12	2.57022e-10	0.0562068	0.034216	0.0269807	0.0562068	0.00814622	0.0261891	0.0157878	APOC1
283	0.000853757	0.0164481	0.0300124	0.0216959	0.0304553	0.0224484	0.0148368	0.0300124	0.0221365	ATP2B1
286	0.00102152	0.0191609	0.0624948	0.0420711	0.0219312	0.0386414	0.0370294	0.0624948	0.0254498	PRSS2
289	0.00308683	0.048764	0.0217314	0.00949281	0.00495555	0.0127301	0.0217314	0.00384414	0.000460576	ATXN10
291	0.00685284	0.0949713	0.0143157	0.0143157	0.0158438	0.012365	0.00559316	0.00632061	0.0190544	CCDC122
293	1.55245e-05	0.000461577	0.0164274	0.0166569	0.0179414	0.0164274	0.00925978	0.00720354	0.0126342	CPXM1
294	0.00343798	0.0534304	0.0130132	0.00821328	0.00377867	0.00109191	0.0130132	0.00906275	0.00165932	LAS1L
295	8.18296e-05	0.00209817	0.0422773	0.010942	0.0422773	0.0107674	0.00425026	0.00902925	0.0273286	PHACTR4
295	0.000448392	0.0094165	0.0409777	0.0212956	0.00480711	0.0409777	0.0301265	0.0205579	0.0173279	PPT1
295	4.3371e-05	0.00118354	0.0273752	0.0273752	0.041165	0.0332278	0.00411331	0.016604	0.027417	PCDH17
296	0.00563861	0.0808063	0.0154218	0.0123836	0.0115294	0.00293719	0.00269781	0.0154218	0.0188067	WDFY2
297	0.00357549	0.0551651	0.0179116	0.0155318	0.0134885	0.0188829	0.0179116	0.00893683	0.00749393	SMIM29
299	0.00180161	0.0311134	0.0470072	0.0212906	0.0470072	0.0232472	0.030959	0.0253591	0.0264447	RFC1
300	5.50419e-11	3.73684e-09	0.0645079	0.0448251	0.026866	0.0645079	0.00776966	0.00953746	0.00973341	AHI1
303	0.00121867	0.0222612	0.02138	0.0112357	0.0303486	0.0147925	0.00940156	0.02138	0.0214877	LUZP1
305	5.01123e-08	2.31178e-06	0.0243687	0.0228407	0.0233861	0.0243687	0.00418865	0.00166001	0.0156441	GPR68
307	0.00399912	0.0605176	0.0163259	0.0108731	0.00502197	0.00858766	0.0163259	0.00408608	0.011221	TMPO
312	6.17034e-05	0.00162307	0.0268165	0.0165766	0.0261288	0.0268165	0.00481082	0.0192951	0.0130783	GCLC
313	1.30646e-08	6.46253e-07	0.0359839	0.0304115	0.00757695	0.0359839	0.0300934	0.0210013	0.00355619	C5orf66-AS1
315	8.81214e-10	5.12204e-08	0.0518571	0.0337037	0.027525	0.0518571	0.0252598	0.0112945	0.021981	DIO2
316	0.0054158	0.0781898	0.00874055	0.00874055	0.0114861	0.00659	0.00438581	0.00149384	0.0152033	NSUN4
317	0.000260325	0.00586745	0.0196446	0.0133354	0.0153758	0.0196446	0.0151257	0.0167033	0.0115971	MBOAT2
318	6.4266e-05	0.00168387	0.0259695	0.0163037	0.0107846	0.0259695	0.0150865	0.00282068	0.00587163	MAP4K5
319	0.00155483	0.0274019	0.0106168	0.00386632	0.00936068	0.00431161	0.00941014	0.0106168	0.00701598	C21orf91
323	0.0017942	0.0310174	0.015392	0.00441432	0.00694004	0.0147356	0.00422428	0.015392	0.00336799	TAP2
323	0.00544021	0.0784073	0.0162741	0.0145418	0.00674976	0.0172443	0.0162741	0.00402591	0.013688	SLC39A13
324	0.000928855	0.01771	0.0304401	0.0126868	0.0111789	0.0304401	0.0146892	0.0305249	0.00650143	TRBC2
327	0.000150768	0.0036456	0.0152776	0.0152776	0.0205724	0.0178329	0.00549064	0.0104193	0.0126436	HS3ST3B1
329	0.00069821	0.0139384	0.0155415	0.00995761	0.0103962	0.0155415	0.0061766	0.0136809	0.0105262	CASC15
333	0.0066369	0.0926305	0.0126567	0.00465125	0.0102549	0.00810739	0.0126567	0.00491952	0.00658659	C12orf45
335	0.000215782	0.00497723	0.0196956	0.0196956	0.00219668	0.0189351	0.00440591	0.00890322	0.0013424	MAN1B1
335	0.00677608	0.0942437	0.0411484	0.0293348	0.0408579	0.0161927	0.0411484	0.0218846	0.0254053	CFDP1
336	0.000880755	0.0169083	0.0520729	0.0160275	0.0677889	0.0520729	0.0048349	0.0398241	0.0506986	AKAP9
340	0.00243122	0.0402996	0.0175619	0.00719183	0.0209801	0.0122909	0.00674412	0.0175619	0.0172212	CDH13
351	0.00268978	0.0435796	0.0110428	0.00255118	0.0056965	0.00702481	0.0011761	0.0110428	0.00417519	MBD6
352	0.00410956	0.0618594	0.0403223	0.0137334	0.0403223	0.00385829	0.00437511	0.0166152	0.0313003	H1F0
353	0.00143535	0.0256604	0.0158702	0.0113187	0.010388	0.0158702	0.00860668	0.0152828	0.0128042	C11orf49
354	0.00030206	0.00667357	0.0141459	0.0141459	0.0093254	0.0112287	0.00235143	0.00613086	0.0129698	FRMD6-AS1
357	0.000406039	0.00867925	0.0338664	0.00164108	0.0338664	0.0185771	0.00398644	0.0226218	0.0278141	CCDC68
359	0.00724255	0.0993051	0.019512	0.0202318	0.00652776	0.0110657	0.019512	0.00796207	0.020873	CCDC88A
363	0.00017029	0.00405049	0.0256698	0.0196275	0.00883191	0.0256698	0.0142371	0.013029	0.0106762	CLN8
364	0.00347212	0.0538115	0.0582066	0.0171323	0.03427	0.0282287	0.045019	0.0582066	0.0374262	HINT1
364	6.47688e-10	3.83107e-08	0.044455	0.00756458	0.0185911	0.044455	0.00847567	0.0045953	0.0121044	SLC1A5
365	0.000601766	0.0121872	0.0239926	0.0239926	0.01389	0.0196395	0.0112769	0.0198296	0.0236978	MMD
366	0.00347683	0.0538596	0.0205582	0.00313932	0.00979893	0.0221047	0.00808542	0.0205582	0.00971721	GPSM3
373	0.00385216	0.0586784	0.0121556	0.00795946	0.00867752	0.0028818	0.00612635	0.0121556	0.00559059	GALNT18
373	4.976e-06	0.000160176	0.0545865	0.0424219	0.0142221	0.0545865	0.0252851	0.0358774	0.00704995	MMP3
374	2.34792e-05	0.000676498	0.131398	0.0708318	0.131398	0.0391085	0.0679705	0.00963373	0.00664397	CIRBP
378	0.0040574	0.0612684	0.00841644	0.00716454	0.0148209	0.0117831	0.00446624	0.00841644	0.00641802	IL7R
380	9.84981e-10	5.64689e-08	0.0637362	0.0321421	0.0452572	0.0637362	0.0114906	0.0225763	0.0275745	WLS
380	1.15237e-09	6.55053e-08	0.0358265	0.0251369	0.0164034	0.0358265	0.0109696	0.00844278	0.00627885	PRR16
382	0.00028921	0.00643205	0.0120937	0.0126087	0.00278527	0.0120937	0.0047213	0.0103121	0.00351742	WNT5B
384	0.00374217	0.0571776	0.0289688	0.000420534	0.0289688	0.00901956	0.00856582	0.00164257	0.0250875	LEPROTL1
387	0.000794777	0.0155154	0.0116921	0.0116921	0.0241526	0.00574739	0.0156002	0.0133593	0.0204724	PTPN11
389	2.13616e-09	1.18342e-07	0.0799486	0.0354845	0.0248891	0.0799486	0.0363244	0.0261806	0.016549	PDIA6
394	0.00490574	0.0720183	0.0141703	0.0104798	0.0103789	0.00722335	0.00978644	0.0141703	0.00549983	HCG18
396	1.48234e-06	5.24969e-05	0.0727935	0.051798	0.0190066	0.0727935	0.0258807	0.000425799	0.0154682	ZBTB20
396	0.00496249	0.072646	0.0226989	0.0162595	0.0328236	0.0124356	0.00429815	0.0226989	0.0238786	ADGRE5
399	0.00108774	0.0201773	0.0144999	0.0144999	0.0210461	0.00890532	0.00237243	0.00495781	0.00970416	HOXB-AS3
404	4.26549e-08	1.98689e-06	0.0691373	0.0516469	0.0105659	0.0691373	0.013098	0.0219653	0.00856568	ACP5
406	4.94559e-08	2.28464e-06	0.0406603	0.0299143	0.0410079	0.0406603	0.0158035	0.0182955	0.0225488	TUSC3
409	0.000115167	0.00286746	0.024479	0.0072877	0.0258973	0.024479	0.0144235	0.0135898	0.0173823	MAN1A2
409	0.000187322	0.00440253	0.0209206	0.021796	0.0240276	0.0209206	0.0134041	0.0175507	0.0201482	TSPAN33
409	0.00084824	0.0163967	0.0192153	0.0192153	0.0174118	0.0148364	0.0087571	0.00379752	0.0197753	LGR4
410	2.27108e-05	0.000658318	0.0555002	0.0296282	0.0104777	0.0555002	0.0312383	0.00736218	0.00541097	OSTC
411	0.00056737	0.0115957	0.0129666	0.0115434	0.0105918	0.0129666	0.00895354	0.0141633	0.00702968	CYYR1
412	0.00086219	0.0165804	0.0662863	0.0164349	0.0662863	0.0327922	0.0135523	0.0233248	0.0387329	SPATS2L
417	0.000941288	0.0179064	0.0124151	0.0124151	0.00823565	0.0122508	0.00492508	0.00303525	0.000948333	SDK2
419	3.13756e-07	1.26283e-05	0.0337749	0.0196523	0.0256606	0.0337749	0.00512983	0.0158819	0.0214746	OTULINL
421	0.0072213	0.0990949	0.0469538	0.00970649	0.0469538	0.0355416	0.0473	0.0320451	0.0233973	SPCS1
432	0.00018014	0.00424265	0.0190934	0.0197911	0.0165846	0.0190934	0.00546872	0.000232051	0.0132277	BAZ2B
439	5.67688e-05	0.00150784	0.0373557	0.0215395	0.0531158	0.0373557	0.0248659	0.0219779	0.00557344	NCALD
441	0.00125005	0.0227477	0.0341645	0.0341645	0.0205747	0.0216311	0.0118023	0.0170237	0.0214275	HACD4
443	1.3099e-05	0.000394713	0.0239387	0.0147082	0.0221652	0.0239387	0.00480221	0.0108781	0.0222797	MCC
444	1.40834e-08	6.93583e-07	0.0757843	0.0143098	0.0123926	0.0757843	0.0362666	0.0405451	0.0142566	P4HB
450	0.00143749	0.0256849	0.0521291	0.0521291	0.0229856	0.0486302	0.00114638	0.0389341	0.0345691	SNHG8
451	1.71993e-05	0.000507326	0.0367447	0.0204595	0.0527744	0.0367447	0.0166651	0.0166517	0.0287663	PCDH18
453	0.00312803	0.0493684	0.0177084	0.0128652	0.0131236	0.0177084	0.0107979	0.00362253	0.0126397	PML
457	0.000650077	0.0130709	0.016501	0.0136304	0.0123539	0.016501	0.00262734	0.00709324	0.00212097	GGT7
462	0.00222121	0.0372475	0.0317336	0.0187944	0.022442	0.0317336	0.0266361	0.00694329	0.0140513	PLOD1
464	2.60041e-08	1.24412e-06	0.043394	0.0116908	0.0339447	0.043394	0.00935885	0.0113517	0.017842	LOXL2
470	0.000648578	0.0130486	0.0168696	0.0121689	0.0147949	0.0168696	0.00276206	0.0181577	0.00894656	LANCL2
472	0.00526184	0.0764277	0.010942	0.00252855	0.00864352	0.0109623	0.00242748	0.010942	0.00250655	FBN2
473	0.00191529	0.0327729	0.0131924	0.0131924	0.0224977	0.00999101	0.00788999	0.00940873	0.0100294	FBLN7
473	8.36908e-05	0.00214098	0.0492827	0.0188462	0.0448962	0.0492827	0.0144184	0.0245017	0.0309981	CXCL8
486	5.16943e-08	2.37822e-06	0.0486015	0.0201564	0.0367691	0.0486015	0.018718	0.0150077	0.0110286	MSC
486	0.00609948	0.0861686	0.0113609	0.00287695	0.00692745	0.0107425	0.00595355	0.0113609	0.00603031	LIG1
489	0.00553617	0.079551	0.0323822	0.0202908	0.0105838	0.0323822	0.0237529	0.0235584	0.028892	TAPBP
499	0.00249901	0.0411649	0.0203585	0.0203585	0.00230652	0.0244943	0.00824724	0.00322962	0.00807429	SH3D19
501	0.00268523	0.0435269	0.017192	0.0157738	0.0123454	0.017192	0.00500638	0.0148684	0.00371758	SLC23A2
505	0.00542487	0.0782352	0.0484936	0.00472996	0.0484936	0.0286792	0.0287501	0.0193341	0.0127351	SERPINB6
508	0.000794785	0.0155154	0.0444063	0.0366758	0.0525606	0.0444063	0.0288707	0.0209779	0.0383504	SMIM3
511	0.00266098	0.0432592	0.0244747	0.0244747	0.00878065	0.0228535	0.0187188	0.0104598	0.0104768	ANKRD35
513	0.00071406	0.0142294	0.0149891	0.0138116	0.00656155	0.0149891	0.00748826	0.0102883	0.0032931	ENPP6
513	0.00673506	0.0938042	0.0200345	0.00984946	0.0200345	0.014553	0.00289859	0.00944305	0.0167804	SPRY4
518	0.00039597	0.00848023	0.0428639	0.001649	0.0428639	0.035225	0.00318282	0.00252687	0.00604062	PHACTR2
522	0.00285815	0.0459304	0.0151502	0.0151502	0.0128278	0.00343673	0.0067742	0.0125334	0.0060574	LRRC58
532	1.61148e-07	6.83261e-06	0.0840286	0.0499133	0.0388503	0.0840286	0.0372772	0.0101085	0.0107523	EMP2
533	0.00307815	0.0486553	0.0149248	0.0149248	0.00368504	0.00939279	0.0014202	0.00825368	0.004306	CMBL
537	0.00201374	0.0342652	0.060412	0.0293513	0.0293227	0.060412	0.0219486	0.0542673	0.0139313	MMP1
538	0.00025009	0.00566723	0.0352745	0.00278232	0.0480761	0.0352745	0.00399139	0.0163012	0.0131218	PAG1
542	2.27423e-07	9.46543e-06	0.0345965	0.0188258	0.0280601	0.0345965	0.0022477	0.0132839	0.0181477	TBX3
543	2.27477e-07	9.46543e-06	0.105205	0.0658719	0.0456994	0.105205	0.00138293	0.00421089	0.013004	RRBP1
545	0.000157579	0.00379662	0.0161138	0.0136957	0.0019167	0.0161138	0.00855266	0.00682823	0.0048127	PRR5
554	0.00363136	0.0557895	0.0181278	0.0181278	0.00900617	0.0129719	0.00657027	0.0114068	0.00761931	PDZRN3
561	0.00218172	0.0367003	0.0352885	0.0352885	0.00903226	0.034302	0.0167775	0.00671414	0.00931405	LMAN1
563	2.56397e-06	8.70349e-05	0.0361681	0.0118156	0.0373695	0.0361681	0.00912264	0.0156983	0.0148338	AP002884.1
574	0.00468146	0.069105	0.0130878	0.0130878	0.00177847	0.00416952	0.0070552	0.00854514	0.00455652	MAPKAP1
577	4.13608e-07	1.63387e-05	0.0361479	0.0325281	0.00471774	0.0361479	0.0109723	0.0146166	0.00902559	SPON1
581	0.00507947	0.0741198	0.0157878	0.0157878	0.000695079	0.0082296	0.00388892	0.00821327	0.00590574	CLCN3
592	2.68841e-05	0.000764533	0.0234531	0.0197129	0.0140362	0.0234531	0.0050178	0.0143153	0.00786452	ADAM10
597	0.00572753	0.08181	0.022845	0.022845	0.0288389	0.0204013	0.00507984	0.00916341	0.0207254	PTPN9
601	0.00293302	0.046931	0.0210939	0.0197619	0.0246638	0.0210939	0.00705361	0.0176218	0.0131359	CNTFR
622	1.11564e-06	4.0494e-05	0.0399939	0.0259092	0.0215638	0.0399939	0.0162387	0.0109587	0.00103789	PPP3CA
625	0.00690443	0.0955678	0.0127764	0.00705503	0.00621349	0.0127764	0.00253081	0.00709284	0.00478712	AC060780.1
642	0.00357584	0.0551651	0.0141424	0.0159401	0.00390192	0.0141424	0.0113964	0.0110165	0.0130433	RFK
651	0.000124635	0.00307355	0.0365926	0.00964854	0.0178038	0.0365926	0.00967021	0.0185424	0.00496309	WARS
655	0.00208279	0.0353505	0.0627663	0.0128931	0.0627663	0.0247072	0.000757577	0.00321087	0.0189216	KMT2E
657	0.00253968	0.0417325	0.0236863	0.00645592	0.0125972	0.0236863	0.00700109	0.00552558	0.0150643	MAGED1
663	0.000282384	0.00630953	0.0251614	0.0127737	0.0348713	0.0251614	0.000856872	0.00806381	0.0217792	NEDD9
663	2.40018e-06	8.19729e-05	0.032408	0.01659	0.00823016	0.032408	0.00781906	0.0127882	0.0173295	PIK3IP1
671	0.00245892	0.0406443	0.0329386	0.0100853	0.0329386	0.00645771	0.0115477	0.0021761	0.0238416	HMGN5
671	0.00463211	0.0685577	0.011272	0.00347537	0.00908019	0.011272	0.0101411	0.0080413	0.00908555	CHST11
677	0.0017266	0.029957	0.0260759	0.021144	0.00555655	0.0260759	0.015227	0.000837655	0.00155607	TMEM45A
682	3.85703e-06	0.000126821	0.0318522	0.0126785	0.0240247	0.0318522	0.00958515	0.018488	0.0154052	WWTR1
697	0.000477004	0.00996125	0.032325	0.0121127	0.0240354	0.032325	0.0210361	0.0157906	0.0168306	HGF
713	0.00554321	0.079584	0.0161622	0.0155471	0.0209487	0.0161622	0.0042262	0.00521665	0.00829961	WASHC1
727	0.00393006	0.0596949	0.0223476	0.0193537	0.00907	0.0223476	0.0123039	0.0176579	0.006728	TSPAN7
727	8.50145e-06	0.000264491	0.0291114	0.00861671	0.0164892	0.0291114	0.0132747	0.00861615	0.013337	GLIPR1
731	0.001434	0.0256498	0.028268	0.0181337	0.0210042	0.028268	0.0061106	0.00460151	0.0152557	MUC12
750	1.29787e-05	0.00039144	0.0285088	0.00394965	0.00386643	0.0285088	0.0102084	0.0137903	0.0060334	IFI35
766	1.6971e-05	0.000501475	0.0334769	0.00783447	0.00826247	0.0334769	0.000973242	0.0136159	0.0120663	DNAJC3
776	1.92297e-05	0.000564241	0.0235592	0.0060682	0.0158476	0.0235592	0.0088745	0.00789373	0.00408144	ZP1
793	2.37381e-05	0.0006822	0.0233254	0.0118332	0.0155918	0.0233254	0.00648604	0.00217459	0.00343137	MIGA1
815	0.00145238	0.0258958	0.0383871	0.0137969	0.0150248	0.0383871	0.0154284	0.0166759	0.0179947	AES
847	0.00329915	0.0515597	0.0173878	0.0146134	0.0243542	0.0173878	0.00318999	0.00193418	0.013506	SMARCE1
860	5.73897e-05	0.00151913	0.0297351	0.0114955	0.0230899	0.0297351	0.0110016	0.00296435	0.0127435	C4orf48
865	6.10428e-05	0.00160695	0.020855	0.0145345	0.0154311	0.020855	0.000601153	0.00674763	0.00440242	EBPL
882	6.92874e-05	0.00179441	0.02883	0.0161158	0.0120482	0.02883	0.0114101	0.00826174	0.00582539	TMEM123
883	6.97661e-05	0.00180541	0.0286735	0.0160346	0.024445	0.0286735	0.00873567	0.0176682	0.0191881	VGLL4
885	0.0021949	0.0368615	0.0142057	0.0105628	0.0174049	0.0142057	0.0047869	0.00234737	0.00990387	RUNX2
895	8.77066e-05	0.0022301	0.0353418	0.013018	0.0164664	0.0353418	0.00404921	0.0125257	0.0250221	SDC4
899	0.000889112	0.0170394	0.043311	0.0348665	0.0280076	0.043311	0.0246312	0.021109	0.0223147	GDI2
903	0.00146726	0.0261194	0.0207379	0.0145762	0.029237	0.0207379	0.00462815	0.00593773	0.00949824	MAP9
943	0.00582204	0.0829833	0.0206291	0.0173694	0.0190982	0.0206291	0.0100119	0.0071923	0.0145923	IRF8
946	0.000153982	0.00371797	0.028747	0.0145721	0.0186123	0.028747	0.0186512	0.0095493	0.00973365	SNHG18
990	0.000211073	0.00488552	0.0167479	0.0102065	0.00828873	0.0167479	0.00399009	0.00565964	0.00700847	SCAF4
999	0.000226305	0.00518351	0.0180967	0.0102773	0.00137805	0.0180967	0.00547259	0.00405567	0.00368459	SIRT1
999	0.00651236	0.0911567	0.0172172	0.0107461	0.0215188	0.0172172	0.00398514	0.0118222	0.0177008	DUSP5
1001	0.000226779	0.00518807	0.014636	0.00855412	0.0187496	0.014636	0.00401407	0.00422611	0.01231	SPIDR
1024	0.000288826	0.00642936	0.0187944	0.0106036	0.00482386	0.0187944	0.00976827	0.002469	0.0106129	PDE4D
1026	0.000290727	0.00645722	0.0169578	0.0113371	0.0121729	0.0169578	0.00178991	0.000855338	0.0124154	ATN1
1084	0.000439845	0.00927768	0.0232342	0.0138584	0.0228734	0.0232342	0.0117925	0.00651474	0.0140275	LYPLA1
1153	0.00076808	0.0150996	0.0119355	0.0044324	0.00846443	0.0119355	0.00458773	0.00867371	0.00294341	IL15
1156	0.00105186	0.0196094	0.0282418	0.0235562	0.0286428	0.0282418	0.00967229	0.0133441	0.0203245	HAS2
1162	0.00429735	0.064198	0.0169113	0.00412952	0.0215146	0.0169113	0.00312355	0.000932703	0.00513104	MAML2
1170	0.00605827	0.0857308	0.0128424	0.010653	0.00951192	0.0128424	0.00226922	0.000939401	0.00187946	MCUR1
1211	0.00101883	0.0191286	0.0296123	0.0108014	0.0134998	0.0296123	0.00714203	0.0144615	0.0156036	PTTG1IP
1247	0.0012735	0.0231119	0.0270099	0.0167115	0.00348614	0.0270099	0.0108893	0.0135457	0.00152371	JUP
1258	0.00168761	0.0294174	0.0341508	0.00790442	0.0280958	0.0341508	0.0142558	0.00713566	0.0248243	TMEM30A
1266	0.00150679	0.0266856	0.0210483	0.0125179	0.0281917	0.0210483	0.00501208	0.0149571	0.00825418	GNAI1
1289	0.00165544	0.0289771	0.0256899	0.0185647	0.0193701	0.0256899	0.0174212	0.0158674	0.0016405	FBXO21
1290	0.00167428	0.029261	0.0241024	0.012265	0.00696425	0.0241024	0.00550287	0.00376589	0.00508749	TRMT11
1328	0.0020627	0.035045	0.0167019	0.00815009	0.0124967	0.0167019	0.00495907	0.00768356	0.00695983	TMEM87B
1331	0.00210826	0.0356925	0.0133956	0.00272353	0.00570838	0.0133956	0.00178825	0.00694771	0.00767918	WDR41
1337	0.00214784	0.0362086	0.0223247	0.00929278	0.0126397	0.0223247	0.0103793	0.0125002	0.00722007	FAM172A
1351	0.00234752	0.0391817	0.0142008	0.00582845	0.00854244	0.0142008	0.00418892	0.00591385	0.00151349	DENND4A
1410	0.00295798	0.0472295	0.0126393	0.00237122	0.00667922	0.0126393	0.00530711	0.00181744	0.0033347	GBP3
1454	0.00346533	0.0537559	0.0242019	0.0157319	0.00800085	0.0242019	0.00983639	0.00683377	0.0111531	EIF4B
1528	0.00494782	0.0725262	0.0320964	0.0152921	0.0264415	0.0320964	0.00702676	0.00377347	0.0180455	ACSL4
1557	0.00546675	0.0787338	0.0113866	0.0106524	0.00786949	0.0113866	0.00232687	0.00381373	0.00407814	PDE4B
1586	0.00600354	0.0851001	0.0104329	0.00570168	0.00445733	0.0104329	0.00164333	0.000811118	0.00161949	ZC3H8
1596	0.00627366	0.0884803	0.0172689	0.00105698	0.0063371	0.0172689	0.0103214	0.0101736	0.00979533	PLOD3
1606	0.00648819	0.0909703	0.0159544	0.00815606	0.0211924	0.0159544	0.0117447	0.00342122	0.0120958	TUT4
1630	0.00698463	0.096439	0.0263324	0.00598706	0.0119904	0.0263324	0.0188486	0.00310521	0.0113349	PQLC3

## Sheet: 7
Top	p.value	FDR	summary.logFC	logFC.1	logFC.2	logFC.3	logFC.4	logFC.5	logFC.6	GeneName
8	7.2399e-67	4.11545e-64	1.24445	1.05458	0.324397	1.24445	0.213079	0.189684	0.140782	APOD
14	5.87785e-05	0.00150253	0.0889641	0.0307423	0.0407305	0.0647891	0.00297234	0.0889641	0.0151305	N4BP2L2
23	2.43908e-63	1.23942e-60	0.606969	0.483112	0.0618415	0.606969	0.0311531	0.0749881	0.00343075	MMP2
29	0.000611035	0.0121475	0.0220377	0.00541623	0.00944201	0.0104883	0.00352809	0.0220377	0.00618239	PDCD11
30	0.000626837	0.0124102	0.0214976	0.00368819	0.0142578	0.0174768	0.0133409	0.0214976	0.00983882	CAPRIN1
31	4.30236e-05	0.00113527	0.0592498	0.0371639	0.032007	0.0592498	0.026313	0.030063	0.0139148	FZD7
33	6.48289e-06	0.000196941	0.050909	0.0330326	0.0100267	0.050909	0.0235872	0.0280988	0.0134083	HIF3A
37	6.27414e-50	2.14716e-47	0.523089	0.391887	0.0659342	0.523089	0.277298	0.0144004	0.194414	CFH
37	7.43769e-10	3.66292e-08	0.252513	0.133051	0.0205916	0.252513	0.446373	0.0347512	0.108324	RPS13
38	9.86048e-34	1.87898e-31	0.502756	0.262509	0.0656331	0.502756	0.490114	0.0895239	0.200311	RPL36
41	2.18619e-31	3.85897e-29	0.46317	0.420024	0.0363566	0.46317	0.120533	0.105023	0.0313	COL6A2
43	0.00161905	0.0276054	0.0287217	0.00742319	0.00430901	0.010154	0.0204194	0.0287217	0.0128711	TSTA3
45	7.5941e-09	3.31629e-07	0.0656768	0.0128685	0.00776981	0.0505872	0.0656768	0.0143485	0.0366659	FAM198B
48	1.85639e-47	5.60896e-45	0.523839	0.347468	0.244446	0.523839	0.152907	0.0312315	0.101207	COL6A3
49	6.33692e-27	8.92974e-25	0.510201	0.439813	0.292676	0.510201	0.300202	0.026182	0.0407064	PTGDS
50	2.21514e-35	4.61314e-33	0.297254	0.243738	0.00143326	0.297254	0.137046	0.0352141	0.0635374	FBLN5
52	3.33619e-33	6.25079e-31	0.363862	0.280422	0.120506	0.363862	0.0570355	0.0169013	0.0193789	SPON2
53	7.49191e-20	7.54545e-18	0.209902	0.162662	0.0302999	0.209902	0.0894668	0.0253106	0.0437206	THBS2
53	0.000424096	0.00881246	0.0326339	0.0112588	0.0189024	0.0129702	0.0326339	0.0195432	0.0113698	CPSF6
54	8.47005e-20	8.42933e-18	0.165277	0.165277	0.0259528	0.175907	0.111237	0.0279738	0.116949	IGF1
54	2.93883e-30	4.95289e-28	0.298924	0.269416	0.0465661	0.298924	0.124901	0.103351	0.104836	ABCA8
60	2.14222e-33	4.03627e-31	0.280413	0.21547	0.02087	0.280413	0.159684	0.0422612	0.101146	CXCL12
61	1.95506e-29	3.10752e-27	0.212519	0.161471	0.00434554	0.212519	0.0983255	0.0548608	0.0660828	PODN
63	1.85651e-14	1.31636e-12	0.135017	0.135017	0.103851	0.133278	0.0270922	0.00364098	0.0503133	COL15A1
67	1.94339e-24	2.39623e-22	0.250571	0.218242	0.0184277	0.250571	0.0996229	0.0375525	0.0939749	ELN
68	1.67145e-25	2.17275e-23	0.420111	0.204317	0.0605049	0.420111	0.513196	0.0383824	0.0993948	RPLP2
73	2.55777e-07	9.45783e-06	0.0674672	0.0302096	0.0105992	0.0508401	0.0674672	0.0148208	0.0362746	PRRX1
78	8.56348e-23	9.83568e-21	0.19381	0.162583	0.0125226	0.19381	0.0658218	0.0344297	0.0724057	ADD3
83	1.35064e-11	7.837e-10	0.12263	0.0944957	0.0977843	0.12263	0.0700962	0.04342	0.0158758	PLEKHH2
88	3.5941e-21	3.77865e-19	0.197173	0.170922	0.0183442	0.197173	0.103904	0.0215068	0.0573092	QSOX1
90	3.57557e-11	2.01542e-09	0.0714644	0.0349507	0.0312653	0.0714644	0.0168327	0.0246472	0.0112364	TPBG
91	8.70168e-14	5.95586e-12	0.108909	0.0803832	0.0121347	0.108909	0.0438997	0.00750177	0.0210438	SPOCK1
91	1.27205e-06	4.30059e-05	0.0318355	0.0318355	0.00461705	0.0271279	0.0111419	0.0227875	0.00749859	SQOR
97	0.00644502	0.0884786	0.0391364	0.00659626	0.00834695	0.0193312	0.023413	0.0391364	0.00351149	ATF6B
99	3.93262e-06	0.000123841	0.0531794	0.0382989	0.0165158	0.00264145	0.0531794	0.0183274	0.018571	MRPL41
101	9.5468e-23	1.08536e-20	0.159846	0.10165	0.0896062	0.159846	0.0235781	0.00329756	0.0432281	MATN2
103	4.83331e-33	8.8579e-31	0.281148	0.208355	0.0930383	0.281148	0.0853314	0.0265165	0.0269578	NR2F1
107	0.00697531	0.0943351	0.0267328	0.00865202	0.011161	0.00612268	0.00360423	0.0267328	0.00231217	MRPL4
112	1.03244e-22	1.16194e-20	0.408965	0.149086	0.0275339	0.408965	0.410366	0.0341516	0.0890817	RPL37
118	0.00415296	0.0615746	0.0231412	0.00152452	0.002603	0.00927662	0.0231412	0.0116446	0.0159568	MON2
119	9.98658e-06	0.000293541	0.0373744	0.014096	0.00419132	0.00712088	0.0373744	0.0230653	0.00347454	GNL3
121	0.00157041	0.0269955	0.019625	0.0111899	0.00544337	0.0142646	0.019625	0.012452	0.0111618	RBM43
126	5.7397e-08	2.28892e-06	0.0637238	0.0376744	0.0399376	0.0637238	0.0383445	0.0130692	0.012404	NRP1
128	1.47057e-05	0.000422983	0.0401426	0.0232573	0.00360289	0.0490585	0.0401426	0.0100412	0.0181887	IFNGR1
133	8.5472e-38	1.9634e-35	0.562698	0.226593	0.064549	0.562698	0.45371	0.0122237	0.0576965	RPS15A
135	1.69408e-12	1.04441e-10	0.122589	0.0978615	0.0945402	0.122589	0.0419017	0.0304973	0.0265602	SPRY2
136	2.17299e-05	0.000606305	0.22446	0.0349299	0.0370455	0.0886089	0.22446	0.00910064	0.0935566	NACA
139	3.95968e-07	1.43567e-05	0.201629	0.0162588	0.032411	0.201629	0.416258	0.00806664	0.0395934	RPS2
142	9.78691e-16	7.63333e-14	0.131027	0.0993481	0.0699429	0.131027	0.0291965	0.00549803	0.0277947	FMO2
143	0.00406774	0.0605521	0.0133568	0.00346354	0.00114499	0.000546045	0.0133568	0.0116398	0.00551105	USP25
149	3.39058e-05	0.000911163	0.0281624	0.0179044	0.0175124	0.0255812	0.0281624	0.00362605	0.00946467	TTC14
150	3.5213e-05	0.000944025	0.0273177	0.0111653	0.0108525	0.0229848	0.0273177	0.0133225	0.021112	SRGAP1
153	2.46042e-07	9.1079e-06	0.0777065	0.0637499	0.0609109	0.0777065	0.0252786	0.0106866	0.0130028	FMO3
154	4.58435e-07	1.64531e-05	0.0534979	0.0342669	0.00998749	0.0534979	0.0536664	0.0106837	0.0204608	BASP1
156	3.49012e-19	3.31591e-17	0.149353	0.115628	0.0632554	0.149353	0.0335745	0.00463782	0.0239824	CD302
164	6.63187e-10	3.28537e-08	0.128075	0.102096	0.0753675	0.128075	0.0839737	0.00387991	0.027068	CXCL1
165	7.82556e-07	2.75108e-05	0.0440623	0.0384785	0.00605652	0.0440623	0.0181735	0.018796	0.00442661	LOX
167	1.78295e-08	7.50269e-07	0.0519172	0.0463914	0.00668474	0.0519172	0.0465961	0.00263094	0.0260519	ADAMTSL3
168	0.000144882	0.00339794	0.0386234	0.0276014	0.0215781	0.0236237	0.0386234	0.0305533	0.0264795	TM2D3
170	7.98455e-09	3.47774e-07	0.0592773	0.0474931	0.00838397	0.0592773	0.0392902	0.0022838	0.00693328	BNC2
173	0.00344657	0.0527091	0.0310267	0.0126854	0.00922074	0.00834403	0.0310267	0.025132	0.0131346	NEPRO
174	1.89224e-19	1.84482e-17	0.127697	0.070299	0.0625337	0.127697	0.0622937	0.0045331	0.0204688	CLMP
181	6.83761e-05	0.00172033	0.0280252	0.0280252	0.00214793	0.0338202	0.0227603	0.0129102	0.022797	HEG1
183	4.99085e-08	2.00219e-06	0.0538483	0.0538483	0.0168757	0.0575405	0.0370004	0.00613587	0.0157522	LSAMP
187	2.5554e-15	1.95224e-13	0.121482	0.0901747	0.0241534	0.121482	0.0232404	0.023819	0.0307667	STEAP2
192	7.05572e-08	2.77415e-06	0.0548811	0.0404902	0.00629952	0.0548811	0.0121702	0.0216367	0.00851839	IL15RA
197	6.84501e-08	2.69446e-06	0.0564068	0.0471347	0.0374171	0.0564068	0.0232823	0.0130828	0.0160075	PLEKHA6
197	0.000161377	0.00373776	0.0447971	0.0113063	0.00716645	0.000143348	0.0447971	0.00341702	0.0179449	CEBPZ
201	0.000174383	0.00401679	0.0482419	0.0285142	0.00904422	0.0334545	0.0482419	0.0368732	0.0281008	ORMDL1
204	0.000183409	0.00418447	0.0286743	0.0190781	0.000883929	0.0150244	0.0286743	0.0118444	0.0135169	EPS15
213	4.56463e-05	0.00119042	0.0555647	0.0456592	0.0285678	0.0555647	0.0319302	0.0335355	0.0133133	MLXIP
221	6.08965e-09	2.69439e-07	0.0767092	0.0534675	0.047744	0.0767092	0.00497038	0.0216204	0.0369866	OSBPL8
222	0.000253452	0.00559598	0.0290023	0.0203189	0.0108993	0.0211747	0.0290023	0.00361231	0.0114107	HNMT
223	1.41917e-16	1.17812e-14	0.127616	0.0917691	0.0113207	0.127616	0.0108598	0.0499713	0.0278716	TNFAIP2
234	1.62564e-11	9.38397e-10	0.125904	0.107767	0.0146291	0.125904	0.0706635	0.0277583	0.0586558	FGFR1
235	8.95215e-09	3.88405e-07	0.0532842	0.0456284	0.0337151	0.0532842	0.0128355	0.00406961	0.00584881	ELK3
238	0.00212009	0.0347356	0.022952	0.01485	0.00216661	0.0156994	0.022952	0.0227686	0.0193416	QTRT1
238	0.000356091	0.00756562	0.050136	0.0410168	0.0212863	0.0488089	0.050136	0.00371517	0.0308382	NFIX
239	0.000357417	0.00758674	0.0178791	0.0136587	0.00150929	0.0209471	0.0178791	0.00269314	0.00758752	ADAM17
248	0.00633262	0.087394	0.0191368	0.00300122	0.000397476	0.00326714	0.0191368	0.0264287	0.0082384	SUPT6H
250	4.10965e-12	2.4745e-10	0.101063	0.0508889	0.0465391	0.101063	0.0314981	0.0021511	0.00340956	GGT5
253	0.00671354	0.091528	0.0249872	0.0183186	0.00283128	0.0124471	0.0249872	0.0162673	0.0209477	C12orf65
254	1.85305e-10	9.73265e-09	0.0773519	0.0529521	0.021772	0.0773519	0.0402256	0.0254673	0.0234723	CLDN11
256	0.000474908	0.00973561	0.040857	0.0339364	0.0178365	0.0395468	0.040857	0.0260584	0.0166609	OSMR
261	0.000516438	0.0105163	0.0296779	0.0114579	0.023455	0.00830118	0.0296779	0.00752311	0.00357309	TARDBP
262	0.000996446	0.018362	0.0304158	0.00226773	0.0304158	0.0316153	0.0106745	0.0184403	0.0248807	LIFR
263	2.49455e-19	2.40408e-17	0.137251	0.0851463	0.0326555	0.137251	0.0375906	0.0172103	0.00715507	ENG
271	0.000562678	0.0113204	0.0292949	0.0122403	0.0038486	0.0186645	0.0292949	0.00492842	0.000285853	NCOA1
272	1.0373e-10	5.55735e-09	0.0815744	0.056774	0.0308865	0.0815744	0.0275674	0.0227702	0.00537988	TNFRSF21
283	0.000691118	0.0135311	0.0273768	0.0152738	0.00649197	0.0182483	0.0273768	0.0137283	0.00723478	NUP153
294	0.000806569	0.0154311	0.0512264	0.0182646	0.0149591	0.024332	0.0512264	0.00959704	0.00209314	ZRANB2
299	0.000746818	0.0144863	0.0219198	0.0219198	0.01141	0.0204645	0.0025217	0.00345825	0.0167894	ARHGEF26
299	1.14249e-08	4.89357e-07	0.0596868	0.0292706	0.0408764	0.0596868	0.0114123	0.00628308	0.00324606	NKD2
314	0.000993671	0.0183499	0.0335284	0.0113312	0.0120823	0.0179806	0.0335284	0.021088	0.0272207	NABP1
317	0.00152252	0.0263615	0.0313439	0.0163374	0.00390854	0.0238452	0.0313439	0.0262792	0.0169615	MSL1
320	6.10309e-15	4.51844e-13	0.103737	0.0683967	0.0151907	0.103737	0.0502381	0.00901795	0.00682628	OAF
321	0.001074	0.0196401	0.0485986	0.0156133	0.00907286	0.0302749	0.0485986	0.00541816	0.0390002	ABL2
326	9.07035e-13	5.7505e-11	0.0731542	0.0469363	0.023411	0.0731542	0.00351678	0.00580751	0.0233377	ACVRL1
326	0.0011502	0.0208291	0.017083	0.0116846	0.00440204	0.0171315	0.017083	0.00964727	0.00996274	AKT2
332	0.00124958	0.022363	0.0160686	0.012533	0.00446377	0.0142031	0.0160686	0.0122342	0.00257964	NUDT5
348	0.00163876	0.027885	0.0242339	0.00603426	0.0242339	0.0123668	0.00631335	0.00901478	0.00777796	TANC1
356	0.00153912	0.0266077	0.0115987	0.00317597	0.00275014	0.0171004	0.0115987	0.00943524	0.0205501	HLA-DRA
387	0.00227984	0.0369022	0.0141878	0.00415627	0.00443624	0.000180124	0.0141878	0.00591904	0.00531387	UBR4
391	0.00236567	0.0381442	0.0269876	0.0115187	0.00547893	0.00625642	0.0269876	0.0130078	0.0224407	TFDP2
394	0.00246443	0.0395844	0.0167889	0.020422	0.0194454	0.016807	0.0167889	0.00577909	0.00705034	EIF2AK2
397	0.00248371	0.0398178	0.0251585	0.00720868	0.00294037	0.0110648	0.0251585	0.00829106	0.0134633	UBE2J1
397	0.00307167	0.0478485	0.0229153	0.0123913	0.0229153	0.0252308	0.0115563	0.0257365	0.0076052	FAM213A
399	0.00257267	0.0410477	0.0400062	0.0242433	0.00397005	0.0340067	0.0400062	0.0265722	0.0166825	LMBRD1
400	0.00261532	0.0416886	0.024522	0.0164947	0.0133915	0.0120797	0.024522	0.00425805	5.19324e-05	CYTH3
404	0.00271522	0.0429341	0.0160404	0.00161645	0.00258396	0.00383009	0.0160404	0.0024348	0.0102733	CSNK1G2
412	0.00287306	0.0450897	0.0467954	0.0112488	0.0091568	0.0187	0.0467954	2.58611e-05	0.00698821	SUCLG2
417	1.64463e-05	0.000469026	0.034856	0.0351468	0.0271889	0.034856	0.00526934	0.0184942	0.000247335	COLEC12
419	0.00318061	0.0491573	0.0283011	0.0108822	0.00155735	0.00161902	0.0283011	0.00999366	0.0100258	ITGB5
421	0.00333437	0.0512503	0.0175877	0.00177847	0.0126576	0.00776254	0.0175877	0.0196737	0.00591482	USO1
422	2.47372e-06	8.0391e-05	0.0585223	0.0435493	0.0134431	0.0585223	0.00132813	0.00908563	0.0105988	PLSCR1
423	1.50776e-09	7.21357e-08	0.0649137	0.0465888	0.00615109	0.0649137	0.0271349	0.0210173	0.0178163	S1PR2
430	0.00299554	0.0468366	0.0573304	0.028374	0.0120466	0.0442203	0.0573304	0.0343828	0.0290322	TMEM205
434	3.86963e-05	0.00102918	0.0562968	0.0385208	0.040948	0.0562968	0.0233787	0.00517349	0.00276126	ITPRIPL2
436	5.4991e-05	0.00140893	0.0415409	0.0415409	0.00216748	0.0253487	0.0243736	0.0152225	0.0126518	CASC4
445	0.00312058	0.0483856	0.0223219	0.0224166	0.0127991	0.0183973	0.0223219	0.0156668	0.0203569	AR
454	2.43225e-05	0.000671934	0.0472836	0.0141885	0.0101509	0.0472836	0.0220928	0.00205162	0.0126175	AKR1C2
458	0.00438142	0.0643926	0.0113519	0.0130543	0.00830693	0.00939632	0.0113519	0.00138142	0.00755929	MED6
467	0.00491631	0.0709175	0.0226126	0.0129298	0.00849768	0.00280129	0.0226126	0.00206523	0.0115589	DDX41
473	0.00370419	0.0558593	0.0190087	0.0158931	0.0202798	0.0190087	0.0137336	0.00801564	0.00229545	LINC00685
474	0.00517122	0.07399	0.0160232	0.00881823	0.0151622	0.00761862	0.0160232	0.00902074	0.00125285	CAPN7
478	0.00528234	0.0752185	0.0179004	0.00632007	0.00260535	0.000144031	0.0179004	0.00547504	0.00689124	ERI3
487	0.00203376	0.033534	0.0303148	0.0248904	0.0243855	0.0303148	0.0151129	0.0103815	0.0113951	ST8SIA1
491	0.000176711	0.00405545	0.0177838	0.0177838	0.00990053	0.0105522	0.00167414	0.00596372	0.010055	SLC30A5
498	7.79195e-09	3.39826e-07	0.0717571	0.0500956	0.0294826	0.0717571	0.0343618	0.0145501	0.0211714	PLAGL1
499	9.76192e-05	0.002388	0.0284942	0.0253765	0.0163002	0.0284942	0.00330231	0.00142156	0.00937853	GDF10
519	0.000356197	0.00756562	0.0436828	0.0436828	0.0381183	0.0471246	0.0308182	0.00423843	0.00563616	ADGRA2
519	4.47111e-10	2.26172e-08	0.10944	0.0578367	0.0358894	0.10944	0.0298057	0.0266772	0.0305497	TNFRSF1A
525	1.25297e-07	4.78612e-06	0.0661581	0.0489207	0.00173892	0.0661581	0.0283927	0.00779949	0.0234063	MPZL1
526	5.52722e-08	2.20681e-06	0.0895289	0.065661	0.0266353	0.0895289	0.0196855	0.019869	0.0221772	ECHDC2
531	0.00228176	0.0369154	0.0161843	0.0161843	0.0103786	0.0146117	0.0124885	0.0101435	0.0126006	XYLT1
537	9.34013e-08	3.62518e-06	0.108469	0.0766887	0.0187905	0.108469	0.0490198	0.0229393	0.0185618	PBX1
539	0.00202598	0.0334386	0.035242	0.0180857	0.00375322	0.035242	0.0312004	0.00545087	0.0129721	LOXL1
541	0.00269011	0.0426374	0.0179156	0.0108231	0.00856552	0.0179156	0.0119853	0.011817	0.0100781	CNTN1
548	0.000480142	0.0098309	0.0343867	0.0343867	0.0118515	0.0334801	0.0121996	0.0142609	0.000772137	CALCOCO2
583	0.00127225	0.0227082	0.0318083	0.0318083	0.0160664	0.0309067	0.0177269	0.00460206	0.0138833	PGLS
627	0.00530088	0.0754267	0.0167123	0.0167123	0.00991521	0.0122521	0.0108199	0.0126459	0.00996004	ZNF512B
632	0.00120537	0.0216528	0.0198751	0.0198751	0.0150115	0.0225723	0.00753938	0.00477789	0.0048142	NRXN2
636	0.0015636	0.0268923	0.0322915	0.0268426	0.0024331	0.0322915	0.00475045	0.0150177	0.00973683	NCK1
638	0.00353327	0.0538386	0.0254439	0.020804	0.0233562	0.0254439	0.00238064	0.00343174	0.00201728	DACT1
658	0.00156147	0.0268833	0.0174526	0.0174526	0.0051543	0.0099324	0.0030377	0.00762495	0.00367021	CHD8
667	3.86754e-09	1.7552e-07	0.0678032	0.00958159	0.0239798	0.0678032	0.00281721	0.00490521	0.00187213	MOXD1
668	0.000128434	0.00304627	0.0277241	0.0216943	0.00149094	0.0277241	0.0185438	0.00187777	0.0119852	GREM2
693	0.00109704	0.0199851	0.0261238	0.0222863	0.00269512	0.0261238	0.0107783	0.0012493	0.0161594	GLI3
748	0.00456693	0.0666808	0.041812	0.041812	0.039679	0.0349832	0.0109764	0.00393798	0.00216333	PTPRG
750	0.00094762	0.0175976	0.0367348	0.0302672	0.0043713	0.0367348	0.0141362	0.0090521	0.0120878	SPTLC1
771	0.00427299	0.0631032	0.0245452	0.0245452	0.0133019	0.0314074	0.0159241	0.00342835	0.00687186	MN1
821	4.47355e-06	0.000139544	0.0611573	0.0253883	0.0278221	0.0611573	0.00347492	0.0193105	0.0266947	SLC44A1
823	0.00643699	0.0884045	0.0390497	0.0390497	0.016364	0.0194784	0.0328201	0.0150934	0.00933242	TGOLN2
831	0.0067435	0.0918244	0.0183926	0.0183926	0.0142748	0.0215422	0.000594657	0.013033	0.00339834	ABHD13
833	0.003433	0.0525255	0.0137144	0.011172	0.00516018	0.0137144	0.00549757	0.00440102	0.00331922	CDKN2B
848	0.00134297	0.0237306	0.0188464	0.0145661	0.00357923	0.0188464	0.00272813	0.00299636	0.00717896	GXYLT2
854	0.00020458	0.00462207	0.0254105	0.0185175	0.00521157	0.0254105	0.0130732	0.0103088	0.00822693	FAP
870	0.000716856	0.0139535	0.0174759	0.0104873	0.00865605	0.0174759	0.000608322	0.00553196	0.00598174	NHSL2
899	0.00415943	0.0616067	0.0210618	0.0166065	0.0143345	0.0210618	0.017572	0.00171644	0.00740948	NAV3
900	0.00388314	0.0581396	0.016382	0.0136032	0.010134	0.016382	0.0130688	0.0109707	0.00651479	PRRG1
911	0.00346856	0.0529488	0.0218729	0.0180975	0.00154461	0.0218729	0.00673175	0.00931663	0.00940367	AL391807.1
912	2.384e-06	7.77769e-05	0.0764639	0.0460553	0.00241546	0.0764639	0.0505748	0.0400645	0.0273183	IFI16
921	0.00685918	0.0931349	0.0148525	0.011225	0.00857196	0.0148525	0.0088509	0.00706	0.00497744	AC080038.1
931	0.00396262	0.0591711	0.0169265	0.0136264	0.00387291	0.0169265	0.00581135	0.00491593	0.00469599	RGL1
933	0.000981042	0.0181302	0.0261125	0.0176266	0.0111466	0.0261125	0.00639376	0.0051496	0.00153913	STIM2
947	3.32584e-05	0.0008952	0.0443824	0.0282064	0.0137423	0.0443824	0.0124231	0.00687951	0.00548195	ISM1
965	5.2322e-06	0.000160547	0.052187	0.0162263	0.00034457	0.052187	0.0413045	0.00933342	0.0191278	SEPT11
979	6.94122e-06	0.000210103	0.0316929	0.0132525	0.00680451	0.0316929	0.0131012	0.00333372	0.000490585	RAB3IL1
1027	1.5722e-05	0.000449517	0.0564007	0.0311157	0.0129121	0.0564007	0.0191999	0.029921	0.0166557	GABPB1-AS1
1040	0.00108898	0.0198491	0.0211636	0.0170394	0.00583682	0.0211636	0.0200491	0.00764582	0.00557997	JAM2
1044	0.00520613	0.0743942	0.0292335	0.0196918	0.0020039	0.0292335	0.0254748	0.0145078	0.0248392	CSF1
1144	0.00605149	0.0841089	0.0186678	0.0140783	0.0103393	0.0186678	0.00808428	0.00591425	0.00514536	TMEM132C
1146	0.00170387	0.0288463	0.032547	0.0239475	0.0164046	0.032547	0.0171402	0.0205903	0.0130529	DNM3OS
1152	8.12846e-05	0.00202373	0.0343273	0.0182932	0.0142811	0.0343273	0.00375941	0.0197123	0.00349907	ODF2L
1177	0.000103308	0.0025125	0.0345746	0.0230014	0.00839343	0.0345746	0.0110314	0.0163376	0.00053267	SLFN5
1186	0.000112314	0.00270993	0.0467015	0.0308256	0.00770447	0.0467015	0.027853	0.0162484	0.017574	ANKRD28
1221	0.00416686	0.0616717	0.0237537	0.014798	0.0150345	0.0237537	0.00536467	0.00418084	0.00256983	ABCB1
1262	0.000197505	0.00447261	0.0498303	0.0249406	0.0221311	0.0498303	0.0251417	0.00475012	0.0184492	FAM3C
1298	0.000293472	0.00638707	0.0341182	0.0158405	0.0117556	0.0341182	0.0188242	0.0100744	0.00404746	TOX2
1300	0.00535049	0.0760036	0.0154487	0.00686331	0.0100295	0.0154487	0.00587838	0.00346978	0.00482016	IL20RA
1310	0.000327874	0.00705339	0.0319779	0.00970326	0.00650608	0.0319779	0.0150075	0.0213371	0.0021738	SYNGR1
1330	0.000372984	0.0078575	0.042075	0.0264541	0.00753921	0.042075	0.0259929	0.0131434	0.0229654	CKAP4
1404	0.00449605	0.0657891	0.0199334	0.0129953	0.00872613	0.0199334	0.00400797	0.00811149	0.00477321	PLA2R1
1471	0.00496984	0.0715666	0.0185276	0.0128423	0.00991575	0.0185276	0.00876151	0.00768695	0.00840454	FAT4
1572	0.00183604	0.0306965	0.0301677	0.0217332	0.0154073	0.0301677	0.00843723	0.00460718	0.0100817	DPYD
1593	0.00286803	0.0450319	0.0183241	0.0134608	0.00955961	0.0183241	0.00677751	0.00088027	0.00213382	CCBE1
1788	0.00499539	0.0717803	0.0174476	0.0124506	0.00323434	0.0174476	0.0184121	0.00238913	0.0180616	BAIAP2
1878	0.00693224	0.0939167	0.0209194	0.0116225	0.0125384	0.0209194	0.0065507	0.000272077	0.00251596	GALNT16
1886	0.0070738	0.0953541	0.015185	0.00595218	0.00665736	0.015185	0.00912117	0.00258035	0.000672771	DCBLD1
